# Supplementary material for: Prediction of the mechanism of miRNAs in laryngeal squamous cell carcinoma based on the miRNA-mRNA regulatory network
Source: PeerJ. 2021 Aug 24;9:e12075. doi: 10.7717/peerj.12075 (PMC8395572; doi:10.7717/peerj.12075)
Supplement: Supplemental Information 1 — LSCC miRNA and mRNA chip data were collected from the GSE124678 and GSE59102 retrieved from GEO Datasets. Derived from the GPL16770 platform, GSE124678 includes 5 normal tissue samples and 32 tumor tissue samples. Derived from the GPL6480 platform, GSE59102 includes 13 normal tissue samples and 29 tumor tissue samples. [file peerj-09-12075-s001.zip]

Archive with 5 entries (4 files):
- Raw data/
- Raw data/GPL16770.txt
- Raw data/GPL6480.txt
- Raw data/GSE124678.txt
- Raw data/GSE59102.txt
