# Supplementary material for: Prediction of the mechanism of miRNAs in laryngeal squamous cell carcinoma based on the miRNA-mRNA regulatory network
Source: PeerJ. 2021 Aug 24;9:e12075. doi: 10.7717/peerj.12075 (PMC8395572; doi:10.7717/peerj.12075)
Supplement: Supplemental Information 1 — LSCC miRNA and mRNA chip data were collected from the GSE124678 and GSE59102 retrieved from GEO Datasets. Derived from the GPL16770 platform, GSE124678 includes 5 normal tissue samples and 32 tumor tissue samples. Derived from the GPL6480 platform, GSE59102 includes 13 normal tissue samples and 29 tumor tissue samples. [file peerj-09-12075-s001.zip › Raw data/GPL16770.txt]

#ID = Agilent feature number
#miRNA_ID = miRNA name
#SPOT_ID = Spot identifier
ID	miRNA_ID	SPOT_ID
ebv-miR-BART1-3p	ebv-miR-BART1-3p
ebv-miR-BART1-5p	ebv-miR-BART1-5p
ebv-miR-BART10	ebv-miR-BART10
ebv-miR-BART10*	ebv-miR-BART10*
ebv-miR-BART11-3p	ebv-miR-BART11-3p
ebv-miR-BART11-5p	ebv-miR-BART11-5p
ebv-miR-BART12	ebv-miR-BART12
ebv-miR-BART13	ebv-miR-BART13
ebv-miR-BART13*	ebv-miR-BART13*
ebv-miR-BART14	ebv-miR-BART14
ebv-miR-BART14*	ebv-miR-BART14*
ebv-miR-BART15	ebv-miR-BART15
ebv-miR-BART16	ebv-miR-BART16
ebv-miR-BART17-3p	ebv-miR-BART17-3p
ebv-miR-BART17-5p	ebv-miR-BART17-5p
ebv-miR-BART18-3p	ebv-miR-BART18-3p
ebv-miR-BART18-5p	ebv-miR-BART18-5p
ebv-miR-BART19-3p	ebv-miR-BART19-3p
ebv-miR-BART19-5p	ebv-miR-BART19-5p
ebv-miR-BART2-3p	ebv-miR-BART2-3p
ebv-miR-BART2-5p	ebv-miR-BART2-5p
ebv-miR-BART20-3p	ebv-miR-BART20-3p
ebv-miR-BART20-5p	ebv-miR-BART20-5p
ebv-miR-BART21-3p	ebv-miR-BART21-3p
ebv-miR-BART21-5p	ebv-miR-BART21-5p
ebv-miR-BART22	ebv-miR-BART22
ebv-miR-BART3	ebv-miR-BART3
ebv-miR-BART3*	ebv-miR-BART3*
ebv-miR-BART4	ebv-miR-BART4
ebv-miR-BART4*	ebv-miR-BART4*
ebv-miR-BART5	ebv-miR-BART5
ebv-miR-BART5*	ebv-miR-BART5*
ebv-miR-BART6-3p	ebv-miR-BART6-3p
ebv-miR-BART6-5p	ebv-miR-BART6-5p
ebv-miR-BART7	ebv-miR-BART7
ebv-miR-BART7*	ebv-miR-BART7*
ebv-miR-BART8	ebv-miR-BART8
ebv-miR-BART8*	ebv-miR-BART8*
ebv-miR-BART9	ebv-miR-BART9
ebv-miR-BART9*	ebv-miR-BART9*
ebv-miR-BHRF1-1	ebv-miR-BHRF1-1
ebv-miR-BHRF1-2	ebv-miR-BHRF1-2
ebv-miR-BHRF1-2*	ebv-miR-BHRF1-2*
ebv-miR-BHRF1-3	ebv-miR-BHRF1-3
hbv-miR-B20	hbv-miR-B20
hbv-miR-B2RC	hbv-miR-B2RC
hbv-miR-B4	hbv-miR-B4
hcmv-miR-UL112	hcmv-miR-UL112
hcmv-miR-UL148D	hcmv-miR-UL148D
hcmv-miR-UL22A	hcmv-miR-UL22A
hcmv-miR-UL22A*	hcmv-miR-UL22A*
hcmv-miR-UL36	hcmv-miR-UL36
hcmv-miR-UL36*	hcmv-miR-UL36*
hcmv-miR-UL70-3p	hcmv-miR-UL70-3p
hcmv-miR-UL70-5p	hcmv-miR-UL70-5p
hcmv-miR-US25-1	hcmv-miR-US25-1
hcmv-miR-US25-1*	hcmv-miR-US25-1*
hcmv-miR-US25-2-3p	hcmv-miR-US25-2-3p
hcmv-miR-US25-2-5p	hcmv-miR-US25-2-5p
hcmv-miR-US33-3p	hcmv-miR-US33-3p
hcmv-miR-US33-5p	hcmv-miR-US33-5p
hcmv-miR-US4	hcmv-miR-US4
hcmv-miR-US5-1	hcmv-miR-US5-1
hcmv-miR-US5-2	hcmv-miR-US5-2
hiv1-miR-H1	hiv1-miR-H1
hiv1-miR-N367	hiv1-miR-N367
hiv1-miR-TAR-3p	hiv1-miR-TAR-3p
hiv1-miR-TAR-5p	hiv1-miR-TAR-5p
hsa-let-7a	hsa-let-7a
hsa-let-7a*	hsa-let-7a*
hsa-let-7b	hsa-let-7b
hsa-let-7b*	hsa-let-7b*
hsa-let-7c	hsa-let-7c
hsa-let-7c*	hsa-let-7c*
hsa-let-7d	hsa-let-7d
hsa-let-7d*	hsa-let-7d*
hsa-let-7e	hsa-let-7e
hsa-let-7e*	hsa-let-7e*
hsa-let-7f	hsa-let-7f
hsa-let-7f-1*	hsa-let-7f-1*
hsa-let-7f-2*	hsa-let-7f-2*
hsa-let-7g	hsa-let-7g
hsa-let-7g*	hsa-let-7g*
hsa-let-7i	hsa-let-7i
hsa-let-7i*	hsa-let-7i*
hsa-miR-1	hsa-miR-1
hsa-miR-100	hsa-miR-100
hsa-miR-100*	hsa-miR-100*
hsa-miR-101	hsa-miR-101
hsa-miR-101*	hsa-miR-101*
hsa-miR-103	hsa-miR-103
hsa-miR-103-2*	hsa-miR-103-2*
hsa-miR-103-as	hsa-miR-103-as
hsa-miR-105	hsa-miR-105
hsa-miR-105*	hsa-miR-105*
hsa-miR-106a*	hsa-miR-106a*
hsa-miR-106b	hsa-miR-106b
hsa-miR-106b*	hsa-miR-106b*
hsa-miR-107	hsa-miR-107
hsa-miR-10a	hsa-miR-10a
hsa-miR-10a*	hsa-miR-10a*
hsa-miR-10b	hsa-miR-10b
hsa-miR-10b*	hsa-miR-10b*
hsa-miR-1178	hsa-miR-1178
hsa-miR-1179	hsa-miR-1179
hsa-miR-1180	hsa-miR-1180
hsa-miR-1181	hsa-miR-1181
hsa-miR-1182	hsa-miR-1182
hsa-miR-1183	hsa-miR-1183
hsa-miR-1184	hsa-miR-1184
hsa-miR-1185	hsa-miR-1185
hsa-miR-1193	hsa-miR-1193
hsa-miR-1197	hsa-miR-1197
hsa-miR-1200	hsa-miR-1200
hsa-miR-1202	hsa-miR-1202
hsa-miR-1203	hsa-miR-1203
hsa-miR-1204	hsa-miR-1204
hsa-miR-1205	hsa-miR-1205
hsa-miR-1206	hsa-miR-1206
hsa-miR-1207-3p	hsa-miR-1207-3p
hsa-miR-1207-5p	hsa-miR-1207-5p
hsa-miR-1208	hsa-miR-1208
hsa-miR-122	hsa-miR-122
hsa-miR-122*	hsa-miR-122*
hsa-miR-1224-3p	hsa-miR-1224-3p
hsa-miR-1224-5p	hsa-miR-1224-5p
hsa-miR-1225-3p	hsa-miR-1225-3p
hsa-miR-1225-5p	hsa-miR-1225-5p
hsa-miR-1226	hsa-miR-1226
hsa-miR-1226*	hsa-miR-1226*
hsa-miR-1227	hsa-miR-1227
hsa-miR-1228	hsa-miR-1228
hsa-miR-1228*	hsa-miR-1228*
hsa-miR-1229	hsa-miR-1229
hsa-miR-1231	hsa-miR-1231
hsa-miR-1233	hsa-miR-1233
hsa-miR-1234	hsa-miR-1234
hsa-miR-1236	hsa-miR-1236
hsa-miR-1237	hsa-miR-1237
hsa-miR-1238	hsa-miR-1238
hsa-miR-124	hsa-miR-124
hsa-miR-124*	hsa-miR-124*
hsa-miR-1243	hsa-miR-1243
hsa-miR-1244	hsa-miR-1244
hsa-miR-1245	hsa-miR-1245
hsa-miR-1246	hsa-miR-1246
hsa-miR-1247	hsa-miR-1247
hsa-miR-1248	hsa-miR-1248
hsa-miR-1249	hsa-miR-1249
hsa-miR-1250	hsa-miR-1250
hsa-miR-1251	hsa-miR-1251
hsa-miR-1252	hsa-miR-1252
hsa-miR-1253	hsa-miR-1253
hsa-miR-1254	hsa-miR-1254
hsa-miR-1255a	hsa-miR-1255a
hsa-miR-1255b	hsa-miR-1255b
hsa-miR-1256	hsa-miR-1256
hsa-miR-1257	hsa-miR-1257
hsa-miR-1258	hsa-miR-1258
hsa-miR-125a-3p	hsa-miR-125a-3p
hsa-miR-125a-5p	hsa-miR-125a-5p
hsa-miR-125b	hsa-miR-125b
hsa-miR-125b-1*	hsa-miR-125b-1*
hsa-miR-125b-2*	hsa-miR-125b-2*
hsa-miR-126	hsa-miR-126
hsa-miR-126*	hsa-miR-126*
hsa-miR-1260	hsa-miR-1260
hsa-miR-1260b	hsa-miR-1260b
hsa-miR-1261	hsa-miR-1261
hsa-miR-1262	hsa-miR-1262
hsa-miR-1263	hsa-miR-1263
hsa-miR-1264	hsa-miR-1264
hsa-miR-1265	hsa-miR-1265
hsa-miR-1266	hsa-miR-1266
hsa-miR-1267	hsa-miR-1267
hsa-miR-1268	hsa-miR-1268
hsa-miR-1269	hsa-miR-1269
hsa-miR-127-3p	hsa-miR-127-3p
hsa-miR-127-5p	hsa-miR-127-5p
hsa-miR-1270	hsa-miR-1270
hsa-miR-1271	hsa-miR-1271
hsa-miR-1272	hsa-miR-1272
hsa-miR-1273	hsa-miR-1273
hsa-miR-1273c	hsa-miR-1273c
hsa-miR-1273d	hsa-miR-1273d
hsa-miR-1273e	hsa-miR-1273e
hsa-miR-1274a	hsa-miR-1274a
hsa-miR-1274b	hsa-miR-1274b
hsa-miR-1275	hsa-miR-1275
hsa-miR-1276	hsa-miR-1276
hsa-miR-1277	hsa-miR-1277
hsa-miR-1278	hsa-miR-1278
hsa-miR-1279	hsa-miR-1279
hsa-miR-128	hsa-miR-128
hsa-miR-1280	hsa-miR-1280
hsa-miR-1281	hsa-miR-1281
hsa-miR-1282	hsa-miR-1282
hsa-miR-1283	hsa-miR-1283
hsa-miR-1284	hsa-miR-1284
hsa-miR-1285	hsa-miR-1285
hsa-miR-1286	hsa-miR-1286
hsa-miR-1287	hsa-miR-1287
hsa-miR-1288	hsa-miR-1288
hsa-miR-1289	hsa-miR-1289
hsa-miR-129*	hsa-miR-129*
hsa-miR-129-3p	hsa-miR-129-3p
hsa-miR-129-5p	hsa-miR-129-5p
hsa-miR-1290	hsa-miR-1290
hsa-miR-1291	hsa-miR-1291
hsa-miR-1292	hsa-miR-1292
hsa-miR-1293	hsa-miR-1293
hsa-miR-1294	hsa-miR-1294
hsa-miR-1295	hsa-miR-1295
hsa-miR-1296	hsa-miR-1296
hsa-miR-1297	hsa-miR-1297
hsa-miR-1298	hsa-miR-1298
hsa-miR-1299	hsa-miR-1299
hsa-miR-1301	hsa-miR-1301
hsa-miR-1302	hsa-miR-1302
hsa-miR-1303	hsa-miR-1303
hsa-miR-1304	hsa-miR-1304
hsa-miR-1305	hsa-miR-1305
hsa-miR-1306	hsa-miR-1306
hsa-miR-1307	hsa-miR-1307
hsa-miR-130a	hsa-miR-130a
hsa-miR-130a*	hsa-miR-130a*
hsa-miR-130b	hsa-miR-130b
hsa-miR-130b*	hsa-miR-130b*
hsa-miR-132	hsa-miR-132
hsa-miR-132*	hsa-miR-132*
hsa-miR-1321	hsa-miR-1321
hsa-miR-1322	hsa-miR-1322
hsa-miR-1323	hsa-miR-1323
hsa-miR-1324	hsa-miR-1324
hsa-miR-133a	hsa-miR-133a
hsa-miR-133b	hsa-miR-133b
hsa-miR-134	hsa-miR-134
hsa-miR-135a	hsa-miR-135a
hsa-miR-135a*	hsa-miR-135a*
hsa-miR-135b	hsa-miR-135b
hsa-miR-135b*	hsa-miR-135b*
hsa-miR-136	hsa-miR-136
hsa-miR-136*	hsa-miR-136*
hsa-miR-137	hsa-miR-137
hsa-miR-138	hsa-miR-138
hsa-miR-138-1*	hsa-miR-138-1*
hsa-miR-138-2*	hsa-miR-138-2*
hsa-miR-139-3p	hsa-miR-139-3p
hsa-miR-139-5p	hsa-miR-139-5p
hsa-miR-140-3p	hsa-miR-140-3p
hsa-miR-140-5p	hsa-miR-140-5p
hsa-miR-141	hsa-miR-141
hsa-miR-141*	hsa-miR-141*
hsa-miR-142-3p	hsa-miR-142-3p
hsa-miR-142-5p	hsa-miR-142-5p
hsa-miR-143	hsa-miR-143
hsa-miR-143*	hsa-miR-143*
hsa-miR-144	hsa-miR-144
hsa-miR-144*	hsa-miR-144*
hsa-miR-145	hsa-miR-145
hsa-miR-145*	hsa-miR-145*
hsa-miR-1468	hsa-miR-1468
hsa-miR-1469	hsa-miR-1469
hsa-miR-146a	hsa-miR-146a
hsa-miR-146a*	hsa-miR-146a*
hsa-miR-146b-3p	hsa-miR-146b-3p
hsa-miR-146b-5p	hsa-miR-146b-5p
hsa-miR-147	hsa-miR-147
hsa-miR-1470	hsa-miR-1470
hsa-miR-1471	hsa-miR-1471
hsa-miR-147b	hsa-miR-147b
hsa-miR-148a	hsa-miR-148a
hsa-miR-148a*	hsa-miR-148a*
hsa-miR-148b	hsa-miR-148b
hsa-miR-148b*	hsa-miR-148b*
hsa-miR-149	hsa-miR-149
hsa-miR-149*	hsa-miR-149*
hsa-miR-150	hsa-miR-150
hsa-miR-150*	hsa-miR-150*
hsa-miR-151-3p	hsa-miR-151-3p
hsa-miR-151-5p	hsa-miR-151-5p
hsa-miR-152	hsa-miR-152
hsa-miR-153	hsa-miR-153
hsa-miR-1537	hsa-miR-1537
hsa-miR-1538	hsa-miR-1538
hsa-miR-1539	hsa-miR-1539
hsa-miR-154	hsa-miR-154
hsa-miR-154*	hsa-miR-154*
hsa-miR-155	hsa-miR-155
hsa-miR-155*	hsa-miR-155*
hsa-miR-15a	hsa-miR-15a
hsa-miR-15a*	hsa-miR-15a*
hsa-miR-15b	hsa-miR-15b
hsa-miR-15b*	hsa-miR-15b*
hsa-miR-16	hsa-miR-16
hsa-miR-16-1*	hsa-miR-16-1*
hsa-miR-16-2*	hsa-miR-16-2*
hsa-miR-17	hsa-miR-17
hsa-miR-17*	hsa-miR-17*
hsa-miR-181a	hsa-miR-181a
hsa-miR-181a*	hsa-miR-181a*
hsa-miR-181a-2*	hsa-miR-181a-2*
hsa-miR-181b	hsa-miR-181b
hsa-miR-181c	hsa-miR-181c
hsa-miR-181c*	hsa-miR-181c*
hsa-miR-181d	hsa-miR-181d
hsa-miR-182	hsa-miR-182
hsa-miR-182*	hsa-miR-182*
hsa-miR-1825	hsa-miR-1825
hsa-miR-1827	hsa-miR-1827
hsa-miR-183	hsa-miR-183
hsa-miR-183*	hsa-miR-183*
hsa-miR-184	hsa-miR-184
hsa-miR-185	hsa-miR-185
hsa-miR-185*	hsa-miR-185*
hsa-miR-186	hsa-miR-186
hsa-miR-186*	hsa-miR-186*
hsa-miR-187	hsa-miR-187
hsa-miR-187*	hsa-miR-187*
hsa-miR-188-3p	hsa-miR-188-3p
hsa-miR-188-5p	hsa-miR-188-5p
hsa-miR-18a	hsa-miR-18a
hsa-miR-18a*	hsa-miR-18a*
hsa-miR-18b	hsa-miR-18b
hsa-miR-18b*	hsa-miR-18b*
hsa-miR-190	hsa-miR-190
hsa-miR-1908	hsa-miR-1908
hsa-miR-1909	hsa-miR-1909
hsa-miR-1909*	hsa-miR-1909*
hsa-miR-190b	hsa-miR-190b
hsa-miR-191	hsa-miR-191
hsa-miR-191*	hsa-miR-191*
hsa-miR-1910	hsa-miR-1910
hsa-miR-1911	hsa-miR-1911
hsa-miR-1911*	hsa-miR-1911*
hsa-miR-1912	hsa-miR-1912
hsa-miR-1913	hsa-miR-1913
hsa-miR-1914	hsa-miR-1914
hsa-miR-1914*	hsa-miR-1914*
hsa-miR-1915	hsa-miR-1915
hsa-miR-1915*	hsa-miR-1915*
hsa-miR-192	hsa-miR-192
hsa-miR-192*	hsa-miR-192*
hsa-miR-193a-3p	hsa-miR-193a-3p
hsa-miR-193a-5p	hsa-miR-193a-5p
hsa-miR-193b	hsa-miR-193b
hsa-miR-193b*	hsa-miR-193b*
hsa-miR-194	hsa-miR-194
hsa-miR-194*	hsa-miR-194*
hsa-miR-195	hsa-miR-195
hsa-miR-195*	hsa-miR-195*
hsa-miR-196a	hsa-miR-196a
hsa-miR-196a*	hsa-miR-196a*
hsa-miR-196b	hsa-miR-196b
hsa-miR-196b*	hsa-miR-196b*
hsa-miR-197	hsa-miR-197
hsa-miR-1972	hsa-miR-1972
hsa-miR-1973	hsa-miR-1973
hsa-miR-1976	hsa-miR-1976
hsa-miR-198	hsa-miR-198
hsa-miR-199a-3p	hsa-miR-199a-3p
hsa-miR-199a-5p	hsa-miR-199a-5p
hsa-miR-199b-5p	hsa-miR-199b-5p
hsa-miR-19a	hsa-miR-19a
hsa-miR-19a*	hsa-miR-19a*
hsa-miR-19b	hsa-miR-19b
hsa-miR-19b-1*	hsa-miR-19b-1*
hsa-miR-19b-2*	hsa-miR-19b-2*
hsa-miR-200a	hsa-miR-200a
hsa-miR-200a*	hsa-miR-200a*
hsa-miR-200b	hsa-miR-200b
hsa-miR-200b*	hsa-miR-200b*
hsa-miR-200c	hsa-miR-200c
hsa-miR-200c*	hsa-miR-200c*
hsa-miR-202	hsa-miR-202
hsa-miR-202*	hsa-miR-202*
hsa-miR-203	hsa-miR-203
hsa-miR-204	hsa-miR-204
hsa-miR-205	hsa-miR-205
hsa-miR-205*	hsa-miR-205*
hsa-miR-2052	hsa-miR-2052
hsa-miR-2053	hsa-miR-2053
hsa-miR-206	hsa-miR-206
hsa-miR-208a	hsa-miR-208a
hsa-miR-208b	hsa-miR-208b
hsa-miR-20a	hsa-miR-20a
hsa-miR-20a*	hsa-miR-20a*
hsa-miR-20b	hsa-miR-20b
hsa-miR-20b*	hsa-miR-20b*
hsa-miR-21	hsa-miR-21
hsa-miR-21*	hsa-miR-21*
hsa-miR-210	hsa-miR-210
hsa-miR-211	hsa-miR-211
hsa-miR-2110	hsa-miR-2110
hsa-miR-2113	hsa-miR-2113
hsa-miR-2114	hsa-miR-2114
hsa-miR-2114*	hsa-miR-2114*
hsa-miR-2115	hsa-miR-2115
hsa-miR-2115*	hsa-miR-2115*
hsa-miR-2116	hsa-miR-2116
hsa-miR-2116*	hsa-miR-2116*
hsa-miR-2117	hsa-miR-2117
hsa-miR-212	hsa-miR-212
hsa-miR-214	hsa-miR-214
hsa-miR-214*	hsa-miR-214*
hsa-miR-215	hsa-miR-215
hsa-miR-216a	hsa-miR-216a
hsa-miR-216b	hsa-miR-216b
hsa-miR-217	hsa-miR-217
hsa-miR-218	hsa-miR-218
hsa-miR-218-1*	hsa-miR-218-1*
hsa-miR-218-2*	hsa-miR-218-2*
hsa-miR-219-1-3p	hsa-miR-219-1-3p
hsa-miR-219-2-3p	hsa-miR-219-2-3p
hsa-miR-219-5p	hsa-miR-219-5p
hsa-miR-22	hsa-miR-22
hsa-miR-22*	hsa-miR-22*
hsa-miR-221	hsa-miR-221
hsa-miR-221*	hsa-miR-221*
hsa-miR-222	hsa-miR-222
hsa-miR-222*	hsa-miR-222*
hsa-miR-223	hsa-miR-223
hsa-miR-223*	hsa-miR-223*
hsa-miR-224	hsa-miR-224
hsa-miR-224*	hsa-miR-224*
hsa-miR-2276	hsa-miR-2276
hsa-miR-2277-3p	hsa-miR-2277-3p
hsa-miR-2277-5p	hsa-miR-2277-5p
hsa-miR-2278	hsa-miR-2278
hsa-miR-2355-3p	hsa-miR-2355-3p
hsa-miR-2355-5p	hsa-miR-2355-5p
hsa-miR-23a	hsa-miR-23a
hsa-miR-23a*	hsa-miR-23a*
hsa-miR-23b	hsa-miR-23b
hsa-miR-23b*	hsa-miR-23b*
hsa-miR-23c	hsa-miR-23c
hsa-miR-24	hsa-miR-24
hsa-miR-24-1*	hsa-miR-24-1*
hsa-miR-24-2*	hsa-miR-24-2*
hsa-miR-25	hsa-miR-25
hsa-miR-25*	hsa-miR-25*
hsa-miR-26a	hsa-miR-26a
hsa-miR-26a-1*	hsa-miR-26a-1*
hsa-miR-26a-2*	hsa-miR-26a-2*
hsa-miR-26b	hsa-miR-26b
hsa-miR-26b*	hsa-miR-26b*
hsa-miR-27a	hsa-miR-27a
hsa-miR-27a*	hsa-miR-27a*
hsa-miR-27b	hsa-miR-27b
hsa-miR-27b*	hsa-miR-27b*
hsa-miR-28-3p	hsa-miR-28-3p
hsa-miR-28-5p	hsa-miR-28-5p
hsa-miR-2861	hsa-miR-2861
hsa-miR-2909	hsa-miR-2909
hsa-miR-296-3p	hsa-miR-296-3p
hsa-miR-296-5p	hsa-miR-296-5p
hsa-miR-297	hsa-miR-297
hsa-miR-298	hsa-miR-298
hsa-miR-299-3p	hsa-miR-299-3p
hsa-miR-299-5p	hsa-miR-299-5p
hsa-miR-29a	hsa-miR-29a
hsa-miR-29a*	hsa-miR-29a*
hsa-miR-29b	hsa-miR-29b
hsa-miR-29b-1*	hsa-miR-29b-1*
hsa-miR-29b-2*	hsa-miR-29b-2*
hsa-miR-29c	hsa-miR-29c
hsa-miR-29c*	hsa-miR-29c*
hsa-miR-300	hsa-miR-300
hsa-miR-301a	hsa-miR-301a
hsa-miR-301b	hsa-miR-301b
hsa-miR-302a	hsa-miR-302a
hsa-miR-302a*	hsa-miR-302a*
hsa-miR-302b	hsa-miR-302b
hsa-miR-302b*	hsa-miR-302b*
hsa-miR-302c	hsa-miR-302c
hsa-miR-302c*	hsa-miR-302c*
hsa-miR-302d	hsa-miR-302d
hsa-miR-302d*	hsa-miR-302d*
hsa-miR-302e	hsa-miR-302e
hsa-miR-302f	hsa-miR-302f
hsa-miR-3065-3p	hsa-miR-3065-3p
hsa-miR-3065-5p	hsa-miR-3065-5p
hsa-miR-3074	hsa-miR-3074
hsa-miR-30a	hsa-miR-30a
hsa-miR-30a*	hsa-miR-30a*
hsa-miR-30b	hsa-miR-30b
hsa-miR-30b*	hsa-miR-30b*
hsa-miR-30c	hsa-miR-30c
hsa-miR-30c-1*	hsa-miR-30c-1*
hsa-miR-30c-2*	hsa-miR-30c-2*
hsa-miR-30d	hsa-miR-30d
hsa-miR-30d*	hsa-miR-30d*
hsa-miR-30e	hsa-miR-30e
hsa-miR-30e*	hsa-miR-30e*
hsa-miR-31	hsa-miR-31
hsa-miR-31*	hsa-miR-31*
hsa-miR-3115	hsa-miR-3115
hsa-miR-3116	hsa-miR-3116
hsa-miR-3117	hsa-miR-3117
hsa-miR-3118	hsa-miR-3118
hsa-miR-3119	hsa-miR-3119
hsa-miR-3120	hsa-miR-3120
hsa-miR-3121	hsa-miR-3121
hsa-miR-3122	hsa-miR-3122
hsa-miR-3123	hsa-miR-3123
hsa-miR-3124	hsa-miR-3124
hsa-miR-3125	hsa-miR-3125
hsa-miR-3126-3p	hsa-miR-3126-3p
hsa-miR-3126-5p	hsa-miR-3126-5p
hsa-miR-3127	hsa-miR-3127
hsa-miR-3128	hsa-miR-3128
hsa-miR-3129	hsa-miR-3129
hsa-miR-3130-3p	hsa-miR-3130-3p
hsa-miR-3130-5p	hsa-miR-3130-5p
hsa-miR-3131	hsa-miR-3131
hsa-miR-3132	hsa-miR-3132
hsa-miR-3133	hsa-miR-3133
hsa-miR-3134	hsa-miR-3134
hsa-miR-3135	hsa-miR-3135
hsa-miR-3136	hsa-miR-3136
hsa-miR-3137	hsa-miR-3137
hsa-miR-3138	hsa-miR-3138
hsa-miR-3139	hsa-miR-3139
hsa-miR-3140	hsa-miR-3140
hsa-miR-3141	hsa-miR-3141
hsa-miR-3142	hsa-miR-3142
hsa-miR-3143	hsa-miR-3143
hsa-miR-3144-3p	hsa-miR-3144-3p
hsa-miR-3144-5p	hsa-miR-3144-5p
hsa-miR-3145	hsa-miR-3145
hsa-miR-3146	hsa-miR-3146
hsa-miR-3147	hsa-miR-3147
hsa-miR-3148	hsa-miR-3148
hsa-miR-3149	hsa-miR-3149
hsa-miR-3150	hsa-miR-3150
hsa-miR-3150b	hsa-miR-3150b
hsa-miR-3151	hsa-miR-3151
hsa-miR-3152	hsa-miR-3152
hsa-miR-3153	hsa-miR-3153
hsa-miR-3154	hsa-miR-3154
hsa-miR-3155	hsa-miR-3155
hsa-miR-3156	hsa-miR-3156
hsa-miR-3157	hsa-miR-3157
hsa-miR-3158	hsa-miR-3158
hsa-miR-3159	hsa-miR-3159
hsa-miR-3160	hsa-miR-3160
hsa-miR-3161	hsa-miR-3161
hsa-miR-3162	hsa-miR-3162
hsa-miR-3163	hsa-miR-3163
hsa-miR-3164	hsa-miR-3164
hsa-miR-3165	hsa-miR-3165
hsa-miR-3166	hsa-miR-3166
hsa-miR-3167	hsa-miR-3167
hsa-miR-3168	hsa-miR-3168
hsa-miR-3169	hsa-miR-3169
hsa-miR-3170	hsa-miR-3170
hsa-miR-3171	hsa-miR-3171
hsa-miR-3173	hsa-miR-3173
hsa-miR-3174	hsa-miR-3174
hsa-miR-3175	hsa-miR-3175
hsa-miR-3176	hsa-miR-3176
hsa-miR-3177	hsa-miR-3177
hsa-miR-3178	hsa-miR-3178
hsa-miR-3179	hsa-miR-3179
hsa-miR-3180	hsa-miR-3180
hsa-miR-3180-3p	hsa-miR-3180-3p
hsa-miR-3180-5p	hsa-miR-3180-5p
hsa-miR-3181	hsa-miR-3181
hsa-miR-3182	hsa-miR-3182
hsa-miR-3183	hsa-miR-3183
hsa-miR-3184	hsa-miR-3184
hsa-miR-3185	hsa-miR-3185
hsa-miR-3186-3p	hsa-miR-3186-3p
hsa-miR-3186-5p	hsa-miR-3186-5p
hsa-miR-3187	hsa-miR-3187
hsa-miR-3188	hsa-miR-3188
hsa-miR-3189	hsa-miR-3189
hsa-miR-3190	hsa-miR-3190
hsa-miR-3191	hsa-miR-3191
hsa-miR-3192	hsa-miR-3192
hsa-miR-3193	hsa-miR-3193
hsa-miR-3194	hsa-miR-3194
hsa-miR-3195	hsa-miR-3195
hsa-miR-3196	hsa-miR-3196
hsa-miR-3197	hsa-miR-3197
hsa-miR-3198	hsa-miR-3198
hsa-miR-3199	hsa-miR-3199
hsa-miR-32	hsa-miR-32
hsa-miR-32*	hsa-miR-32*
hsa-miR-3200-3p	hsa-miR-3200-3p
hsa-miR-3200-5p	hsa-miR-3200-5p
hsa-miR-3201	hsa-miR-3201
hsa-miR-3202	hsa-miR-3202
hsa-miR-320a	hsa-miR-320a
hsa-miR-320b	hsa-miR-320b
hsa-miR-320c	hsa-miR-320c
hsa-miR-320d	hsa-miR-320d
hsa-miR-320e	hsa-miR-320e
hsa-miR-323-3p	hsa-miR-323-3p
hsa-miR-323-5p	hsa-miR-323-5p
hsa-miR-323b-3p	hsa-miR-323b-3p
hsa-miR-323b-5p	hsa-miR-323b-5p
hsa-miR-324-3p	hsa-miR-324-3p
hsa-miR-324-5p	hsa-miR-324-5p
hsa-miR-325	hsa-miR-325
hsa-miR-326	hsa-miR-326
hsa-miR-328	hsa-miR-328
hsa-miR-329	hsa-miR-329
hsa-miR-330-3p	hsa-miR-330-3p
hsa-miR-330-5p	hsa-miR-330-5p
hsa-miR-331-3p	hsa-miR-331-3p
hsa-miR-331-5p	hsa-miR-331-5p
hsa-miR-335	hsa-miR-335
hsa-miR-335*	hsa-miR-335*
hsa-miR-337-3p	hsa-miR-337-3p
hsa-miR-337-5p	hsa-miR-337-5p
hsa-miR-338-3p	hsa-miR-338-3p
hsa-miR-338-5p	hsa-miR-338-5p
hsa-miR-339-3p	hsa-miR-339-3p
hsa-miR-339-5p	hsa-miR-339-5p
hsa-miR-33a	hsa-miR-33a
hsa-miR-33a*	hsa-miR-33a*
hsa-miR-33b	hsa-miR-33b
hsa-miR-33b*	hsa-miR-33b*
hsa-miR-340	hsa-miR-340
hsa-miR-340*	hsa-miR-340*
hsa-miR-342-3p	hsa-miR-342-3p
hsa-miR-342-5p	hsa-miR-342-5p
hsa-miR-345	hsa-miR-345
hsa-miR-346	hsa-miR-346
hsa-miR-34a	hsa-miR-34a
hsa-miR-34a*	hsa-miR-34a*
hsa-miR-34b	hsa-miR-34b
hsa-miR-34b*	hsa-miR-34b*
hsa-miR-34c-3p	hsa-miR-34c-3p
hsa-miR-34c-5p	hsa-miR-34c-5p
hsa-miR-3605-3p	hsa-miR-3605-3p
hsa-miR-3605-5p	hsa-miR-3605-5p
hsa-miR-3606	hsa-miR-3606
hsa-miR-3607-3p	hsa-miR-3607-3p
hsa-miR-3607-5p	hsa-miR-3607-5p
hsa-miR-3609	hsa-miR-3609
hsa-miR-361-3p	hsa-miR-361-3p
hsa-miR-361-5p	hsa-miR-361-5p
hsa-miR-3610	hsa-miR-3610
hsa-miR-3611	hsa-miR-3611
hsa-miR-3612	hsa-miR-3612
hsa-miR-3613-3p	hsa-miR-3613-3p
hsa-miR-3613-5p	hsa-miR-3613-5p
hsa-miR-3614-3p	hsa-miR-3614-3p
hsa-miR-3614-5p	hsa-miR-3614-5p
hsa-miR-3615	hsa-miR-3615
hsa-miR-3616-3p	hsa-miR-3616-3p
hsa-miR-3616-5p	hsa-miR-3616-5p
hsa-miR-3617	hsa-miR-3617
hsa-miR-3618	hsa-miR-3618
hsa-miR-3619	hsa-miR-3619
hsa-miR-362-3p	hsa-miR-362-3p
hsa-miR-362-5p	hsa-miR-362-5p
hsa-miR-3620	hsa-miR-3620
hsa-miR-3621	hsa-miR-3621
hsa-miR-3622a-3p	hsa-miR-3622a-3p
hsa-miR-3622a-5p	hsa-miR-3622a-5p
hsa-miR-3622b-3p	hsa-miR-3622b-3p
hsa-miR-3622b-5p	hsa-miR-3622b-5p
hsa-miR-363	hsa-miR-363
hsa-miR-363*	hsa-miR-363*
hsa-miR-3646	hsa-miR-3646
hsa-miR-3647-3p	hsa-miR-3647-3p
hsa-miR-3647-5p	hsa-miR-3647-5p
hsa-miR-3648	hsa-miR-3648
hsa-miR-3649	hsa-miR-3649
hsa-miR-365	hsa-miR-365
hsa-miR-365*	hsa-miR-365*
hsa-miR-3650	hsa-miR-3650
hsa-miR-3651	hsa-miR-3651
hsa-miR-3652	hsa-miR-3652
hsa-miR-3653	hsa-miR-3653
hsa-miR-3654	hsa-miR-3654
hsa-miR-3655	hsa-miR-3655
hsa-miR-3656	hsa-miR-3656
hsa-miR-3657	hsa-miR-3657
hsa-miR-3658	hsa-miR-3658
hsa-miR-3659	hsa-miR-3659
hsa-miR-3660	hsa-miR-3660
hsa-miR-3661	hsa-miR-3661
hsa-miR-3662	hsa-miR-3662
hsa-miR-3663-3p	hsa-miR-3663-3p
hsa-miR-3663-5p	hsa-miR-3663-5p
hsa-miR-3664	hsa-miR-3664
hsa-miR-3665	hsa-miR-3665
hsa-miR-3666	hsa-miR-3666
hsa-miR-3667-3p	hsa-miR-3667-3p
hsa-miR-3667-5p	hsa-miR-3667-5p
hsa-miR-3668	hsa-miR-3668
hsa-miR-3669	hsa-miR-3669
hsa-miR-367	hsa-miR-367
hsa-miR-367*	hsa-miR-367*
hsa-miR-3670	hsa-miR-3670
hsa-miR-3671	hsa-miR-3671
hsa-miR-3672	hsa-miR-3672
hsa-miR-3673	hsa-miR-3673
hsa-miR-3674	hsa-miR-3674
hsa-miR-3675-3p	hsa-miR-3675-3p
hsa-miR-3675-5p	hsa-miR-3675-5p
hsa-miR-3676	hsa-miR-3676
hsa-miR-3677	hsa-miR-3677
hsa-miR-3678-3p	hsa-miR-3678-3p
hsa-miR-3678-5p	hsa-miR-3678-5p
hsa-miR-3679-3p	hsa-miR-3679-3p
hsa-miR-3679-5p	hsa-miR-3679-5p
hsa-miR-3680	hsa-miR-3680
hsa-miR-3680*	hsa-miR-3680*
hsa-miR-3681	hsa-miR-3681
hsa-miR-3681*	hsa-miR-3681*
hsa-miR-3682	hsa-miR-3682
hsa-miR-3683	hsa-miR-3683
hsa-miR-3684	hsa-miR-3684
hsa-miR-3685	hsa-miR-3685
hsa-miR-3686	hsa-miR-3686
hsa-miR-3687	hsa-miR-3687
hsa-miR-3688	hsa-miR-3688
hsa-miR-3689a-3p	hsa-miR-3689a-3p
hsa-miR-3689a-5p	hsa-miR-3689a-5p
hsa-miR-3689b*	hsa-miR-3689b*
hsa-miR-369-3p	hsa-miR-369-3p
hsa-miR-369-5p	hsa-miR-369-5p
hsa-miR-3690	hsa-miR-3690
hsa-miR-3691	hsa-miR-3691
hsa-miR-3692	hsa-miR-3692
hsa-miR-3692*	hsa-miR-3692*
hsa-miR-370	hsa-miR-370
hsa-miR-371-3p	hsa-miR-371-3p
hsa-miR-371-5p	hsa-miR-371-5p
hsa-miR-3713	hsa-miR-3713
hsa-miR-3714	hsa-miR-3714
hsa-miR-372	hsa-miR-372
hsa-miR-373	hsa-miR-373
hsa-miR-373*	hsa-miR-373*
hsa-miR-374a	hsa-miR-374a
hsa-miR-374a*	hsa-miR-374a*
hsa-miR-374b	hsa-miR-374b
hsa-miR-374b*	hsa-miR-374b*
hsa-miR-374c	hsa-miR-374c
hsa-miR-375	hsa-miR-375
hsa-miR-376a	hsa-miR-376a
hsa-miR-376a*	hsa-miR-376a*
hsa-miR-376b	hsa-miR-376b
hsa-miR-376c	hsa-miR-376c
hsa-miR-377	hsa-miR-377
hsa-miR-377*	hsa-miR-377*
hsa-miR-378	hsa-miR-378
hsa-miR-378*	hsa-miR-378*
hsa-miR-378b	hsa-miR-378b
hsa-miR-378c	hsa-miR-378c
hsa-miR-379	hsa-miR-379
hsa-miR-379*	hsa-miR-379*
hsa-miR-380	hsa-miR-380
hsa-miR-380*	hsa-miR-380*
hsa-miR-381	hsa-miR-381
hsa-miR-382	hsa-miR-382
hsa-miR-383	hsa-miR-383
hsa-miR-384	hsa-miR-384
hsa-miR-3907	hsa-miR-3907
hsa-miR-3908	hsa-miR-3908
hsa-miR-3909	hsa-miR-3909
hsa-miR-3910	hsa-miR-3910
hsa-miR-3911	hsa-miR-3911
hsa-miR-3912	hsa-miR-3912
hsa-miR-3913	hsa-miR-3913
hsa-miR-3914	hsa-miR-3914
hsa-miR-3915	hsa-miR-3915
hsa-miR-3916	hsa-miR-3916
hsa-miR-3917	hsa-miR-3917
hsa-miR-3918	hsa-miR-3918
hsa-miR-3919	hsa-miR-3919
hsa-miR-3920	hsa-miR-3920
hsa-miR-3921	hsa-miR-3921
hsa-miR-3922	hsa-miR-3922
hsa-miR-3923	hsa-miR-3923
hsa-miR-3924	hsa-miR-3924
hsa-miR-3925	hsa-miR-3925
hsa-miR-3926	hsa-miR-3926
hsa-miR-3927	hsa-miR-3927
hsa-miR-3928	hsa-miR-3928
hsa-miR-3929	hsa-miR-3929
hsa-miR-3934	hsa-miR-3934
hsa-miR-3935	hsa-miR-3935
hsa-miR-3936	hsa-miR-3936
hsa-miR-3937	hsa-miR-3937
hsa-miR-3938	hsa-miR-3938
hsa-miR-3939	hsa-miR-3939
hsa-miR-3940	hsa-miR-3940
hsa-miR-3941	hsa-miR-3941
hsa-miR-3942	hsa-miR-3942
hsa-miR-3943	hsa-miR-3943
hsa-miR-3944	hsa-miR-3944
hsa-miR-3945	hsa-miR-3945
hsa-miR-409-3p	hsa-miR-409-3p
hsa-miR-409-5p	hsa-miR-409-5p
hsa-miR-410	hsa-miR-410
hsa-miR-411	hsa-miR-411
hsa-miR-411*	hsa-miR-411*
hsa-miR-412	hsa-miR-412
hsa-miR-421	hsa-miR-421
hsa-miR-422a	hsa-miR-422a
hsa-miR-423-3p	hsa-miR-423-3p
hsa-miR-423-5p	hsa-miR-423-5p
hsa-miR-424	hsa-miR-424
hsa-miR-424*	hsa-miR-424*
hsa-miR-425	hsa-miR-425
hsa-miR-425*	hsa-miR-425*
hsa-miR-4251	hsa-miR-4251
hsa-miR-4252	hsa-miR-4252
hsa-miR-4253	hsa-miR-4253
hsa-miR-4254	hsa-miR-4254
hsa-miR-4255	hsa-miR-4255
hsa-miR-4256	hsa-miR-4256
hsa-miR-4257	hsa-miR-4257
hsa-miR-4258	hsa-miR-4258
hsa-miR-4259	hsa-miR-4259
hsa-miR-4260	hsa-miR-4260
hsa-miR-4261	hsa-miR-4261
hsa-miR-4262	hsa-miR-4262
hsa-miR-4263	hsa-miR-4263
hsa-miR-4264	hsa-miR-4264
hsa-miR-4265	hsa-miR-4265
hsa-miR-4266	hsa-miR-4266
hsa-miR-4267	hsa-miR-4267
hsa-miR-4268	hsa-miR-4268
hsa-miR-4269	hsa-miR-4269
hsa-miR-4270	hsa-miR-4270
hsa-miR-4271	hsa-miR-4271
hsa-miR-4272	hsa-miR-4272
hsa-miR-4273	hsa-miR-4273
hsa-miR-4274	hsa-miR-4274
hsa-miR-4275	hsa-miR-4275
hsa-miR-4276	hsa-miR-4276
hsa-miR-4277	hsa-miR-4277
hsa-miR-4278	hsa-miR-4278
hsa-miR-4279	hsa-miR-4279
hsa-miR-4280	hsa-miR-4280
hsa-miR-4281	hsa-miR-4281
hsa-miR-4282	hsa-miR-4282
hsa-miR-4283	hsa-miR-4283
hsa-miR-4284	hsa-miR-4284
hsa-miR-4285	hsa-miR-4285
hsa-miR-4286	hsa-miR-4286
hsa-miR-4287	hsa-miR-4287
hsa-miR-4288	hsa-miR-4288
hsa-miR-4289	hsa-miR-4289
hsa-miR-429	hsa-miR-429
hsa-miR-4290	hsa-miR-4290
hsa-miR-4291	hsa-miR-4291
hsa-miR-4292	hsa-miR-4292
hsa-miR-4293	hsa-miR-4293
hsa-miR-4294	hsa-miR-4294
hsa-miR-4295	hsa-miR-4295
hsa-miR-4296	hsa-miR-4296
hsa-miR-4297	hsa-miR-4297
hsa-miR-4298	hsa-miR-4298
hsa-miR-4299	hsa-miR-4299
hsa-miR-4300	hsa-miR-4300
hsa-miR-4301	hsa-miR-4301
hsa-miR-4302	hsa-miR-4302
hsa-miR-4303	hsa-miR-4303
hsa-miR-4304	hsa-miR-4304
hsa-miR-4305	hsa-miR-4305
hsa-miR-4306	hsa-miR-4306
hsa-miR-4307	hsa-miR-4307
hsa-miR-4308	hsa-miR-4308
hsa-miR-4309	hsa-miR-4309
hsa-miR-431	hsa-miR-431
hsa-miR-431*	hsa-miR-431*
hsa-miR-4310	hsa-miR-4310
hsa-miR-4311	hsa-miR-4311
hsa-miR-4312	hsa-miR-4312
hsa-miR-4313	hsa-miR-4313
hsa-miR-4314	hsa-miR-4314
hsa-miR-4315	hsa-miR-4315
hsa-miR-4316	hsa-miR-4316
hsa-miR-4317	hsa-miR-4317
hsa-miR-4318	hsa-miR-4318
hsa-miR-4319	hsa-miR-4319
hsa-miR-432	hsa-miR-432
hsa-miR-432*	hsa-miR-432*
hsa-miR-4320	hsa-miR-4320
hsa-miR-4321	hsa-miR-4321
hsa-miR-4322	hsa-miR-4322
hsa-miR-4323	hsa-miR-4323
hsa-miR-4324	hsa-miR-4324
hsa-miR-4325	hsa-miR-4325
hsa-miR-4326	hsa-miR-4326
hsa-miR-4327	hsa-miR-4327
hsa-miR-4328	hsa-miR-4328
hsa-miR-4329	hsa-miR-4329
hsa-miR-433	hsa-miR-433
hsa-miR-4330	hsa-miR-4330
hsa-miR-448	hsa-miR-448
hsa-miR-449a	hsa-miR-449a
hsa-miR-449b	hsa-miR-449b
hsa-miR-449b*	hsa-miR-449b*
hsa-miR-449c	hsa-miR-449c
hsa-miR-449c*	hsa-miR-449c*
hsa-miR-450a	hsa-miR-450a
hsa-miR-450b-3p	hsa-miR-450b-3p
hsa-miR-450b-5p	hsa-miR-450b-5p
hsa-miR-451	hsa-miR-451
hsa-miR-452	hsa-miR-452
hsa-miR-452*	hsa-miR-452*
hsa-miR-454	hsa-miR-454
hsa-miR-454*	hsa-miR-454*
hsa-miR-455-3p	hsa-miR-455-3p
hsa-miR-455-5p	hsa-miR-455-5p
hsa-miR-466	hsa-miR-466
hsa-miR-483-3p	hsa-miR-483-3p
hsa-miR-483-5p	hsa-miR-483-5p
hsa-miR-484	hsa-miR-484
hsa-miR-485-3p	hsa-miR-485-3p
hsa-miR-485-5p	hsa-miR-485-5p
hsa-miR-486-3p	hsa-miR-486-3p
hsa-miR-486-5p	hsa-miR-486-5p
hsa-miR-487a	hsa-miR-487a
hsa-miR-487b	hsa-miR-487b
hsa-miR-488	hsa-miR-488
hsa-miR-488*	hsa-miR-488*
hsa-miR-489	hsa-miR-489
hsa-miR-490-3p	hsa-miR-490-3p
hsa-miR-490-5p	hsa-miR-490-5p
hsa-miR-491-3p	hsa-miR-491-3p
hsa-miR-491-5p	hsa-miR-491-5p
hsa-miR-492	hsa-miR-492
hsa-miR-493	hsa-miR-493
hsa-miR-493*	hsa-miR-493*
hsa-miR-494	hsa-miR-494
hsa-miR-495	hsa-miR-495
hsa-miR-496	hsa-miR-496
hsa-miR-497	hsa-miR-497
hsa-miR-497*	hsa-miR-497*
hsa-miR-498	hsa-miR-498
hsa-miR-499-3p	hsa-miR-499-3p
hsa-miR-499-5p	hsa-miR-499-5p
hsa-miR-500a	hsa-miR-500a
hsa-miR-500a*	hsa-miR-500a*
hsa-miR-500b	hsa-miR-500b
hsa-miR-501-3p	hsa-miR-501-3p
hsa-miR-501-5p	hsa-miR-501-5p
hsa-miR-502-3p	hsa-miR-502-3p
hsa-miR-502-5p	hsa-miR-502-5p
hsa-miR-503	hsa-miR-503
hsa-miR-504	hsa-miR-504
hsa-miR-505	hsa-miR-505
hsa-miR-505*	hsa-miR-505*
hsa-miR-506	hsa-miR-506
hsa-miR-507	hsa-miR-507
hsa-miR-508-3p	hsa-miR-508-3p
hsa-miR-508-5p	hsa-miR-508-5p
hsa-miR-509-3-5p	hsa-miR-509-3-5p
hsa-miR-509-3p	hsa-miR-509-3p
hsa-miR-509-5p	hsa-miR-509-5p
hsa-miR-510	hsa-miR-510
hsa-miR-511	hsa-miR-511
hsa-miR-512-3p	hsa-miR-512-3p
hsa-miR-512-5p	hsa-miR-512-5p
hsa-miR-513a-3p	hsa-miR-513a-3p
hsa-miR-513a-5p	hsa-miR-513a-5p
hsa-miR-513b	hsa-miR-513b
hsa-miR-513c	hsa-miR-513c
hsa-miR-514	hsa-miR-514
hsa-miR-514b-3p	hsa-miR-514b-3p
hsa-miR-514b-5p	hsa-miR-514b-5p
hsa-miR-515-3p	hsa-miR-515-3p
hsa-miR-515-5p	hsa-miR-515-5p
hsa-miR-516a-3p	hsa-miR-516a-3p
hsa-miR-516a-5p	hsa-miR-516a-5p
hsa-miR-516b	hsa-miR-516b
hsa-miR-517*	hsa-miR-517*
hsa-miR-517a	hsa-miR-517a
hsa-miR-517b	hsa-miR-517b
hsa-miR-517c	hsa-miR-517c
hsa-miR-518a-3p	hsa-miR-518a-3p
hsa-miR-518a-5p	hsa-miR-518a-5p
hsa-miR-518b	hsa-miR-518b
hsa-miR-518c	hsa-miR-518c
hsa-miR-518c*	hsa-miR-518c*
hsa-miR-518d-3p	hsa-miR-518d-3p
hsa-miR-518e	hsa-miR-518e
hsa-miR-518e*	hsa-miR-518e*
hsa-miR-518f	hsa-miR-518f
hsa-miR-518f*	hsa-miR-518f*
hsa-miR-519b-3p	hsa-miR-519b-3p
hsa-miR-519c-3p	hsa-miR-519c-3p
hsa-miR-519d	hsa-miR-519d
hsa-miR-519e	hsa-miR-519e
hsa-miR-519e*	hsa-miR-519e*
hsa-miR-520a-3p	hsa-miR-520a-3p
hsa-miR-520a-5p	hsa-miR-520a-5p
hsa-miR-520b	hsa-miR-520b
hsa-miR-520c-3p	hsa-miR-520c-3p
hsa-miR-520d-3p	hsa-miR-520d-3p
hsa-miR-520e	hsa-miR-520e
hsa-miR-520f	hsa-miR-520f
hsa-miR-520g	hsa-miR-520g
hsa-miR-520h	hsa-miR-520h
hsa-miR-521	hsa-miR-521
hsa-miR-522	hsa-miR-522
hsa-miR-523	hsa-miR-523
hsa-miR-524-3p	hsa-miR-524-3p
hsa-miR-525-3p	hsa-miR-525-3p
hsa-miR-525-5p	hsa-miR-525-5p
hsa-miR-526b	hsa-miR-526b
hsa-miR-526b*	hsa-miR-526b*
hsa-miR-532-3p	hsa-miR-532-3p
hsa-miR-532-5p	hsa-miR-532-5p
hsa-miR-539	hsa-miR-539
hsa-miR-541	hsa-miR-541
hsa-miR-541*	hsa-miR-541*
hsa-miR-542-3p	hsa-miR-542-3p
hsa-miR-542-5p	hsa-miR-542-5p
hsa-miR-543	hsa-miR-543
hsa-miR-544	hsa-miR-544
hsa-miR-544b	hsa-miR-544b
hsa-miR-545	hsa-miR-545
hsa-miR-545*	hsa-miR-545*
hsa-miR-548a-3p	hsa-miR-548a-3p
hsa-miR-548a-5p	hsa-miR-548a-5p
hsa-miR-548aa	hsa-miR-548aa
hsa-miR-548b-3p	hsa-miR-548b-3p
hsa-miR-548b-5p	hsa-miR-548b-5p
hsa-miR-548c-3p	hsa-miR-548c-3p
hsa-miR-548c-5p	hsa-miR-548c-5p
hsa-miR-548d-3p	hsa-miR-548d-3p
hsa-miR-548d-5p	hsa-miR-548d-5p
hsa-miR-548e	hsa-miR-548e
hsa-miR-548f	hsa-miR-548f
hsa-miR-548g	hsa-miR-548g
hsa-miR-548h	hsa-miR-548h
hsa-miR-548i	hsa-miR-548i
hsa-miR-548j	hsa-miR-548j
hsa-miR-548k	hsa-miR-548k
hsa-miR-548l	hsa-miR-548l
hsa-miR-548m	hsa-miR-548m
hsa-miR-548n	hsa-miR-548n
hsa-miR-548o	hsa-miR-548o
hsa-miR-548p	hsa-miR-548p
hsa-miR-548q	hsa-miR-548q
hsa-miR-548s	hsa-miR-548s
hsa-miR-548t	hsa-miR-548t
hsa-miR-548u	hsa-miR-548u
hsa-miR-548v	hsa-miR-548v
hsa-miR-548w	hsa-miR-548w
hsa-miR-548x	hsa-miR-548x
hsa-miR-548y	hsa-miR-548y
hsa-miR-548z	hsa-miR-548z
hsa-miR-549	hsa-miR-549
hsa-miR-550a	hsa-miR-550a
hsa-miR-550a*	hsa-miR-550a*
hsa-miR-550b	hsa-miR-550b
hsa-miR-551a	hsa-miR-551a
hsa-miR-551b	hsa-miR-551b
hsa-miR-551b*	hsa-miR-551b*
hsa-miR-552	hsa-miR-552
hsa-miR-553	hsa-miR-553
hsa-miR-554	hsa-miR-554
hsa-miR-555	hsa-miR-555
hsa-miR-556-3p	hsa-miR-556-3p
hsa-miR-556-5p	hsa-miR-556-5p
hsa-miR-557	hsa-miR-557
hsa-miR-558	hsa-miR-558
hsa-miR-559	hsa-miR-559
hsa-miR-561	hsa-miR-561
hsa-miR-562	hsa-miR-562
hsa-miR-563	hsa-miR-563
hsa-miR-564	hsa-miR-564
hsa-miR-566	hsa-miR-566
hsa-miR-567	hsa-miR-567
hsa-miR-568	hsa-miR-568
hsa-miR-569	hsa-miR-569
hsa-miR-570	hsa-miR-570
hsa-miR-571	hsa-miR-571
hsa-miR-572	hsa-miR-572
hsa-miR-573	hsa-miR-573
hsa-miR-574-3p	hsa-miR-574-3p
hsa-miR-574-5p	hsa-miR-574-5p
hsa-miR-575	hsa-miR-575
hsa-miR-576-3p	hsa-miR-576-3p
hsa-miR-576-5p	hsa-miR-576-5p
hsa-miR-577	hsa-miR-577
hsa-miR-578	hsa-miR-578
hsa-miR-579	hsa-miR-579
hsa-miR-580	hsa-miR-580
hsa-miR-581	hsa-miR-581
hsa-miR-582-3p	hsa-miR-582-3p
hsa-miR-582-5p	hsa-miR-582-5p
hsa-miR-583	hsa-miR-583
hsa-miR-584	hsa-miR-584
hsa-miR-585	hsa-miR-585
hsa-miR-586	hsa-miR-586
hsa-miR-587	hsa-miR-587
hsa-miR-588	hsa-miR-588
hsa-miR-589	hsa-miR-589
hsa-miR-589*	hsa-miR-589*
hsa-miR-590-3p	hsa-miR-590-3p
hsa-miR-590-5p	hsa-miR-590-5p
hsa-miR-591	hsa-miR-591
hsa-miR-592	hsa-miR-592
hsa-miR-593	hsa-miR-593
hsa-miR-593*	hsa-miR-593*
hsa-miR-595	hsa-miR-595
hsa-miR-596	hsa-miR-596
hsa-miR-597	hsa-miR-597
hsa-miR-598	hsa-miR-598
hsa-miR-599	hsa-miR-599
hsa-miR-600	hsa-miR-600
hsa-miR-601	hsa-miR-601
hsa-miR-602	hsa-miR-602
hsa-miR-603	hsa-miR-603
hsa-miR-604	hsa-miR-604
hsa-miR-605	hsa-miR-605
hsa-miR-606	hsa-miR-606
hsa-miR-607	hsa-miR-607
hsa-miR-608	hsa-miR-608
hsa-miR-609	hsa-miR-609
hsa-miR-610	hsa-miR-610
hsa-miR-611	hsa-miR-611
hsa-miR-612	hsa-miR-612
hsa-miR-613	hsa-miR-613
hsa-miR-614	hsa-miR-614
hsa-miR-615-3p	hsa-miR-615-3p
hsa-miR-615-5p	hsa-miR-615-5p
hsa-miR-616	hsa-miR-616
hsa-miR-616*	hsa-miR-616*
hsa-miR-617	hsa-miR-617
hsa-miR-618	hsa-miR-618
hsa-miR-619	hsa-miR-619
hsa-miR-620	hsa-miR-620
hsa-miR-621	hsa-miR-621
hsa-miR-622	hsa-miR-622
hsa-miR-623	hsa-miR-623
hsa-miR-624	hsa-miR-624
hsa-miR-624*	hsa-miR-624*
hsa-miR-625	hsa-miR-625
hsa-miR-625*	hsa-miR-625*
hsa-miR-626	hsa-miR-626
hsa-miR-627	hsa-miR-627
hsa-miR-628-3p	hsa-miR-628-3p
hsa-miR-628-5p	hsa-miR-628-5p
hsa-miR-629	hsa-miR-629
hsa-miR-629*	hsa-miR-629*
hsa-miR-630	hsa-miR-630
hsa-miR-631	hsa-miR-631
hsa-miR-632	hsa-miR-632
hsa-miR-633	hsa-miR-633
hsa-miR-634	hsa-miR-634
hsa-miR-635	hsa-miR-635
hsa-miR-636	hsa-miR-636
hsa-miR-637	hsa-miR-637
hsa-miR-638	hsa-miR-638
hsa-miR-639	hsa-miR-639
hsa-miR-640	hsa-miR-640
hsa-miR-641	hsa-miR-641
hsa-miR-642a	hsa-miR-642a
hsa-miR-642b	hsa-miR-642b
hsa-miR-643	hsa-miR-643
hsa-miR-644	hsa-miR-644
hsa-miR-645	hsa-miR-645
hsa-miR-646	hsa-miR-646
hsa-miR-647	hsa-miR-647
hsa-miR-648	hsa-miR-648
hsa-miR-649	hsa-miR-649
hsa-miR-650	hsa-miR-650
hsa-miR-651	hsa-miR-651
hsa-miR-652	hsa-miR-652
hsa-miR-653	hsa-miR-653
hsa-miR-654-3p	hsa-miR-654-3p
hsa-miR-654-5p	hsa-miR-654-5p
hsa-miR-655	hsa-miR-655
hsa-miR-656	hsa-miR-656
hsa-miR-657	hsa-miR-657
hsa-miR-658	hsa-miR-658
hsa-miR-659	hsa-miR-659
hsa-miR-660	hsa-miR-660
hsa-miR-661	hsa-miR-661
hsa-miR-662	hsa-miR-662
hsa-miR-663	hsa-miR-663
hsa-miR-663b	hsa-miR-663b
hsa-miR-664	hsa-miR-664
hsa-miR-664*	hsa-miR-664*
hsa-miR-665	hsa-miR-665
hsa-miR-668	hsa-miR-668
hsa-miR-670	hsa-miR-670
hsa-miR-671-3p	hsa-miR-671-3p
hsa-miR-671-5p	hsa-miR-671-5p
hsa-miR-675	hsa-miR-675
hsa-miR-675*	hsa-miR-675*
hsa-miR-676	hsa-miR-676
hsa-miR-676*	hsa-miR-676*
hsa-miR-7	hsa-miR-7
hsa-miR-7-1*	hsa-miR-7-1*
hsa-miR-7-2*	hsa-miR-7-2*
hsa-miR-708	hsa-miR-708
hsa-miR-708*	hsa-miR-708*
hsa-miR-711	hsa-miR-711
hsa-miR-718	hsa-miR-718
hsa-miR-720	hsa-miR-720
hsa-miR-744	hsa-miR-744
hsa-miR-744*	hsa-miR-744*
hsa-miR-758	hsa-miR-758
hsa-miR-759	hsa-miR-759
hsa-miR-760	hsa-miR-760
hsa-miR-761	hsa-miR-761
hsa-miR-762	hsa-miR-762
hsa-miR-764	hsa-miR-764
hsa-miR-765	hsa-miR-765
hsa-miR-766	hsa-miR-766
hsa-miR-767-3p	hsa-miR-767-3p
hsa-miR-767-5p	hsa-miR-767-5p
hsa-miR-769-3p	hsa-miR-769-3p
hsa-miR-769-5p	hsa-miR-769-5p
hsa-miR-770-5p	hsa-miR-770-5p
hsa-miR-802	hsa-miR-802
hsa-miR-873	hsa-miR-873
hsa-miR-874	hsa-miR-874
hsa-miR-875-3p	hsa-miR-875-3p
hsa-miR-875-5p	hsa-miR-875-5p
hsa-miR-876-3p	hsa-miR-876-3p
hsa-miR-876-5p	hsa-miR-876-5p
hsa-miR-877	hsa-miR-877
hsa-miR-877*	hsa-miR-877*
hsa-miR-885-3p	hsa-miR-885-3p
hsa-miR-885-5p	hsa-miR-885-5p
hsa-miR-887	hsa-miR-887
hsa-miR-888	hsa-miR-888
hsa-miR-888*	hsa-miR-888*
hsa-miR-889	hsa-miR-889
hsa-miR-890	hsa-miR-890
hsa-miR-891a	hsa-miR-891a
hsa-miR-891b	hsa-miR-891b
hsa-miR-892a	hsa-miR-892a
hsa-miR-892b	hsa-miR-892b
hsa-miR-9	hsa-miR-9
hsa-miR-9*	hsa-miR-9*
hsa-miR-920	hsa-miR-920
hsa-miR-921	hsa-miR-921
hsa-miR-922	hsa-miR-922
hsa-miR-924	hsa-miR-924
hsa-miR-92a	hsa-miR-92a
hsa-miR-92a-1*	hsa-miR-92a-1*
hsa-miR-92a-2*	hsa-miR-92a-2*
hsa-miR-92b	hsa-miR-92b
hsa-miR-92b*	hsa-miR-92b*
hsa-miR-93	hsa-miR-93
hsa-miR-93*	hsa-miR-93*
hsa-miR-933	hsa-miR-933
hsa-miR-934	hsa-miR-934
hsa-miR-935	hsa-miR-935
hsa-miR-936	hsa-miR-936
hsa-miR-937	hsa-miR-937
hsa-miR-938	hsa-miR-938
hsa-miR-939	hsa-miR-939
hsa-miR-940	hsa-miR-940
hsa-miR-941	hsa-miR-941
hsa-miR-942	hsa-miR-942
hsa-miR-943	hsa-miR-943
hsa-miR-944	hsa-miR-944
hsa-miR-95	hsa-miR-95
hsa-miR-96	hsa-miR-96
hsa-miR-96*	hsa-miR-96*
hsa-miR-98	hsa-miR-98
hsa-miR-99a	hsa-miR-99a
hsa-miR-99a*	hsa-miR-99a*
hsa-miR-99b	hsa-miR-99b
hsa-miR-99b*	hsa-miR-99b*
hsv1-miR-H1	hsv1-miR-H1
hsv1-miR-H1*	hsv1-miR-H1*
hsv1-miR-H11	hsv1-miR-H11
hsv1-miR-H12	hsv1-miR-H12
hsv1-miR-H13	hsv1-miR-H13
hsv1-miR-H14-3p	hsv1-miR-H14-3p
hsv1-miR-H14-5p	hsv1-miR-H14-5p
hsv1-miR-H15	hsv1-miR-H15
hsv1-miR-H16	hsv1-miR-H16
hsv1-miR-H17	hsv1-miR-H17
hsv1-miR-H18	hsv1-miR-H18
hsv1-miR-H2	hsv1-miR-H2
hsv1-miR-H2*	hsv1-miR-H2*
hsv1-miR-H3	hsv1-miR-H3
hsv1-miR-H3*	hsv1-miR-H3*
hsv1-miR-H4	hsv1-miR-H4
hsv1-miR-H4*	hsv1-miR-H4*
hsv1-miR-H5-3p	hsv1-miR-H5-3p
hsv1-miR-H5-5p	hsv1-miR-H5-5p
hsv1-miR-H6-3p	hsv1-miR-H6-3p
hsv1-miR-H6-5p	hsv1-miR-H6-5p
hsv1-miR-H7	hsv1-miR-H7
hsv1-miR-H7*	hsv1-miR-H7*
hsv1-miR-H8	hsv1-miR-H8
hsv1-miR-H8*	hsv1-miR-H8*
hsv2-miR-H10	hsv2-miR-H10
hsv2-miR-H11*	hsv2-miR-H11*
hsv2-miR-H13	hsv2-miR-H13
hsv2-miR-H19	hsv2-miR-H19
hsv2-miR-H2	hsv2-miR-H2
hsv2-miR-H20	hsv2-miR-H20
hsv2-miR-H21	hsv2-miR-H21
hsv2-miR-H22	hsv2-miR-H22
hsv2-miR-H23	hsv2-miR-H23
hsv2-miR-H23*	hsv2-miR-H23*
hsv2-miR-H24	hsv2-miR-H24
hsv2-miR-H25	hsv2-miR-H25
hsv2-miR-H3	hsv2-miR-H3
hsv2-miR-H4-3p	hsv2-miR-H4-3p
hsv2-miR-H4-5p	hsv2-miR-H4-5p
hsv2-miR-H5	hsv2-miR-H5
hsv2-miR-H6	hsv2-miR-H6
hsv2-miR-H6*	hsv2-miR-H6*
hsv2-miR-H7-3p	hsv2-miR-H7-3p
hsv2-miR-H7-5p	hsv2-miR-H7-5p
hsv2-miR-H9-3p	hsv2-miR-H9-3p
hsv2-miR-H9-5p	hsv2-miR-H9-5p
hur_1	hur_1
hur_2	hur_2
hur_4	hur_4
hur_5	hur_5
hur_6	hur_6
jcv-miR-J1-5p	jcv-miR-J1-5p
kshv-miR-K12-1	kshv-miR-K12-1
kshv-miR-K12-1*	kshv-miR-K12-1*
kshv-miR-K12-10a*	kshv-miR-K12-10a*
kshv-miR-K12-10b	kshv-miR-K12-10b
kshv-miR-K12-11	kshv-miR-K12-11
kshv-miR-K12-11*	kshv-miR-K12-11*
kshv-miR-K12-12	kshv-miR-K12-12
kshv-miR-K12-12*	kshv-miR-K12-12*
kshv-miR-K12-2	kshv-miR-K12-2
kshv-miR-K12-2*	kshv-miR-K12-2*
kshv-miR-K12-3	kshv-miR-K12-3
kshv-miR-K12-3*	kshv-miR-K12-3*
kshv-miR-K12-4-3p	kshv-miR-K12-4-3p
kshv-miR-K12-4-5p	kshv-miR-K12-4-5p
kshv-miR-K12-5	kshv-miR-K12-5
kshv-miR-K12-5*	kshv-miR-K12-5*
kshv-miR-K12-6-3p	kshv-miR-K12-6-3p
kshv-miR-K12-6-5p	kshv-miR-K12-6-5p
kshv-miR-K12-7	kshv-miR-K12-7
kshv-miR-K12-7*	kshv-miR-K12-7*
kshv-miR-K12-8	kshv-miR-K12-8
kshv-miR-K12-8*	kshv-miR-K12-8*
kshv-miR-K12-9	kshv-miR-K12-9
kshv-miR-K12-9*	kshv-miR-K12-9*
miRNABrightCorner30		--miRNABrightCorner30
mr_1		--mr_1
Blank		--Blank
NC1_00000197		--NC1_00000197
NC1_00000215		--NC1_00000215
NC2_00079215		--NC2_00079215
NC2_00092197		--NC2_00092197
NC2_00106057		--NC2_00106057
NC2_00122731		--NC2_00122731
NegativeControl		--NegativeControl
bkv-miR-B1-3p		--bkv-miR-B1-3p
bkv-miR-B1-5p		--bkv-miR-B1-5p
dmr_285		--dmr_285
dmr_3		--dmr_3
dmr_308		--dmr_308
dmr_316		--dmr_316
dmr_31a		--dmr_31a
dmr_6		--dmr_6
