# Supplementary material for: Prediction of the mechanism of miRNAs in laryngeal squamous cell carcinoma based on the miRNA-mRNA regulatory network
Source: PeerJ. 2021 Aug 24;9:e12075. doi: 10.7717/peerj.12075 (PMC8395572; doi:10.7717/peerj.12075)
Supplement: Supplemental Information 1 — LSCC miRNA and mRNA chip data were collected from the GSE124678 and GSE59102 retrieved from GEO Datasets. Derived from the GPL16770 platform, GSE124678 includes 5 normal tissue samples and 32 tumor tissue samples. Derived from the GPL6480 platform, GSE59102 includes 13 normal tissue samples and 29 tumor tissue samples. [file peerj-09-12075-s001.zip › Raw data/GSE124678.txt]

!Series_title	"Integrated miRNA and mRNA expression analysis uncovers drug targets in squamous cell carcinoma patients [miRNA]"
!Series_geo_accession	"GSE124678"
!Series_status	"Public on Jul 31 2019"
!Series_submission_date	"Jan 04 2019"
!Series_last_update_date	"Aug 03 2019"
!Series_summary	"Expression microarray analyses was used to analyze 35 LSCC  with reference sample of 5 normal tissue. A quality control filter was applied based on Feature Extraction flags (empty spaces replacing values)"
!Series_overall_design	"Experiment condition, 35 LSCC and 5 normal laryngeal tissue samples obtained from total laryngectomies were laleled with Cy3 all samples were mixed and hybridized at slide glasses Agilent 8x60k platform."
!Series_type	"Non-coding RNA profiling by array"
!Series_contributor	"Rainer,M,Lopez Lapa"
!Series_contributor	"Mateus,C,Barros Filho"
!Series_sample_id	"GSM3539315 GSM3539316 GSM3539317 GSM3539318 GSM3539319 GSM3539320 GSM3539321 GSM3539322 GSM3539323 GSM3539324 GSM3539325 GSM3539326 GSM3539327 GSM3539328 GSM3539329 GSM3539330 GSM3539331 GSM3539332 GSM3539333 GSM3539334 GSM3539335 GSM3539336 GSM3539337 GSM3539338 GSM3539339 GSM3539340 GSM3539341 GSM3539342 GSM3539343 GSM3539344 GSM3539345 GSM3539346 GSM3539347 GSM3539348 GSM3539349 GSM3539350 GSM3539351 "
!Series_contact_name	"Rainer Marco,Lopez,Lapa"
!Series_contact_email	"marcochanca04@gmail.com"
!Series_contact_phone	"+5511982849724"
!Series_contact_laboratory	"Neogene"
!Series_contact_department	"Neogene"
!Series_contact_institute	"UNESP"
!Series_contact_address	"Av. Prof. Mário Rubens Guimarães Montenegro, s/n, s/n"
!Series_contact_city	"Botucatu"
!Series_contact_state	"SP"
!Series_contact_zip/postal_code	"18618-687"
!Series_contact_country	"Brazil"
!Series_supplementary_file	"ftp://ftp.ncbi.nlm.nih.gov/geo/series/GSE124nnn/GSE124678/suppl/GSE124678_RAW.tar"
!Series_platform_id	"GPL16770"
!Series_platform_taxid	"9606"
!Series_sample_taxid	"9606"
!Series_relation	"SubSeries of: GSE124679"
!Series_relation	"BioProject: https://www.ncbi.nlm.nih.gov/bioproject/PRJNA513053"

!Sample_title	"1398N non-tumor unmatched_miRNA"	"1399N non-tumor unmatched _miRNA"	"1400N non-tumor unmatched _miRNA"	"1401N non-tumor unmatched _miRNA"	"1402N non-tumor unmatched _miRNA"	"3626T  tumor unmatched _miRNA"	"3627T  tumor unmatched _miRNA"	"3644T  tumor unmatched_miRNA"	"3667T  tumor unmatched_miRNA"	"4137T  tumor unmatched_miRNA"	"4239T  tumor unmatched_miRNA"	"4254T  tumor unmatched_miRNA"	"4265T  tumor unmatched_miRNA"	"4267T  tumor unmatched_miRNA"	"4290T  tumor unmatched_miRNA"	"4321T  tumor unmatched_miRNA"	"4371T  tumor unmatched_miRNA"	"4429T  tumor unmatched_miRNA"	"4471T  tumor unmatched_miRNA"	"4473T  tumor unmatched_miRNA"	"4479T  tumor unmatched_miRNA"	"4484T  tumor unmatched_miRNA"	"4492T  tumor unmatched_miRNA"	"4530T  tumor unmatched_miRNA"	"4534T  tumor unmatched_miRNA"	"4576T  tumor unmatched_miRNA"	"4597T  tumor unmatched_miRNA"	"4598T  tumor unmatched_miRNA"	"4599T  tumor unmatched_miRNA"	"15954T  tumor unmatched_miRNA"	"15967T  tumor unmatched_miRNA"	"15976T  tumor unmatched_miRNA"	"15983T  tumor unmatched_miRNA"	"16406T  tumor unmatched_miRNA"	"CP55T  tumor unmatched_miRNA"	"CP56T  tumor unmatched_miRNA"	"CP58T  tumor unmatched_miRNA"
!Sample_geo_accession	"GSM3539315"	"GSM3539316"	"GSM3539317"	"GSM3539318"	"GSM3539319"	"GSM3539320"	"GSM3539321"	"GSM3539322"	"GSM3539323"	"GSM3539324"	"GSM3539325"	"GSM3539326"	"GSM3539327"	"GSM3539328"	"GSM3539329"	"GSM3539330"	"GSM3539331"	"GSM3539332"	"GSM3539333"	"GSM3539334"	"GSM3539335"	"GSM3539336"	"GSM3539337"	"GSM3539338"	"GSM3539339"	"GSM3539340"	"GSM3539341"	"GSM3539342"	"GSM3539343"	"GSM3539344"	"GSM3539345"	"GSM3539346"	"GSM3539347"	"GSM3539348"	"GSM3539349"	"GSM3539350"	"GSM3539351"
!Sample_status	"Public on Jul 31 2019"	"Public on Jul 31 2019"	"Public on Jul 31 2019"	"Public on Jul 31 2019"	"Public on Jul 31 2019"	"Public on Jul 31 2019"	"Public on Jul 31 2019"	"Public on Jul 31 2019"	"Public on Jul 31 2019"	"Public on Jul 31 2019"	"Public on Jul 31 2019"	"Public on Jul 31 2019"	"Public on Jul 31 2019"	"Public on Jul 31 2019"	"Public on Jul 31 2019"	"Public on Jul 31 2019"	"Public on Jul 31 2019"	"Public on Jul 31 2019"	"Public on Jul 31 2019"	"Public on Jul 31 2019"	"Public on Jul 31 2019"	"Public on Jul 31 2019"	"Public on Jul 31 2019"	"Public on Jul 31 2019"	"Public on Jul 31 2019"	"Public on Jul 31 2019"	"Public on Jul 31 2019"	"Public on Jul 31 2019"	"Public on Jul 31 2019"	"Public on Jul 31 2019"	"Public on Jul 31 2019"	"Public on Jul 31 2019"	"Public on Jul 31 2019"	"Public on Jul 31 2019"	"Public on Jul 31 2019"	"Public on Jul 31 2019"	"Public on Jul 31 2019"
!Sample_submission_date	"Jan 04 2019"	"Jan 04 2019"	"Jan 04 2019"	"Jan 04 2019"	"Jan 04 2019"	"Jan 04 2019"	"Jan 04 2019"	"Jan 04 2019"	"Jan 04 2019"	"Jan 04 2019"	"Jan 04 2019"	"Jan 04 2019"	"Jan 04 2019"	"Jan 04 2019"	"Jan 04 2019"	"Jan 04 2019"	"Jan 04 2019"	"Jan 04 2019"	"Jan 04 2019"	"Jan 04 2019"	"Jan 04 2019"	"Jan 04 2019"	"Jan 04 2019"	"Jan 04 2019"	"Jan 04 2019"	"Jan 04 2019"	"Jan 04 2019"	"Jan 04 2019"	"Jan 04 2019"	"Jan 04 2019"	"Jan 04 2019"	"Jan 04 2019"	"Jan 04 2019"	"Jan 04 2019"	"Jan 04 2019"	"Jan 04 2019"	"Jan 04 2019"
!Sample_last_update_date	"Aug 02 2019"	"Aug 02 2019"	"Aug 02 2019"	"Aug 02 2019"	"Aug 02 2019"	"Aug 02 2019"	"Aug 02 2019"	"Aug 02 2019"	"Aug 02 2019"	"Aug 02 2019"	"Aug 02 2019"	"Aug 02 2019"	"Aug 02 2019"	"Aug 02 2019"	"Aug 02 2019"	"Aug 02 2019"	"Aug 02 2019"	"Aug 02 2019"	"Aug 02 2019"	"Aug 02 2019"	"Aug 02 2019"	"Aug 02 2019"	"Aug 02 2019"	"Aug 02 2019"	"Aug 02 2019"	"Aug 02 2019"	"Aug 02 2019"	"Aug 02 2019"	"Aug 02 2019"	"Aug 02 2019"	"Aug 02 2019"	"Aug 02 2019"	"Aug 02 2019"	"Aug 02 2019"	"Aug 02 2019"	"Aug 02 2019"	"Aug 02 2019"
!Sample_type	"RNA"	"RNA"	"RNA"	"RNA"	"RNA"	"RNA"	"RNA"	"RNA"	"RNA"	"RNA"	"RNA"	"RNA"	"RNA"	"RNA"	"RNA"	"RNA"	"RNA"	"RNA"	"RNA"	"RNA"	"RNA"	"RNA"	"RNA"	"RNA"	"RNA"	"RNA"	"RNA"	"RNA"	"RNA"	"RNA"	"RNA"	"RNA"	"RNA"	"RNA"	"RNA"	"RNA"	"RNA"
!Sample_channel_count	"1"	"1"	"1"	"1"	"1"	"1"	"1"	"1"	"1"	"1"	"1"	"1"	"1"	"1"	"1"	"1"	"1"	"1"	"1"	"1"	"1"	"1"	"1"	"1"	"1"	"1"	"1"	"1"	"1"	"1"	"1"	"1"	"1"	"1"	"1"	"1"	"1"
!Sample_source_name_ch1	"Normal laryngeal tissue labeled with Cyanine-3 (green)"	"Normal laryngeal tissue labeled with Cyanine-3 (green)"	"Normal laryngeal tissue labeled with Cyanine-3 (green)"	"Normal laryngeal tissue labeled with Cyanine-3 (green)"	"Normal laryngeal tissue labeled with Cyanine-3 (green)"	"laryngeal carcinoma labeled with Cyanine-3 (green)"	"laryngeal carcinoma labeled with Cyanine-3 (green)"	"laryngeal carcinoma labeled with Cyanine-3 (green)"	"laryngeal carcinoma labeled with Cyanine-3 (green)"	"laryngeal carcinoma labeled with Cyanine-3 (green)"	"laryngeal carcinoma labeled with Cyanine-3 (green)"	"laryngeal carcinoma labeled with Cyanine-3 (green)"	"laryngeal carcinoma labeled with Cyanine-3 (green)"	"laryngeal carcinoma labeled with Cyanine-3 (green)"	"laryngeal carcinoma labeled with Cyanine-3 (green)"	"laryngeal carcinoma labeled with Cyanine-3 (green)"	"laryngeal carcinoma labeled with Cyanine-3 (green)"	"laryngeal carcinoma labeled with Cyanine-3 (green)"	"laryngeal carcinoma labeled with Cyanine-3 (green)"	"laryngeal carcinoma labeled with Cyanine-3 (green)"	"laryngeal carcinoma labeled with Cyanine-3 (green)"	"laryngeal carcinoma labeled with Cyanine-3 (green)"	"laryngeal carcinoma labeled with Cyanine-3 (green)"	"laryngeal carcinoma labeled with Cyanine-3 (green)"	"laryngeal carcinoma labeled with Cyanine-3 (green)"	"laryngeal carcinoma labeled with Cyanine-3 (green)"	"laryngeal carcinoma labeled with Cyanine-3 (green)"	"laryngeal carcinoma labeled with Cyanine-3 (green)"	"laryngeal carcinoma labeled with Cyanine-3 (green)"	"laryngeal carcinoma labeled with Cyanine-3 (green)"	"laryngeal carcinoma labeled with Cyanine-3 (green)"	"laryngeal carcinoma labeled with Cyanine-3 (green)"	"laryngeal carcinoma labeled with Cyanine-3 (green)"	"laryngeal carcinoma labeled with Cyanine-3 (green)"	"laryngeal carcinoma labeled with Cyanine-3 (green)"	"laryngeal carcinoma labeled with Cyanine-3 (green)"	"laryngeal carcinoma labeled with Cyanine-3 (green)"
!Sample_organism_ch1	"Homo sapiens"	"Homo sapiens"	"Homo sapiens"	"Homo sapiens"	"Homo sapiens"	"Homo sapiens"	"Homo sapiens"	"Homo sapiens"	"Homo sapiens"	"Homo sapiens"	"Homo sapiens"	"Homo sapiens"	"Homo sapiens"	"Homo sapiens"	"Homo sapiens"	"Homo sapiens"	"Homo sapiens"	"Homo sapiens"	"Homo sapiens"	"Homo sapiens"	"Homo sapiens"	"Homo sapiens"	"Homo sapiens"	"Homo sapiens"	"Homo sapiens"	"Homo sapiens"	"Homo sapiens"	"Homo sapiens"	"Homo sapiens"	"Homo sapiens"	"Homo sapiens"	"Homo sapiens"	"Homo sapiens"	"Homo sapiens"	"Homo sapiens"	"Homo sapiens"	"Homo sapiens"
!Sample_characteristics_ch1	"tissue: Normal laryngeal tissue"	"tissue: Normal laryngeal tissue"	"tissue: Normal laryngeal tissue"	"tissue: Normal laryngeal tissue"	"tissue: Normal laryngeal tissue"	"tissue: squamous cell carcinoma"	"tissue: squamous cell carcinoma"	"tissue: squamous cell carcinoma"	"tissue: squamous cell carcinoma"	"tissue: squamous cell carcinoma"	"tissue: squamous cell carcinoma"	"tissue: squamous cell carcinoma"	"tissue: squamous cell carcinoma"	"tissue: squamous cell carcinoma"	"tissue: squamous cell carcinoma"	"tissue: squamous cell carcinoma"	"tissue: squamous cell carcinoma"	"tissue: squamous cell carcinoma"	"tissue: squamous cell carcinoma"	"tissue: squamous cell carcinoma"	"tissue: squamous cell carcinoma"	"tissue: squamous cell carcinoma"	"tissue: squamous cell carcinoma"	"tissue: squamous cell carcinoma"	"tissue: squamous cell carcinoma"	"tissue: squamous cell carcinoma"	"tissue: squamous cell carcinoma"	"tissue: squamous cell carcinoma"	"tissue: squamous cell carcinoma"	"tissue: squamous cell carcinoma"	"tissue: squamous cell carcinoma"	"tissue: squamous cell carcinoma"	"tissue: squamous cell carcinoma"	"tissue: squamous cell carcinoma"	"tissue: squamous cell carcinoma"	"tissue: squamous cell carcinoma"	"tissue: squamous cell carcinoma"
!Sample_characteristics_ch1	"gender: unknown"	"gender: unknown"	"gender: unknown"	"gender: unknown"	"gender: unknown"	"gender: female"	"gender: male"	"gender: male"	"gender: male"	"gender: male"	"gender: male"	"gender: male"	"gender: male"	"gender: male"	"gender: female"	"gender: female"	"gender: female"	"gender: male"	"gender: male"	"gender: male"	"gender: male"	"gender: male"	"gender: female"	"gender: male"	"gender: male"	"gender: male"	"gender: female"	"gender: male"	"gender: male"	"gender: male"	"gender: female"	"gender: male"	"gender: male"	"gender: female"	"gender: female"	"gender: male"	"gender: male"
!Sample_characteristics_ch1	"age: unknown"	"age: unknown"	"age: unknown"	"age: unknown"	"age: unknown"	"age: 68.0"	"age: 61.0"	"age: 50.0"	"age: 64.0"	"age: 60.0"	"age: 70.0"	"age: 61.0"	"age: 65.0"	"age: 64.0"	"age: 57.0"	"age: 56.0"	"age: 66.0"	"age: 61.0"	"age: 74.0"	"age: 50.0"	"age: 66.0"	"age: 45.0"	"age: 51.0"	"age: 70.0"	"age: 69.0"	"age: 52.0"	"age: 63.0"	"age: 55.0"	"age: 46.0"	"age: 76.0"	"age: 51.0"	"age: 52.0"	"age: 72.0"	"age: 90.0"	"age: 78.0"	"age: 61.0"	"age: 67.0"
!Sample_characteristics_ch1	"histological variant: n/a"	"histological variant: n/a"	"histological variant: n/a"	"histological variant: n/a"	"histological variant: n/a"	"histological variant: supraglottic"	"histological variant: glottic"	"histological variant: transglottic"	"histological variant: transglottic"	"histological variant: transglottic"	"histological variant: glottic"	"histological variant: transglottic"	"histological variant: glottic"	"histological variant: supraglottic"	"histological variant: supraglottic"	"histological variant: supraglottic"	"histological variant: glottic"	"histological variant: glottic"	"histological variant: supraglottic"	"histological variant: supraglottic"	"histological variant: transglottic"	"histological variant: transglottic"	"histological variant: supraglottic"	"histological variant: supraglottic"	"histological variant: transglottic"	"histological variant: glottic"	"histological variant: transglottic"	"histological variant: supraglottic"	"histological variant: supraglottic"	"histological variant: transglottic"	"histological variant: transglottic"	"histological variant: transglottic"	"histological variant: supraglottic"	"histological variant: glottic"	"histological variant: supraglottic"	"histological variant: transglottic"	"histological variant: transglottic"
!Sample_molecule_ch1	"total RNA"	"total RNA"	"total RNA"	"total RNA"	"total RNA"	"total RNA"	"total RNA"	"total RNA"	"total RNA"	"total RNA"	"total RNA"	"total RNA"	"total RNA"	"total RNA"	"total RNA"	"total RNA"	"total RNA"	"total RNA"	"total RNA"	"total RNA"	"total RNA"	"total RNA"	"total RNA"	"total RNA"	"total RNA"	"total RNA"	"total RNA"	"total RNA"	"total RNA"	"total RNA"	"total RNA"	"total RNA"	"total RNA"	"total RNA"	"total RNA"	"total RNA"	"total RNA"
!Sample_extract_protocol_ch1	"Total RNA from 32 LSCC and 5 normal pool laryngeal tissue from total laryngectomy was isolated by the standard Rneasy or Trizol-based method."	"Total RNA from 32 LSCC and 5 normal pool laryngeal tissue from total laryngectomy was isolated by the standard Rneasy or Trizol-based method."	"Total RNA from 32 LSCC and 5 normal pool laryngeal tissue from total laryngectomy was isolated by the standard Rneasy or Trizol-based method."	"Total RNA from 32 LSCC and 5 normal pool laryngeal tissue from total laryngectomy was isolated by the standard Rneasy or Trizol-based method."	"Total RNA from 32 LSCC and 5 normal pool laryngeal tissue from total laryngectomy was isolated by the standard Rneasy or Trizol-based method."	"Total RNA from 32 LSCC and 5 normal pool laryngeal tissue from total laryngectomy was isolated by the standard Rneasy or Trizol-based method."	"Total RNA from 32 LSCC and 5 normal pool laryngeal tissue from total laryngectomy was isolated by the standard Rneasy or Trizol-based method."	"Total RNA from 32 LSCC and 5 normal pool laryngeal tissue from total laryngectomy was isolated by the standard Rneasy or Trizol-based method."	"Total RNA from 32 LSCC and 5 normal pool laryngeal tissue from total laryngectomy was isolated by the standard Rneasy or Trizol-based method."	"Total RNA from 32 LSCC and 5 normal pool laryngeal tissue from total laryngectomy was isolated by the standard Rneasy or Trizol-based method."	"Total RNA from 32 LSCC and 5 normal pool laryngeal tissue from total laryngectomy was isolated by the standard Rneasy or Trizol-based method."	"Total RNA from 32 LSCC and 5 normal pool laryngeal tissue from total laryngectomy was isolated by the standard Rneasy or Trizol-based method."	"Total RNA from 32 LSCC and 5 normal pool laryngeal tissue from total laryngectomy was isolated by the standard Rneasy or Trizol-based method."	"Total RNA from 32 LSCC and 5 normal pool laryngeal tissue from total laryngectomy was isolated by the standard Rneasy or Trizol-based method."	"Total RNA from 32 LSCC and 5 normal pool laryngeal tissue from total laryngectomy was isolated by the standard Rneasy or Trizol-based method."	"Total RNA from 32 LSCC and 5 normal pool laryngeal tissue from total laryngectomy was isolated by the standard Rneasy or Trizol-based method."	"Total RNA from 32 LSCC and 5 normal pool laryngeal tissue from total laryngectomy was isolated by the standard Rneasy or Trizol-based method."	"Total RNA from 32 LSCC and 5 normal pool laryngeal tissue from total laryngectomy was isolated by the standard Rneasy or Trizol-based method."	"Total RNA from 32 LSCC and 5 normal pool laryngeal tissue from total laryngectomy was isolated by the standard Rneasy or Trizol-based method."	"Total RNA from 32 LSCC and 5 normal pool laryngeal tissue from total laryngectomy was isolated by the standard Rneasy or Trizol-based method."	"Total RNA from 32 LSCC and 5 normal pool laryngeal tissue from total laryngectomy was isolated by the standard Rneasy or Trizol-based method."	"Total RNA from 32 LSCC and 5 normal pool laryngeal tissue from total laryngectomy was isolated by the standard Rneasy or Trizol-based method."	"Total RNA from 32 LSCC and 5 normal pool laryngeal tissue from total laryngectomy was isolated by the standard Rneasy or Trizol-based method."	"Total RNA from 32 LSCC and 5 normal pool laryngeal tissue from total laryngectomy was isolated by the standard Rneasy or Trizol-based method."	"Total RNA from 32 LSCC and 5 normal pool laryngeal tissue from total laryngectomy was isolated by the standard Rneasy or Trizol-based method."	"Total RNA from 32 LSCC and 5 normal pool laryngeal tissue from total laryngectomy was isolated by the standard Rneasy or Trizol-based method."	"Total RNA from 32 LSCC and 5 normal pool laryngeal tissue from total laryngectomy was isolated by the standard Rneasy or Trizol-based method."	"Total RNA from 32 LSCC and 5 normal pool laryngeal tissue from total laryngectomy was isolated by the standard Rneasy or Trizol-based method."	"Total RNA from 32 LSCC and 5 normal pool laryngeal tissue from total laryngectomy was isolated by the standard Rneasy or Trizol-based method."	"Total RNA from 32 LSCC and 5 normal pool laryngeal tissue from total laryngectomy was isolated by the standard Rneasy or Trizol-based method."	"Total RNA from 32 LSCC and 5 normal pool laryngeal tissue from total laryngectomy was isolated by the standard Rneasy or Trizol-based method."	"Total RNA from 32 LSCC and 5 normal pool laryngeal tissue from total laryngectomy was isolated by the standard Rneasy or Trizol-based method."	"Total RNA from 32 LSCC and 5 normal pool laryngeal tissue from total laryngectomy was isolated by the standard Rneasy or Trizol-based method."	"Total RNA from 32 LSCC and 5 normal pool laryngeal tissue from total laryngectomy was isolated by the standard Rneasy or Trizol-based method."	"Total RNA from 32 LSCC and 5 normal pool laryngeal tissue from total laryngectomy was isolated by the standard Rneasy or Trizol-based method."	"Total RNA from 32 LSCC and 5 normal pool laryngeal tissue from total laryngectomy was isolated by the standard Rneasy or Trizol-based method."	"Total RNA from 32 LSCC and 5 normal pool laryngeal tissue from total laryngectomy was isolated by the standard Rneasy or Trizol-based method."
!Sample_label_ch1	"Cy3"	"Cy3"	"Cy3"	"Cy3"	"Cy3"	"Cy3"	"Cy3"	"Cy3"	"Cy3"	"Cy3"	"Cy3"	"Cy3"	"Cy3"	"Cy3"	"Cy3"	"Cy3"	"Cy3"	"Cy3"	"Cy3"	"Cy3"	"Cy3"	"Cy3"	"Cy3"	"Cy3"	"Cy3"	"Cy3"	"Cy3"	"Cy3"	"Cy3"	"Cy3"	"Cy3"	"Cy3"	"Cy3"	"Cy3"	"Cy3"	"Cy3"	"Cy3"
!Sample_label_protocol_ch1	"Tumor and reference samples (300ng) were differentially labeled using Low Input Quick Amp Labeling (Agilent) (Agilent Technologies, Santa Clara, CA, USA)."	"Tumor and reference samples (300ng) were differentially labeled using Low Input Quick Amp Labeling (Agilent) (Agilent Technologies, Santa Clara, CA, USA)."	"Tumor and reference samples (300ng) were differentially labeled using Low Input Quick Amp Labeling (Agilent) (Agilent Technologies, Santa Clara, CA, USA)."	"Tumor and reference samples (300ng) were differentially labeled using Low Input Quick Amp Labeling (Agilent) (Agilent Technologies, Santa Clara, CA, USA)."	"Tumor and reference samples (300ng) were differentially labeled using Low Input Quick Amp Labeling (Agilent) (Agilent Technologies, Santa Clara, CA, USA)."	"Tumor and reference samples (300ng) were differentially labeled using Low Input Quick Amp Labeling (Agilent) (Agilent Technologies, Santa Clara, CA, USA)."	"Tumor and reference samples (300ng) were differentially labeled using Low Input Quick Amp Labeling (Agilent) (Agilent Technologies, Santa Clara, CA, USA)."	"Tumor and reference samples (300ng) were differentially labeled using Low Input Quick Amp Labeling (Agilent) (Agilent Technologies, Santa Clara, CA, USA)."	"Tumor and reference samples (300ng) were differentially labeled using Low Input Quick Amp Labeling (Agilent) (Agilent Technologies, Santa Clara, CA, USA)."	"Tumor and reference samples (300ng) were differentially labeled using Low Input Quick Amp Labeling (Agilent) (Agilent Technologies, Santa Clara, CA, USA)."	"Tumor and reference samples (300ng) were differentially labeled using Low Input Quick Amp Labeling (Agilent) (Agilent Technologies, Santa Clara, CA, USA)."	"Tumor and reference samples (300ng) were differentially labeled using Low Input Quick Amp Labeling (Agilent) (Agilent Technologies, Santa Clara, CA, USA)."	"Tumor and reference samples (300ng) were differentially labeled using Low Input Quick Amp Labeling (Agilent) (Agilent Technologies, Santa Clara, CA, USA)."	"Tumor and reference samples (300ng) were differentially labeled using Low Input Quick Amp Labeling (Agilent) (Agilent Technologies, Santa Clara, CA, USA)."	"Tumor and reference samples (300ng) were differentially labeled using Low Input Quick Amp Labeling (Agilent) (Agilent Technologies, Santa Clara, CA, USA)."	"Tumor and reference samples (300ng) were differentially labeled using Low Input Quick Amp Labeling (Agilent) (Agilent Technologies, Santa Clara, CA, USA)."	"Tumor and reference samples (300ng) were differentially labeled using Low Input Quick Amp Labeling (Agilent) (Agilent Technologies, Santa Clara, CA, USA)."	"Tumor and reference samples (300ng) were differentially labeled using Low Input Quick Amp Labeling (Agilent) (Agilent Technologies, Santa Clara, CA, USA)."	"Tumor and reference samples (300ng) were differentially labeled using Low Input Quick Amp Labeling (Agilent) (Agilent Technologies, Santa Clara, CA, USA)."	"Tumor and reference samples (300ng) were differentially labeled using Low Input Quick Amp Labeling (Agilent) (Agilent Technologies, Santa Clara, CA, USA)."	"Tumor and reference samples (300ng) were differentially labeled using Low Input Quick Amp Labeling (Agilent) (Agilent Technologies, Santa Clara, CA, USA)."	"Tumor and reference samples (300ng) were differentially labeled using Low Input Quick Amp Labeling (Agilent) (Agilent Technologies, Santa Clara, CA, USA)."	"Tumor and reference samples (300ng) were differentially labeled using Low Input Quick Amp Labeling (Agilent) (Agilent Technologies, Santa Clara, CA, USA)."	"Tumor and reference samples (300ng) were differentially labeled using Low Input Quick Amp Labeling (Agilent) (Agilent Technologies, Santa Clara, CA, USA)."	"Tumor and reference samples (300ng) were differentially labeled using Low Input Quick Amp Labeling (Agilent) (Agilent Technologies, Santa Clara, CA, USA)."	"Tumor and reference samples (300ng) were differentially labeled using Low Input Quick Amp Labeling (Agilent) (Agilent Technologies, Santa Clara, CA, USA)."	"Tumor and reference samples (300ng) were differentially labeled using Low Input Quick Amp Labeling (Agilent) (Agilent Technologies, Santa Clara, CA, USA)."	"Tumor and reference samples (300ng) were differentially labeled using Low Input Quick Amp Labeling (Agilent) (Agilent Technologies, Santa Clara, CA, USA)."	"Tumor and reference samples (300ng) were differentially labeled using Low Input Quick Amp Labeling (Agilent) (Agilent Technologies, Santa Clara, CA, USA)."	"Tumor and reference samples (300ng) were differentially labeled using Low Input Quick Amp Labeling (Agilent) (Agilent Technologies, Santa Clara, CA, USA)."	"Tumor and reference samples (300ng) were differentially labeled using Low Input Quick Amp Labeling (Agilent) (Agilent Technologies, Santa Clara, CA, USA)."	"Tumor and reference samples (300ng) were differentially labeled using Low Input Quick Amp Labeling (Agilent) (Agilent Technologies, Santa Clara, CA, USA)."	"Tumor and reference samples (300ng) were differentially labeled using Low Input Quick Amp Labeling (Agilent) (Agilent Technologies, Santa Clara, CA, USA)."	"Tumor and reference samples (300ng) were differentially labeled using Low Input Quick Amp Labeling (Agilent) (Agilent Technologies, Santa Clara, CA, USA)."	"Tumor and reference samples (300ng) were differentially labeled using Low Input Quick Amp Labeling (Agilent) (Agilent Technologies, Santa Clara, CA, USA)."	"Tumor and reference samples (300ng) were differentially labeled using Low Input Quick Amp Labeling (Agilent) (Agilent Technologies, Santa Clara, CA, USA)."	"Tumor and reference samples (300ng) were differentially labeled using Low Input Quick Amp Labeling (Agilent) (Agilent Technologies, Santa Clara, CA, USA)."
!Sample_taxid_ch1	"9606"	"9606"	"9606"	"9606"	"9606"	"9606"	"9606"	"9606"	"9606"	"9606"	"9606"	"9606"	"9606"	"9606"	"9606"	"9606"	"9606"	"9606"	"9606"	"9606"	"9606"	"9606"	"9606"	"9606"	"9606"	"9606"	"9606"	"9606"	"9606"	"9606"	"9606"	"9606"	"9606"	"9606"	"9606"	"9606"	"9606"
!Sample_hyb_protocol	"Oligoarray control targets and hybridization buffer (Agilent In Situ Hybridization Kit Plus) were added, and samples were applied to microarrays enclosed in Agilent SureHyb-enabled hybridization chambers. After hybridization, slides were washed sequential"	"Oligoarray control targets and hybridization buffer (Agilent In Situ Hybridization Kit Plus) were added, and samples were applied to microarrays enclosed in Agilent SureHyb-enabled hybridization chambers. After hybridization, slides were washed sequential"	"Oligoarray control targets and hybridization buffer (Agilent In Situ Hybridization Kit Plus) were added, and samples were applied to microarrays enclosed in Agilent SureHyb-enabled hybridization chambers. After hybridization, slides were washed sequential"	"Oligoarray control targets and hybridization buffer (Agilent In Situ Hybridization Kit Plus) were added, and samples were applied to microarrays enclosed in Agilent SureHyb-enabled hybridization chambers. After hybridization, slides were washed sequential"	"Oligoarray control targets and hybridization buffer (Agilent In Situ Hybridization Kit Plus) were added, and samples were applied to microarrays enclosed in Agilent SureHyb-enabled hybridization chambers. After hybridization, slides were washed sequential"	"Oligoarray control targets and hybridization buffer (Agilent In Situ Hybridization Kit Plus) were added, and samples were applied to microarrays enclosed in Agilent SureHyb-enabled hybridization chambers. After hybridization, slides were washed sequential"	"Oligoarray control targets and hybridization buffer (Agilent In Situ Hybridization Kit Plus) were added, and samples were applied to microarrays enclosed in Agilent SureHyb-enabled hybridization chambers. After hybridization, slides were washed sequential"	"Oligoarray control targets and hybridization buffer (Agilent In Situ Hybridization Kit Plus) were added, and samples were applied to microarrays enclosed in Agilent SureHyb-enabled hybridization chambers. After hybridization, slides were washed sequential"	"Oligoarray control targets and hybridization buffer (Agilent In Situ Hybridization Kit Plus) were added, and samples were applied to microarrays enclosed in Agilent SureHyb-enabled hybridization chambers. After hybridization, slides were washed sequential"	"Oligoarray control targets and hybridization buffer (Agilent In Situ Hybridization Kit Plus) were added, and samples were applied to microarrays enclosed in Agilent SureHyb-enabled hybridization chambers. After hybridization, slides were washed sequential"	"Oligoarray control targets and hybridization buffer (Agilent In Situ Hybridization Kit Plus) were added, and samples were applied to microarrays enclosed in Agilent SureHyb-enabled hybridization chambers. After hybridization, slides were washed sequential"	"Oligoarray control targets and hybridization buffer (Agilent In Situ Hybridization Kit Plus) were added, and samples were applied to microarrays enclosed in Agilent SureHyb-enabled hybridization chambers. After hybridization, slides were washed sequential"	"Oligoarray control targets and hybridization buffer (Agilent In Situ Hybridization Kit Plus) were added, and samples were applied to microarrays enclosed in Agilent SureHyb-enabled hybridization chambers. After hybridization, slides were washed sequential"	"Oligoarray control targets and hybridization buffer (Agilent In Situ Hybridization Kit Plus) were added, and samples were applied to microarrays enclosed in Agilent SureHyb-enabled hybridization chambers. After hybridization, slides were washed sequential"	"Oligoarray control targets and hybridization buffer (Agilent In Situ Hybridization Kit Plus) were added, and samples were applied to microarrays enclosed in Agilent SureHyb-enabled hybridization chambers. After hybridization, slides were washed sequential"	"Oligoarray control targets and hybridization buffer (Agilent In Situ Hybridization Kit Plus) were added, and samples were applied to microarrays enclosed in Agilent SureHyb-enabled hybridization chambers. After hybridization, slides were washed sequential"	"Oligoarray control targets and hybridization buffer (Agilent In Situ Hybridization Kit Plus) were added, and samples were applied to microarrays enclosed in Agilent SureHyb-enabled hybridization chambers. After hybridization, slides were washed sequential"	"Oligoarray control targets and hybridization buffer (Agilent In Situ Hybridization Kit Plus) were added, and samples were applied to microarrays enclosed in Agilent SureHyb-enabled hybridization chambers. After hybridization, slides were washed sequential"	"Oligoarray control targets and hybridization buffer (Agilent In Situ Hybridization Kit Plus) were added, and samples were applied to microarrays enclosed in Agilent SureHyb-enabled hybridization chambers. After hybridization, slides were washed sequential"	"Oligoarray control targets and hybridization buffer (Agilent In Situ Hybridization Kit Plus) were added, and samples were applied to microarrays enclosed in Agilent SureHyb-enabled hybridization chambers. After hybridization, slides were washed sequential"	"Oligoarray control targets and hybridization buffer (Agilent In Situ Hybridization Kit Plus) were added, and samples were applied to microarrays enclosed in Agilent SureHyb-enabled hybridization chambers. After hybridization, slides were washed sequential"	"Oligoarray control targets and hybridization buffer (Agilent In Situ Hybridization Kit Plus) were added, and samples were applied to microarrays enclosed in Agilent SureHyb-enabled hybridization chambers. After hybridization, slides were washed sequential"	"Oligoarray control targets and hybridization buffer (Agilent In Situ Hybridization Kit Plus) were added, and samples were applied to microarrays enclosed in Agilent SureHyb-enabled hybridization chambers. After hybridization, slides were washed sequential"	"Oligoarray control targets and hybridization buffer (Agilent In Situ Hybridization Kit Plus) were added, and samples were applied to microarrays enclosed in Agilent SureHyb-enabled hybridization chambers. After hybridization, slides were washed sequential"	"Oligoarray control targets and hybridization buffer (Agilent In Situ Hybridization Kit Plus) were added, and samples were applied to microarrays enclosed in Agilent SureHyb-enabled hybridization chambers. After hybridization, slides were washed sequential"	"Oligoarray control targets and hybridization buffer (Agilent In Situ Hybridization Kit Plus) were added, and samples were applied to microarrays enclosed in Agilent SureHyb-enabled hybridization chambers. After hybridization, slides were washed sequential"	"Oligoarray control targets and hybridization buffer (Agilent In Situ Hybridization Kit Plus) were added, and samples were applied to microarrays enclosed in Agilent SureHyb-enabled hybridization chambers. After hybridization, slides were washed sequential"	"Oligoarray control targets and hybridization buffer (Agilent In Situ Hybridization Kit Plus) were added, and samples were applied to microarrays enclosed in Agilent SureHyb-enabled hybridization chambers. After hybridization, slides were washed sequential"	"Oligoarray control targets and hybridization buffer (Agilent In Situ Hybridization Kit Plus) were added, and samples were applied to microarrays enclosed in Agilent SureHyb-enabled hybridization chambers. After hybridization, slides were washed sequential"	"Oligoarray control targets and hybridization buffer (Agilent In Situ Hybridization Kit Plus) were added, and samples were applied to microarrays enclosed in Agilent SureHyb-enabled hybridization chambers. After hybridization, slides were washed sequential"	"Oligoarray control targets and hybridization buffer (Agilent In Situ Hybridization Kit Plus) were added, and samples were applied to microarrays enclosed in Agilent SureHyb-enabled hybridization chambers. After hybridization, slides were washed sequential"	"Oligoarray control targets and hybridization buffer (Agilent In Situ Hybridization Kit Plus) were added, and samples were applied to microarrays enclosed in Agilent SureHyb-enabled hybridization chambers. After hybridization, slides were washed sequential"	"Oligoarray control targets and hybridization buffer (Agilent In Situ Hybridization Kit Plus) were added, and samples were applied to microarrays enclosed in Agilent SureHyb-enabled hybridization chambers. After hybridization, slides were washed sequential"	"Oligoarray control targets and hybridization buffer (Agilent In Situ Hybridization Kit Plus) were added, and samples were applied to microarrays enclosed in Agilent SureHyb-enabled hybridization chambers. After hybridization, slides were washed sequential"	"Oligoarray control targets and hybridization buffer (Agilent In Situ Hybridization Kit Plus) were added, and samples were applied to microarrays enclosed in Agilent SureHyb-enabled hybridization chambers. After hybridization, slides were washed sequential"	"Oligoarray control targets and hybridization buffer (Agilent In Situ Hybridization Kit Plus) were added, and samples were applied to microarrays enclosed in Agilent SureHyb-enabled hybridization chambers. After hybridization, slides were washed sequential"	"Oligoarray control targets and hybridization buffer (Agilent In Situ Hybridization Kit Plus) were added, and samples were applied to microarrays enclosed in Agilent SureHyb-enabled hybridization chambers. After hybridization, slides were washed sequential"
!Sample_scan_protocol	"Images were capture in Microarray Scanner System (Agilent), with Scan Control Software 8.1 (Agilent)."	"Images were capture in Microarray Scanner System (Agilent), with Scan Control Software 8.1 (Agilent)."	"Images were capture in Microarray Scanner System (Agilent), with Scan Control Software 8.1 (Agilent)."	"Images were capture in Microarray Scanner System (Agilent), with Scan Control Software 8.1 (Agilent)."	"Images were capture in Microarray Scanner System (Agilent), with Scan Control Software 8.1 (Agilent)."	"Images were capture in Microarray Scanner System (Agilent), with Scan Control Software 8.1 (Agilent)."	"Images were capture in Microarray Scanner System (Agilent), with Scan Control Software 8.1 (Agilent)."	"Images were capture in Microarray Scanner System (Agilent), with Scan Control Software 8.1 (Agilent)."	"Images were capture in Microarray Scanner System (Agilent), with Scan Control Software 8.1 (Agilent)."	"Images were capture in Microarray Scanner System (Agilent), with Scan Control Software 8.1 (Agilent)."	"Images were capture in Microarray Scanner System (Agilent), with Scan Control Software 8.1 (Agilent)."	"Images were capture in Microarray Scanner System (Agilent), with Scan Control Software 8.1 (Agilent)."	"Images were capture in Microarray Scanner System (Agilent), with Scan Control Software 8.1 (Agilent)."	"Images were capture in Microarray Scanner System (Agilent), with Scan Control Software 8.1 (Agilent)."	"Images were capture in Microarray Scanner System (Agilent), with Scan Control Software 8.1 (Agilent)."	"Images were capture in Microarray Scanner System (Agilent), with Scan Control Software 8.1 (Agilent)."	"Images were capture in Microarray Scanner System (Agilent), with Scan Control Software 8.1 (Agilent)."	"Images were capture in Microarray Scanner System (Agilent), with Scan Control Software 8.1 (Agilent)."	"Images were capture in Microarray Scanner System (Agilent), with Scan Control Software 8.1 (Agilent)."	"Images were capture in Microarray Scanner System (Agilent), with Scan Control Software 8.1 (Agilent)."	"Images were capture in Microarray Scanner System (Agilent), with Scan Control Software 8.1 (Agilent)."	"Images were capture in Microarray Scanner System (Agilent), with Scan Control Software 8.1 (Agilent)."	"Images were capture in Microarray Scanner System (Agilent), with Scan Control Software 8.1 (Agilent)."	"Images were capture in Microarray Scanner System (Agilent), with Scan Control Software 8.1 (Agilent)."	"Images were capture in Microarray Scanner System (Agilent), with Scan Control Software 8.1 (Agilent)."	"Images were capture in Microarray Scanner System (Agilent), with Scan Control Software 8.1 (Agilent)."	"Images were capture in Microarray Scanner System (Agilent), with Scan Control Software 8.1 (Agilent)."	"Images were capture in Microarray Scanner System (Agilent), with Scan Control Software 8.1 (Agilent)."	"Images were capture in Microarray Scanner System (Agilent), with Scan Control Software 8.1 (Agilent)."	"Images were capture in Microarray Scanner System (Agilent), with Scan Control Software 8.1 (Agilent)."	"Images were capture in Microarray Scanner System (Agilent), with Scan Control Software 8.1 (Agilent)."	"Images were capture in Microarray Scanner System (Agilent), with Scan Control Software 8.1 (Agilent)."	"Images were capture in Microarray Scanner System (Agilent), with Scan Control Software 8.1 (Agilent)."	"Images were capture in Microarray Scanner System (Agilent), with Scan Control Software 8.1 (Agilent)."	"Images were capture in Microarray Scanner System (Agilent), with Scan Control Software 8.1 (Agilent)."	"Images were capture in Microarray Scanner System (Agilent), with Scan Control Software 8.1 (Agilent)."	"Images were capture in Microarray Scanner System (Agilent), with Scan Control Software 8.1 (Agilent)."
!Sample_scan_protocol	"Images were quantified using Agilent Feature Extraction Software (version v.10.1.1.1)."	"Images were quantified using Agilent Feature Extraction Software (version v.10.1.1.1)."	"Images were quantified using Agilent Feature Extraction Software (version v.10.1.1.1)."	"Images were quantified using Agilent Feature Extraction Software (version v.10.1.1.1)."	"Images were quantified using Agilent Feature Extraction Software (version v.10.1.1.1)."	"Images were quantified using Agilent Feature Extraction Software (version v.10.1.1.1)."	"Images were quantified using Agilent Feature Extraction Software (version v.10.1.1.1)."	"Images were quantified using Agilent Feature Extraction Software (version v.10.1.1.1)."	"Images were quantified using Agilent Feature Extraction Software (version v.10.1.1.1)."	"Images were quantified using Agilent Feature Extraction Software (version v.10.1.1.1)."	"Images were quantified using Agilent Feature Extraction Software (version v.10.1.1.1)."	"Images were quantified using Agilent Feature Extraction Software (version v.10.1.1.1)."	"Images were quantified using Agilent Feature Extraction Software (version v.10.1.1.1)."	"Images were quantified using Agilent Feature Extraction Software (version v.10.1.1.1)."	"Images were quantified using Agilent Feature Extraction Software (version v.10.1.1.1)."	"Images were quantified using Agilent Feature Extraction Software (version v.10.1.1.1)."	"Images were quantified using Agilent Feature Extraction Software (version v.10.1.1.1)."	"Images were quantified using Agilent Feature Extraction Software (version v.10.1.1.1)."	"Images were quantified using Agilent Feature Extraction Software (version v.10.1.1.1)."	"Images were quantified using Agilent Feature Extraction Software (version v.10.1.1.1)."	"Images were quantified using Agilent Feature Extraction Software (version v.10.1.1.1)."	"Images were quantified using Agilent Feature Extraction Software (version v.10.1.1.1)."	"Images were quantified using Agilent Feature Extraction Software (version v.10.1.1.1)."	"Images were quantified using Agilent Feature Extraction Software (version v.10.1.1.1)."	"Images were quantified using Agilent Feature Extraction Software (version v.10.1.1.1)."	"Images were quantified using Agilent Feature Extraction Software (version v.10.1.1.1)."	"Images were quantified using Agilent Feature Extraction Software (version v.10.1.1.1)."	"Images were quantified using Agilent Feature Extraction Software (version v.10.1.1.1)."	"Images were quantified using Agilent Feature Extraction Software (version v.10.1.1.1)."	"Images were quantified using Agilent Feature Extraction Software (version v.10.1.1.1)."	"Images were quantified using Agilent Feature Extraction Software (version v.10.1.1.1)."	"Images were quantified using Agilent Feature Extraction Software (version v.10.1.1.1)."	"Images were quantified using Agilent Feature Extraction Software (version v.10.1.1.1)."	"Images were quantified using Agilent Feature Extraction Software (version v.10.1.1.1)."	"Images were quantified using Agilent Feature Extraction Software (version v.10.1.1.1)."	"Images were quantified using Agilent Feature Extraction Software (version v.10.1.1.1)."	"Images were quantified using Agilent Feature Extraction Software (version v.10.1.1.1)."
!Sample_description	"1398N US83203532_253118112982_S01_miRNA_1100_"	"1399N US83203532_253118112996_S01_miRNA_1100_"	"1400N US83203532_253118112996_S01_miRNA_1100_"	"1401N US83203532_253118112996_S01_miRNA_1100_"	"1402N US83203532_253118112996_S01_miRNA_1100_"	"3626T US83203532_253118112983_S01_miRNA_1100_"	"3627T US83203532_253118112989_S01_miRNA_1100_"	"3644T US83203532_253118112989_S01_miRNA_1100_"	"3667T US83203532_253118112983_S01_miRNA_1100_"	"4137T US83203532_253118112982_S01_miRNA_1100_"	"4239T US83203532_253118112996_S01_miRNA_1100_"	"4254T US83203532_253118112988_S01_miRNA_1100_"	"4265T US83203532_253118112988_S01_miRNA_1100_"	"4267T US83203532_253118112988_S01_miRNA_1100_"	"4290T US83203532_253118112989_S01_miRNA_1100_"	"4321T US83203532_253118112996_S01_miRNA_1100_"	"4371T US83203532_253118112989_S01_miRNA_1100_"	"4429T US83203532_253118112982_S01_miRNA_1100_"	"4471T US83203532_253118112982_S01_miRNA_1100_"	"4473T US83203532_253118112982_S01_miRNA_1100_"	"4479T US83203532_253118112982_S01_miRNA_1100_"	"4484T US83203532_253118112983_S01_miRNA_1100_"	"4492T US83203532_253118112989_S01_miRNA_1100_"	"4530T US83203532_253118112983_S01_miRNA_1100_"	"4534T US83203532_253118112983_S01_miRNA_1100_"	"4576T US83203532_253118112984_S01_miRNA_1100_"	"4597T US83203532_253118112988_S01_miRNA_1100_"	"4598T US83203532_253118112984_S01_miRNA_1100_"	"4599T US83203532_253118112984_S01_miRNA_1100_"	"15954T US83203532_253118112984_S01_miRNA_1100_"	"15967T US83203532_253118112982_S01_miRNA_1100_"	"15976T US83203532_253118112989_S01_miRNA_1100_"	"15983T US83203532_253118112988_S01_miRNA_1100_"	"16406T US83203532_253118112984_S01_miRNA_1100_"	"CP55T US83203532_253118112982_S01_miRNA_1100_"	"CP56T US83203532_253118112989_S01_miRNA_1100_"	"CP58T US83203532_253118112984_S01_miRNA_1100_"
!Sample_description	"target sample Cy3-labeled"	"target sample Cy3-labeled"	"target sample Cy3-labeled"	"target sample Cy3-labeled"	"target sample Cy3-labeled"	"target sample Cy3-labeled"	"target sample Cy3-labeled"	"target sample Cy3-labeled"	"target sample Cy3-labeled"	"target sample Cy3-labeled"	"target sample Cy3-labeled"	"target sample Cy3-labeled"	"target sample Cy3-labeled"	"target sample Cy3-labeled"	"target sample Cy3-labeled"	"target sample Cy3-labeled"	"target sample Cy3-labeled"	"target sample Cy3-labeled"	"target sample Cy3-labeled"	"target sample Cy3-labeled"	"target sample Cy3-labeled"	"target sample Cy3-labeled"	"target sample Cy3-labeled"	"target sample Cy3-labeled"	"target sample Cy3-labeled"	"target sample Cy3-labeled"	"target sample Cy3-labeled"	"target sample Cy3-labeled"	"target sample Cy3-labeled"	"target sample Cy3-labeled"	"target sample Cy3-labeled"	"target sample Cy3-labeled"	"target sample Cy3-labeled"	"target sample Cy3-labeled"	"target sample Cy3-labeled"	"target sample Cy3-labeled"	"target sample Cy3-labeled"
!Sample_data_processing	"Numeric data was generated and normalized by intensity-dependent global normalization (LOWESS) with Feature Extraction v10.1 software (Agilent)"	"Numeric data was generated and normalized by intensity-dependent global normalization (LOWESS) with Feature Extraction v10.1 software (Agilent)"	"Numeric data was generated and normalized by intensity-dependent global normalization (LOWESS) with Feature Extraction v10.1 software (Agilent)"	"Numeric data was generated and normalized by intensity-dependent global normalization (LOWESS) with Feature Extraction v10.1 software (Agilent)"	"Numeric data was generated and normalized by intensity-dependent global normalization (LOWESS) with Feature Extraction v10.1 software (Agilent)"	"Numeric data was generated and normalized by intensity-dependent global normalization (LOWESS) with Feature Extraction v10.1 software (Agilent)"	"Numeric data was generated and normalized by intensity-dependent global normalization (LOWESS) with Feature Extraction v10.1 software (Agilent)"	"Numeric data was generated and normalized by intensity-dependent global normalization (LOWESS) with Feature Extraction v10.1 software (Agilent)"	"Numeric data was generated and normalized by intensity-dependent global normalization (LOWESS) with Feature Extraction v10.1 software (Agilent)"	"Numeric data was generated and normalized by intensity-dependent global normalization (LOWESS) with Feature Extraction v10.1 software (Agilent)"	"Numeric data was generated and normalized by intensity-dependent global normalization (LOWESS) with Feature Extraction v10.1 software (Agilent)"	"Numeric data was generated and normalized by intensity-dependent global normalization (LOWESS) with Feature Extraction v10.1 software (Agilent)"	"Numeric data was generated and normalized by intensity-dependent global normalization (LOWESS) with Feature Extraction v10.1 software (Agilent)"	"Numeric data was generated and normalized by intensity-dependent global normalization (LOWESS) with Feature Extraction v10.1 software (Agilent)"	"Numeric data was generated and normalized by intensity-dependent global normalization (LOWESS) with Feature Extraction v10.1 software (Agilent)"	"Numeric data was generated and normalized by intensity-dependent global normalization (LOWESS) with Feature Extraction v10.1 software (Agilent)"	"Numeric data was generated and normalized by intensity-dependent global normalization (LOWESS) with Feature Extraction v10.1 software (Agilent)"	"Numeric data was generated and normalized by intensity-dependent global normalization (LOWESS) with Feature Extraction v10.1 software (Agilent)"	"Numeric data was generated and normalized by intensity-dependent global normalization (LOWESS) with Feature Extraction v10.1 software (Agilent)"	"Numeric data was generated and normalized by intensity-dependent global normalization (LOWESS) with Feature Extraction v10.1 software (Agilent)"	"Numeric data was generated and normalized by intensity-dependent global normalization (LOWESS) with Feature Extraction v10.1 software (Agilent)"	"Numeric data was generated and normalized by intensity-dependent global normalization (LOWESS) with Feature Extraction v10.1 software (Agilent)"	"Numeric data was generated and normalized by intensity-dependent global normalization (LOWESS) with Feature Extraction v10.1 software (Agilent)"	"Numeric data was generated and normalized by intensity-dependent global normalization (LOWESS) with Feature Extraction v10.1 software (Agilent)"	"Numeric data was generated and normalized by intensity-dependent global normalization (LOWESS) with Feature Extraction v10.1 software (Agilent)"	"Numeric data was generated and normalized by intensity-dependent global normalization (LOWESS) with Feature Extraction v10.1 software (Agilent)"	"Numeric data was generated and normalized by intensity-dependent global normalization (LOWESS) with Feature Extraction v10.1 software (Agilent)"	"Numeric data was generated and normalized by intensity-dependent global normalization (LOWESS) with Feature Extraction v10.1 software (Agilent)"	"Numeric data was generated and normalized by intensity-dependent global normalization (LOWESS) with Feature Extraction v10.1 software (Agilent)"	"Numeric data was generated and normalized by intensity-dependent global normalization (LOWESS) with Feature Extraction v10.1 software (Agilent)"	"Numeric data was generated and normalized by intensity-dependent global normalization (LOWESS) with Feature Extraction v10.1 software (Agilent)"	"Numeric data was generated and normalized by intensity-dependent global normalization (LOWESS) with Feature Extraction v10.1 software (Agilent)"	"Numeric data was generated and normalized by intensity-dependent global normalization (LOWESS) with Feature Extraction v10.1 software (Agilent)"	"Numeric data was generated and normalized by intensity-dependent global normalization (LOWESS) with Feature Extraction v10.1 software (Agilent)"	"Numeric data was generated and normalized by intensity-dependent global normalization (LOWESS) with Feature Extraction v10.1 software (Agilent)"	"Numeric data was generated and normalized by intensity-dependent global normalization (LOWESS) with Feature Extraction v10.1 software (Agilent)"	"Numeric data was generated and normalized by intensity-dependent global normalization (LOWESS) with Feature Extraction v10.1 software (Agilent)"
!Sample_platform_id	"GPL16770"	"GPL16770"	"GPL16770"	"GPL16770"	"GPL16770"	"GPL16770"	"GPL16770"	"GPL16770"	"GPL16770"	"GPL16770"	"GPL16770"	"GPL16770"	"GPL16770"	"GPL16770"	"GPL16770"	"GPL16770"	"GPL16770"	"GPL16770"	"GPL16770"	"GPL16770"	"GPL16770"	"GPL16770"	"GPL16770"	"GPL16770"	"GPL16770"	"GPL16770"	"GPL16770"	"GPL16770"	"GPL16770"	"GPL16770"	"GPL16770"	"GPL16770"	"GPL16770"	"GPL16770"	"GPL16770"	"GPL16770"	"GPL16770"
!Sample_contact_name	"Rainer Marco,Lopez,Lapa"	"Rainer Marco,Lopez,Lapa"	"Rainer Marco,Lopez,Lapa"	"Rainer Marco,Lopez,Lapa"	"Rainer Marco,Lopez,Lapa"	"Rainer Marco,Lopez,Lapa"	"Rainer Marco,Lopez,Lapa"	"Rainer Marco,Lopez,Lapa"	"Rainer Marco,Lopez,Lapa"	"Rainer Marco,Lopez,Lapa"	"Rainer Marco,Lopez,Lapa"	"Rainer Marco,Lopez,Lapa"	"Rainer Marco,Lopez,Lapa"	"Rainer Marco,Lopez,Lapa"	"Rainer Marco,Lopez,Lapa"	"Rainer Marco,Lopez,Lapa"	"Rainer Marco,Lopez,Lapa"	"Rainer Marco,Lopez,Lapa"	"Rainer Marco,Lopez,Lapa"	"Rainer Marco,Lopez,Lapa"	"Rainer Marco,Lopez,Lapa"	"Rainer Marco,Lopez,Lapa"	"Rainer Marco,Lopez,Lapa"	"Rainer Marco,Lopez,Lapa"	"Rainer Marco,Lopez,Lapa"	"Rainer Marco,Lopez,Lapa"	"Rainer Marco,Lopez,Lapa"	"Rainer Marco,Lopez,Lapa"	"Rainer Marco,Lopez,Lapa"	"Rainer Marco,Lopez,Lapa"	"Rainer Marco,Lopez,Lapa"	"Rainer Marco,Lopez,Lapa"	"Rainer Marco,Lopez,Lapa"	"Rainer Marco,Lopez,Lapa"	"Rainer Marco,Lopez,Lapa"	"Rainer Marco,Lopez,Lapa"	"Rainer Marco,Lopez,Lapa"
!Sample_contact_email	"marcochanca04@gmail.com"	"marcochanca04@gmail.com"	"marcochanca04@gmail.com"	"marcochanca04@gmail.com"	"marcochanca04@gmail.com"	"marcochanca04@gmail.com"	"marcochanca04@gmail.com"	"marcochanca04@gmail.com"	"marcochanca04@gmail.com"	"marcochanca04@gmail.com"	"marcochanca04@gmail.com"	"marcochanca04@gmail.com"	"marcochanca04@gmail.com"	"marcochanca04@gmail.com"	"marcochanca04@gmail.com"	"marcochanca04@gmail.com"	"marcochanca04@gmail.com"	"marcochanca04@gmail.com"	"marcochanca04@gmail.com"	"marcochanca04@gmail.com"	"marcochanca04@gmail.com"	"marcochanca04@gmail.com"	"marcochanca04@gmail.com"	"marcochanca04@gmail.com"	"marcochanca04@gmail.com"	"marcochanca04@gmail.com"	"marcochanca04@gmail.com"	"marcochanca04@gmail.com"	"marcochanca04@gmail.com"	"marcochanca04@gmail.com"	"marcochanca04@gmail.com"	"marcochanca04@gmail.com"	"marcochanca04@gmail.com"	"marcochanca04@gmail.com"	"marcochanca04@gmail.com"	"marcochanca04@gmail.com"	"marcochanca04@gmail.com"
!Sample_contact_phone	"+5511982849724"	"+5511982849724"	"+5511982849724"	"+5511982849724"	"+5511982849724"	"+5511982849724"	"+5511982849724"	"+5511982849724"	"+5511982849724"	"+5511982849724"	"+5511982849724"	"+5511982849724"	"+5511982849724"	"+5511982849724"	"+5511982849724"	"+5511982849724"	"+5511982849724"	"+5511982849724"	"+5511982849724"	"+5511982849724"	"+5511982849724"	"+5511982849724"	"+5511982849724"	"+5511982849724"	"+5511982849724"	"+5511982849724"	"+5511982849724"	"+5511982849724"	"+5511982849724"	"+5511982849724"	"+5511982849724"	"+5511982849724"	"+5511982849724"	"+5511982849724"	"+5511982849724"	"+5511982849724"	"+5511982849724"
!Sample_contact_laboratory	"Neogene"	"Neogene"	"Neogene"	"Neogene"	"Neogene"	"Neogene"	"Neogene"	"Neogene"	"Neogene"	"Neogene"	"Neogene"	"Neogene"	"Neogene"	"Neogene"	"Neogene"	"Neogene"	"Neogene"	"Neogene"	"Neogene"	"Neogene"	"Neogene"	"Neogene"	"Neogene"	"Neogene"	"Neogene"	"Neogene"	"Neogene"	"Neogene"	"Neogene"	"Neogene"	"Neogene"	"Neogene"	"Neogene"	"Neogene"	"Neogene"	"Neogene"	"Neogene"
!Sample_contact_department	"Neogene"	"Neogene"	"Neogene"	"Neogene"	"Neogene"	"Neogene"	"Neogene"	"Neogene"	"Neogene"	"Neogene"	"Neogene"	"Neogene"	"Neogene"	"Neogene"	"Neogene"	"Neogene"	"Neogene"	"Neogene"	"Neogene"	"Neogene"	"Neogene"	"Neogene"	"Neogene"	"Neogene"	"Neogene"	"Neogene"	"Neogene"	"Neogene"	"Neogene"	"Neogene"	"Neogene"	"Neogene"	"Neogene"	"Neogene"	"Neogene"	"Neogene"	"Neogene"
!Sample_contact_institute	"UNESP"	"UNESP"	"UNESP"	"UNESP"	"UNESP"	"UNESP"	"UNESP"	"UNESP"	"UNESP"	"UNESP"	"UNESP"	"UNESP"	"UNESP"	"UNESP"	"UNESP"	"UNESP"	"UNESP"	"UNESP"	"UNESP"	"UNESP"	"UNESP"	"UNESP"	"UNESP"	"UNESP"	"UNESP"	"UNESP"	"UNESP"	"UNESP"	"UNESP"	"UNESP"	"UNESP"	"UNESP"	"UNESP"	"UNESP"	"UNESP"	"UNESP"	"UNESP"
!Sample_contact_address	"Av. Prof. Mário Rubens Guimarães Montenegro, s/n, s/n"	"Av. Prof. Mário Rubens Guimarães Montenegro, s/n, s/n"	"Av. Prof. Mário Rubens Guimarães Montenegro, s/n, s/n"	"Av. Prof. Mário Rubens Guimarães Montenegro, s/n, s/n"	"Av. Prof. Mário Rubens Guimarães Montenegro, s/n, s/n"	"Av. Prof. Mário Rubens Guimarães Montenegro, s/n, s/n"	"Av. Prof. Mário Rubens Guimarães Montenegro, s/n, s/n"	"Av. Prof. Mário Rubens Guimarães Montenegro, s/n, s/n"	"Av. Prof. Mário Rubens Guimarães Montenegro, s/n, s/n"	"Av. Prof. Mário Rubens Guimarães Montenegro, s/n, s/n"	"Av. Prof. Mário Rubens Guimarães Montenegro, s/n, s/n"	"Av. Prof. Mário Rubens Guimarães Montenegro, s/n, s/n"	"Av. Prof. Mário Rubens Guimarães Montenegro, s/n, s/n"	"Av. Prof. Mário Rubens Guimarães Montenegro, s/n, s/n"	"Av. Prof. Mário Rubens Guimarães Montenegro, s/n, s/n"	"Av. Prof. Mário Rubens Guimarães Montenegro, s/n, s/n"	"Av. Prof. Mário Rubens Guimarães Montenegro, s/n, s/n"	"Av. Prof. Mário Rubens Guimarães Montenegro, s/n, s/n"	"Av. Prof. Mário Rubens Guimarães Montenegro, s/n, s/n"	"Av. Prof. Mário Rubens Guimarães Montenegro, s/n, s/n"	"Av. Prof. Mário Rubens Guimarães Montenegro, s/n, s/n"	"Av. Prof. Mário Rubens Guimarães Montenegro, s/n, s/n"	"Av. Prof. Mário Rubens Guimarães Montenegro, s/n, s/n"	"Av. Prof. Mário Rubens Guimarães Montenegro, s/n, s/n"	"Av. Prof. Mário Rubens Guimarães Montenegro, s/n, s/n"	"Av. Prof. Mário Rubens Guimarães Montenegro, s/n, s/n"	"Av. Prof. Mário Rubens Guimarães Montenegro, s/n, s/n"	"Av. Prof. Mário Rubens Guimarães Montenegro, s/n, s/n"	"Av. Prof. Mário Rubens Guimarães Montenegro, s/n, s/n"	"Av. Prof. Mário Rubens Guimarães Montenegro, s/n, s/n"	"Av. Prof. Mário Rubens Guimarães Montenegro, s/n, s/n"	"Av. Prof. Mário Rubens Guimarães Montenegro, s/n, s/n"	"Av. Prof. Mário Rubens Guimarães Montenegro, s/n, s/n"	"Av. Prof. Mário Rubens Guimarães Montenegro, s/n, s/n"	"Av. Prof. Mário Rubens Guimarães Montenegro, s/n, s/n"	"Av. Prof. Mário Rubens Guimarães Montenegro, s/n, s/n"	"Av. Prof. Mário Rubens Guimarães Montenegro, s/n, s/n"
!Sample_contact_city	"Botucatu"	"Botucatu"	"Botucatu"	"Botucatu"	"Botucatu"	"Botucatu"	"Botucatu"	"Botucatu"	"Botucatu"	"Botucatu"	"Botucatu"	"Botucatu"	"Botucatu"	"Botucatu"	"Botucatu"	"Botucatu"	"Botucatu"	"Botucatu"	"Botucatu"	"Botucatu"	"Botucatu"	"Botucatu"	"Botucatu"	"Botucatu"	"Botucatu"	"Botucatu"	"Botucatu"	"Botucatu"	"Botucatu"	"Botucatu"	"Botucatu"	"Botucatu"	"Botucatu"	"Botucatu"	"Botucatu"	"Botucatu"	"Botucatu"
!Sample_contact_state	"SP"	"SP"	"SP"	"SP"	"SP"	"SP"	"SP"	"SP"	"SP"	"SP"	"SP"	"SP"	"SP"	"SP"	"SP"	"SP"	"SP"	"SP"	"SP"	"SP"	"SP"	"SP"	"SP"	"SP"	"SP"	"SP"	"SP"	"SP"	"SP"	"SP"	"SP"	"SP"	"SP"	"SP"	"SP"	"SP"	"SP"
!Sample_contact_zip/postal_code	"18618-687"	"18618-687"	"18618-687"	"18618-687"	"18618-687"	"18618-687"	"18618-687"	"18618-687"	"18618-687"	"18618-687"	"18618-687"	"18618-687"	"18618-687"	"18618-687"	"18618-687"	"18618-687"	"18618-687"	"18618-687"	"18618-687"	"18618-687"	"18618-687"	"18618-687"	"18618-687"	"18618-687"	"18618-687"	"18618-687"	"18618-687"	"18618-687"	"18618-687"	"18618-687"	"18618-687"	"18618-687"	"18618-687"	"18618-687"	"18618-687"	"18618-687"	"18618-687"
!Sample_contact_country	"Brazil"	"Brazil"	"Brazil"	"Brazil"	"Brazil"	"Brazil"	"Brazil"	"Brazil"	"Brazil"	"Brazil"	"Brazil"	"Brazil"	"Brazil"	"Brazil"	"Brazil"	"Brazil"	"Brazil"	"Brazil"	"Brazil"	"Brazil"	"Brazil"	"Brazil"	"Brazil"	"Brazil"	"Brazil"	"Brazil"	"Brazil"	"Brazil"	"Brazil"	"Brazil"	"Brazil"	"Brazil"	"Brazil"	"Brazil"	"Brazil"	"Brazil"	"Brazil"
!Sample_supplementary_file	"ftp://ftp.ncbi.nlm.nih.gov/geo/samples/GSM3539nnn/GSM3539315/suppl/GSM3539315_1398N-miR.txt.gz"	"ftp://ftp.ncbi.nlm.nih.gov/geo/samples/GSM3539nnn/GSM3539316/suppl/GSM3539316_1399N-miR.txt.gz"	"ftp://ftp.ncbi.nlm.nih.gov/geo/samples/GSM3539nnn/GSM3539317/suppl/GSM3539317_1400N-miR.txt.gz"	"ftp://ftp.ncbi.nlm.nih.gov/geo/samples/GSM3539nnn/GSM3539318/suppl/GSM3539318_1401N-miR.txt.gz"	"ftp://ftp.ncbi.nlm.nih.gov/geo/samples/GSM3539nnn/GSM3539319/suppl/GSM3539319_1402N-miR.txt.gz"	"ftp://ftp.ncbi.nlm.nih.gov/geo/samples/GSM3539nnn/GSM3539320/suppl/GSM3539320_3626T-miR.txt.gz"	"ftp://ftp.ncbi.nlm.nih.gov/geo/samples/GSM3539nnn/GSM3539321/suppl/GSM3539321_3627T-miR.txt.gz"	"ftp://ftp.ncbi.nlm.nih.gov/geo/samples/GSM3539nnn/GSM3539322/suppl/GSM3539322_3644T-miR.txt.gz"	"ftp://ftp.ncbi.nlm.nih.gov/geo/samples/GSM3539nnn/GSM3539323/suppl/GSM3539323_3667T-miR.txt.gz"	"ftp://ftp.ncbi.nlm.nih.gov/geo/samples/GSM3539nnn/GSM3539324/suppl/GSM3539324_4137T-miR.txt.gz"	"ftp://ftp.ncbi.nlm.nih.gov/geo/samples/GSM3539nnn/GSM3539325/suppl/GSM3539325_4239T-miR.txt.gz"	"ftp://ftp.ncbi.nlm.nih.gov/geo/samples/GSM3539nnn/GSM3539326/suppl/GSM3539326_4254T-miR.txt.gz"	"ftp://ftp.ncbi.nlm.nih.gov/geo/samples/GSM3539nnn/GSM3539327/suppl/GSM3539327_4265T-miR.txt.gz"	"ftp://ftp.ncbi.nlm.nih.gov/geo/samples/GSM3539nnn/GSM3539328/suppl/GSM3539328_4267T-miR.txt.gz"	"ftp://ftp.ncbi.nlm.nih.gov/geo/samples/GSM3539nnn/GSM3539329/suppl/GSM3539329_4290T-miR.txt.gz"	"ftp://ftp.ncbi.nlm.nih.gov/geo/samples/GSM3539nnn/GSM3539330/suppl/GSM3539330_4321T-miR.txt.gz"	"ftp://ftp.ncbi.nlm.nih.gov/geo/samples/GSM3539nnn/GSM3539331/suppl/GSM3539331_4371T-miR.txt.gz"	"ftp://ftp.ncbi.nlm.nih.gov/geo/samples/GSM3539nnn/GSM3539332/suppl/GSM3539332_4429T-miR.txt.gz"	"ftp://ftp.ncbi.nlm.nih.gov/geo/samples/GSM3539nnn/GSM3539333/suppl/GSM3539333_4471T-miR.txt.gz"	"ftp://ftp.ncbi.nlm.nih.gov/geo/samples/GSM3539nnn/GSM3539334/suppl/GSM3539334_4473T-miR.txt.gz"	"ftp://ftp.ncbi.nlm.nih.gov/geo/samples/GSM3539nnn/GSM3539335/suppl/GSM3539335_4479T-miR.txt.gz"	"ftp://ftp.ncbi.nlm.nih.gov/geo/samples/GSM3539nnn/GSM3539336/suppl/GSM3539336_4484T-miR.txt.gz"	"ftp://ftp.ncbi.nlm.nih.gov/geo/samples/GSM3539nnn/GSM3539337/suppl/GSM3539337_4492T-miR.txt.gz"	"ftp://ftp.ncbi.nlm.nih.gov/geo/samples/GSM3539nnn/GSM3539338/suppl/GSM3539338_4530T-miR.txt.gz"	"ftp://ftp.ncbi.nlm.nih.gov/geo/samples/GSM3539nnn/GSM3539339/suppl/GSM3539339_4534T-miR.txt.gz"	"ftp://ftp.ncbi.nlm.nih.gov/geo/samples/GSM3539nnn/GSM3539340/suppl/GSM3539340_4576T-miR.txt.gz"	"ftp://ftp.ncbi.nlm.nih.gov/geo/samples/GSM3539nnn/GSM3539341/suppl/GSM3539341_4597T-miR.txt.gz"	"ftp://ftp.ncbi.nlm.nih.gov/geo/samples/GSM3539nnn/GSM3539342/suppl/GSM3539342_4598T-miR.txt.gz"	"ftp://ftp.ncbi.nlm.nih.gov/geo/samples/GSM3539nnn/GSM3539343/suppl/GSM3539343_4599T-miR.txt.gz"	"ftp://ftp.ncbi.nlm.nih.gov/geo/samples/GSM3539nnn/GSM3539344/suppl/GSM3539344_15954T-miR.txt.gz"	"ftp://ftp.ncbi.nlm.nih.gov/geo/samples/GSM3539nnn/GSM3539345/suppl/GSM3539345_15967T-miR.txt.gz"	"ftp://ftp.ncbi.nlm.nih.gov/geo/samples/GSM3539nnn/GSM3539346/suppl/GSM3539346_15976T-miR.txt.gz"	"ftp://ftp.ncbi.nlm.nih.gov/geo/samples/GSM3539nnn/GSM3539347/suppl/GSM3539347_15983T-miR.txt.gz"	"ftp://ftp.ncbi.nlm.nih.gov/geo/samples/GSM3539nnn/GSM3539348/suppl/GSM3539348_160406T-miR.txt.gz"	"ftp://ftp.ncbi.nlm.nih.gov/geo/samples/GSM3539nnn/GSM3539349/suppl/GSM3539349_CP55T-miR.txt.gz"	"ftp://ftp.ncbi.nlm.nih.gov/geo/samples/GSM3539nnn/GSM3539350/suppl/GSM3539350_CP56T-miR.txt.gz"	"ftp://ftp.ncbi.nlm.nih.gov/geo/samples/GSM3539nnn/GSM3539351/suppl/GSM3539351_CP58T-miR.txt.gz"
!Sample_data_row_count	"1347"	"1347"	"1347"	"1347"	"1347"	"1347"	"1347"	"1347"	"1347"	"1347"	"1347"	"1347"	"1347"	"1347"	"1347"	"1347"	"1347"	"1347"	"1347"	"1347"	"1347"	"1347"	"1347"	"1347"	"1347"	"1347"	"1347"	"1347"	"1347"	"1347"	"1347"	"1347"	"1347"	"1347"	"1347"	"1347"	"1347"
!series_matrix_table_begin
"ID_REF"	"GSM3539315"	"GSM3539316"	"GSM3539317"	"GSM3539318"	"GSM3539319"	"GSM3539320"	"GSM3539321"	"GSM3539322"	"GSM3539323"	"GSM3539324"	"GSM3539325"	"GSM3539326"	"GSM3539327"	"GSM3539328"	"GSM3539329"	"GSM3539330"	"GSM3539331"	"GSM3539332"	"GSM3539333"	"GSM3539334"	"GSM3539335"	"GSM3539336"	"GSM3539337"	"GSM3539338"	"GSM3539339"	"GSM3539340"	"GSM3539341"	"GSM3539342"	"GSM3539343"	"GSM3539344"	"GSM3539345"	"GSM3539346"	"GSM3539347"	"GSM3539348"	"GSM3539349"	"GSM3539350"	"GSM3539351"
"bkv-miR-B1-3p"	-9.8	-9.83	-8.62	-8.26	-9.53	-9.07	-6.91	-9.43	-9.43	-9.04	-7.03	-7.91	-7.58	-6.65	-9.22	-7.23	-7.69	-7.3	-8.2	-9.06	-7.98	-9.17	-8.62	-9.98	-9.14	-8.85	-7.65	-9.24	-7.73	-8.43	-9.22	-8.87	-7.75	-8.38	-9.75	-9.44	-7.7
"bkv-miR-B1-5p"	-9.8	-9.83	-8.62	-8.26	-9.53	-9.07	-6.91	-9.43	-9.43	-0.48	-7.03	-7.91	-7.58	-6.65	-9.22	-7.23	-7.69	-7.3	-8.2	-9.06	-7.98	-9.17	-8.62	-9.98	-9.14	-8.85	-7.65	-9.24	-7.73	-8.43	-9.22	-8.87	-7.75	-8.38	-9.75	-9.44	-7.7
"ebv-miR-BART1-3p"	-9.8	-9.83	-8.62	-8.26	-9.53	-9.07	-6.91	-9.43	-9.43	-9.04	-7.03	-7.91	-7.58	-6.65	-9.22	-7.23	-7.69	-7.3	-8.2	-9.06	-7.98	-9.17	-8.62	-9.98	-9.14	-8.85	-7.65	-9.24	-7.73	-8.43	-9.22	-8.87	-7.75	-8.38	-9.75	-9.44	-7.7
"ebv-miR-BART1-5p"	-9.8	-9.83	-8.62	-8.26	-9.53	-9.07	-6.91	-9.43	-9.43	-9.04	-7.03	-7.91	-7.58	-6.65	-9.22	-7.23	-7.69	-7.3	-8.2	-9.06	-7.98	-9.17	-8.62	-9.98	-9.14	-8.85	-7.65	-9.24	-7.73	-8.43	-9.22	-8.87	-7.75	-8.38	-9.75	-9.44	-7.7
"ebv-miR-BART10"	-9.8	-9.83	-8.62	-8.26	-9.53	-9.07	-6.91	-9.43	-9.43	-9.04	-7.03	-7.91	-7.58	-6.65	-9.22	-7.23	-7.69	-7.3	-8.2	-9.06	-7.98	-9.17	-8.62	-9.98	-9.14	-8.85	-7.65	-9.24	-7.73	-8.43	-9.22	-8.87	-7.75	-8.38	-9.75	-9.44	-7.7
"ebv-miR-BART10*"	-9.8	-9.83	-8.62	-8.26	-9.53	-9.07	-6.91	-9.43	-9.43	-9.04	-7.03	-7.91	-7.58	-6.65	-9.22	-7.23	-7.69	-7.3	-8.2	-9.06	-7.98	-9.17	-8.62	-9.98	-9.14	-8.85	-7.65	-9.24	-7.73	-8.43	-9.22	-8.87	-7.75	-8.38	-9.75	-9.44	-7.7
"ebv-miR-BART11-3p"	-9.8	-9.83	-8.62	-8.26	-9.53	-9.07	-6.91	-9.43	-9.43	-9.04	-7.03	-7.91	-7.58	-6.65	-9.22	-7.23	-7.69	-7.3	-8.2	-9.06	-7.98	-9.17	-8.62	-9.98	-9.14	-8.85	-7.65	-9.24	-7.73	-8.43	-9.22	-8.87	-7.75	-8.38	-9.75	-9.44	-7.7
"ebv-miR-BART11-5p"	-9.8	-9.83	-8.62	-8.26	-9.53	-9.07	-6.91	-9.43	-9.43	-9.04	-7.03	-7.91	-7.58	-6.65	-9.22	-7.23	-7.69	-7.3	-8.2	-9.06	-7.98	-9.17	-8.62	-9.98	-9.14	-8.85	-7.65	-9.24	-7.73	-8.43	-9.22	-8.87	-7.75	-8.38	-9.75	-9.44	-7.7
"ebv-miR-BART12"	-1.43	-3.92	-2.07	-8.26	-2.99	1.64	-1.24	-3.5	0.17	0.55	-0.65	-0.51	-0.17	-6.65	-1.6	-3.02	-3.64	-3.23	-1.97	-1.83	-0.39	0.52	-1.54	-0.04	-0.63	-2.31	-7.65	-0.67	-7.73	-1.95	-2.32	-1.89	-7.75	-0.81	-1.88	-9.44	-7.7
"ebv-miR-BART13"	-0.33	-2.47	-8.62	-8.26	-1.02	-0.63	-1.63	-0.12	-0.83	0.07	-1.54	0.43	-0.52	-0.33	0.17	-7.23	-0.46	-7.3	-0.53	-1.32	-0.43	-1.22	-0.07	-1.42	-1.3	-1.24	-0.51	-0.84	0.58	-0.41	-0.64	0.2	0.53	-0.02	-0.25	-0.82	-0.05
"ebv-miR-BART13*"	-9.8	-9.83	-8.62	-8.26	-9.53	-9.07	-6.91	-9.43	-9.43	-9.04	-7.03	-7.91	-7.58	-6.65	-9.22	-7.23	-7.69	-7.3	-8.2	-9.06	-7.98	-9.17	-8.62	-9.98	-9.14	-8.85	-7.65	-9.24	-7.73	-8.43	-9.22	-8.87	-7.75	-8.38	-9.75	-9.44	-7.7
"ebv-miR-BART14"	-9.8	-9.83	-8.62	-8.26	-9.53	-9.07	-6.91	-9.43	-9.43	-9.04	-7.03	-7.91	-7.58	-6.65	-9.22	-7.23	-7.69	-7.3	-8.2	-9.06	-7.98	-9.17	-8.62	-9.98	-9.14	-8.85	-7.65	-9.24	-7.73	-8.43	-9.22	-8.87	-7.75	-8.38	-9.75	-9.44	-7.7
"ebv-miR-BART14*"	-9.8	-9.83	-8.62	-8.26	-9.53	-9.07	-6.91	-9.43	-9.43	-9.04	-7.03	-7.91	-7.58	-6.65	-9.22	-7.23	-7.69	-7.3	-8.2	-9.06	-7.98	-9.17	-8.62	-9.98	-9.14	-8.85	-7.65	-9.24	-7.73	-8.43	-9.22	-8.87	-7.75	-8.38	-9.75	-9.44	-7.7
"ebv-miR-BART15"	-9.8	-9.83	-8.62	-8.26	-9.53	-9.07	-6.91	-9.43	-9.43	-9.04	-7.03	-7.91	-7.58	-6.65	-9.22	-7.23	-7.69	-7.3	-8.2	-9.06	-7.98	-9.17	-8.62	-9.98	-9.14	-8.85	-7.65	-9.24	-7.73	-8.43	-9.22	-8.87	-7.75	-8.38	-9.75	-9.44	-7.7
"ebv-miR-BART16"	-1.67	-9.83	-2.3	-8.26	-2.73	-2.7	-1.69	-3.47	-9.43	-1.36	-1.24	-7.91	-7.58	-6.65	-3	-7.23	-3.49	-7.3	-8.2	-9.06	-7.98	-9.17	-8.62	-9.98	-9.14	-8.85	-7.65	-9.24	-7.73	-8.43	-9.22	-2.84	-7.75	-8.38	-1.93	-9.44	-7.7
"ebv-miR-BART17-3p"	-9.8	-9.83	-8.62	-8.26	-9.53	-9.07	-6.91	-9.43	-9.43	-9.04	-7.03	-7.91	-7.58	-6.65	-9.22	-7.23	-7.69	-7.3	-8.2	-9.06	-7.98	-9.17	-8.62	-9.98	-9.14	-8.85	-7.65	-9.24	-7.73	-8.43	-9.22	-8.87	-7.75	-8.38	-9.75	-9.44	-7.7
"ebv-miR-BART17-5p"	-9.8	-9.83	-8.62	-8.26	-9.53	-9.07	-6.91	-9.43	-9.43	-9.04	-7.03	-7.91	-7.58	-6.65	-9.22	-7.23	-7.69	-7.3	-8.2	-9.06	-7.98	-9.17	-8.62	-9.98	-9.14	-8.85	-7.65	-9.24	-7.73	-8.43	-9.22	-8.87	-7.75	-8.38	-9.75	-9.44	-7.7
"ebv-miR-BART18-3p"	-9.8	-9.83	-8.62	-8.26	-9.53	-9.07	-6.91	-9.43	-9.43	-9.04	-7.03	-7.91	-7.58	-6.65	-9.22	-7.23	-7.69	-7.3	-8.2	-9.06	-7.98	-9.17	-8.62	-9.98	-9.14	-8.85	-7.65	-9.24	-7.73	-8.43	-9.22	-8.87	-7.75	-8.38	-9.75	-9.44	-7.7
"ebv-miR-BART18-5p"	-9.8	-9.83	-8.62	-8.26	-9.53	-9.07	-6.91	-9.43	-9.43	-9.04	-7.03	-7.91	-7.58	-6.65	-9.22	-7.23	-7.69	-7.3	-8.2	-9.06	-7.98	-9.17	-8.62	-9.98	-9.14	-8.85	-7.65	-9.24	-7.73	-8.43	-9.22	-8.87	-7.75	-8.38	-9.75	-9.44	-7.7
"ebv-miR-BART19-3p"	-9.8	-1.55	-0.92	-8.26	0.78	-0.06	1.4	-0.52	0.44	1.35	3.36	0.51	-1.34	-6.65	-1.9	2.36	-1.09	-7.3	0.64	-1.26	2.36	1.3	-0.59	-9.98	-9.14	-8.85	-7.65	-9.24	-7.73	-8.43	-0.78	-0.6	-7.75	-8.38	0.22	-9.44	-7.7
"ebv-miR-BART19-5p"	-9.8	-9.83	-8.62	-8.26	-9.53	-9.07	-6.91	-9.43	-9.43	-9.04	-7.03	-7.91	-7.58	-6.65	-9.22	-7.23	-7.69	-7.3	-8.2	-9.06	-7.98	-9.17	-8.62	-9.98	-9.14	-8.85	-7.65	-9.24	-7.73	-8.43	-9.22	-8.87	-7.75	-8.38	-9.75	-9.44	-7.7
"ebv-miR-BART2-3p"	-9.8	-9.83	-8.62	-8.26	-9.53	-9.07	-6.91	-9.43	-9.43	-9.04	-7.03	-7.91	-7.58	-6.65	-9.22	-7.23	-7.69	-7.3	-8.2	-9.06	-7.98	-9.17	-8.62	-9.98	-9.14	-8.85	-7.65	-9.24	-7.73	-8.43	-9.22	-8.87	-7.75	-8.38	-9.75	-9.44	-7.7
"ebv-miR-BART2-5p"	-9.8	-9.83	-8.62	-8.26	-9.53	-9.07	-6.91	-9.43	-9.43	-9.04	-7.03	-7.91	-7.58	-6.65	-9.22	-7.23	-7.69	-7.3	-8.2	-9.06	-7.98	-9.17	-8.62	-9.98	-9.14	-8.85	-7.65	-9.24	-7.73	-8.43	-9.22	-8.87	-7.75	-8.38	-9.75	-9.44	-7.7
"ebv-miR-BART20-3p"	-9.8	-9.83	-8.62	-8.26	-9.53	-9.07	-6.91	-9.43	-9.43	-9.04	-7.03	-7.91	-7.58	-6.65	-9.22	-7.23	-7.69	-7.3	-8.2	-9.06	-7.98	-9.17	-8.62	-9.98	-9.14	-8.85	-7.65	-9.24	-7.73	-8.43	-9.22	-8.87	-7.75	-8.38	-9.75	-9.44	-7.7
"ebv-miR-BART20-5p"	-9.8	-9.83	-8.62	-8.26	-9.53	-9.07	-6.91	-9.43	-9.43	-9.04	-7.03	-7.91	-7.58	-6.65	-9.22	-7.23	-7.69	-7.3	-8.2	-9.06	-7.98	-9.17	-8.62	-9.98	-9.14	-8.85	-7.65	-9.24	-7.73	-8.43	-9.22	-8.87	-7.75	-8.38	-9.75	-9.44	-7.7
"ebv-miR-BART21-3p"	-9.8	-9.83	-8.62	-8.26	-9.53	-9.07	-6.91	-9.43	-9.43	-9.04	-7.03	-7.91	-7.58	-6.65	-9.22	-7.23	-7.69	-7.3	-8.2	-9.06	-7.98	-9.17	-8.62	-9.98	-9.14	-8.85	-7.65	-9.24	-7.73	-8.43	-9.22	-8.87	-7.75	-8.38	-9.75	-9.44	-7.7
"ebv-miR-BART21-5p"	-9.8	-9.83	-8.62	-8.26	-9.53	-9.07	-6.91	-9.43	-9.43	-9.04	-7.03	-7.91	-7.58	-6.65	-9.22	-7.23	-7.69	-7.3	-8.2	-9.06	-7.98	-9.17	-8.62	-9.98	-9.14	-8.85	-7.65	-9.24	-7.73	-8.43	-9.22	-8.87	-7.75	-8.38	-9.75	-9.44	-7.7
"ebv-miR-BART22"	-9.8	-9.83	-8.62	-8.26	-9.53	-9.07	-6.91	-9.43	-9.43	-9.04	-7.03	-7.91	-7.58	-6.65	-9.22	-7.23	-7.69	-7.3	-8.2	-9.06	-7.98	-9.17	-8.62	-9.98	-9.14	-8.85	-7.65	-9.24	-7.73	-8.43	-9.22	-8.87	-7.75	-8.38	-9.75	-9.44	-7.7
"ebv-miR-BART3"	-9.8	-9.83	-8.62	-8.26	-9.53	-9.07	-6.91	-9.43	-9.43	-9.04	-7.03	-7.91	-7.58	-6.65	-9.22	-7.23	-7.69	-7.3	-8.2	-9.06	-7.98	-9.17	-8.62	-9.98	-9.14	-8.85	-7.65	-9.24	-7.73	-8.43	-9.22	-8.87	-7.75	-8.38	-9.75	-9.44	-7.7
"ebv-miR-BART3*"	-9.8	-9.83	-8.62	-8.26	-9.53	-9.07	-6.91	-9.43	-9.43	-2.79	-7.03	-7.91	-7.58	-6.65	-9.22	-7.23	-7.69	-7.3	-8.2	-9.06	-7.98	-9.17	-8.62	-9.98	-9.14	-8.85	-7.65	-9.24	-7.73	-8.43	-9.22	-8.87	-7.75	-8.38	-9.75	-9.44	-7.7
"ebv-miR-BART4"	-9.8	-9.83	-8.62	-8.26	-9.53	-9.07	-6.91	-9.43	-9.43	-9.04	-7.03	-7.91	-7.58	-6.65	-9.22	-7.23	-7.69	-7.3	-8.2	-9.06	-7.98	-9.17	-8.62	-9.98	-9.14	-8.85	-7.65	-9.24	-7.73	-8.43	-9.22	-8.87	-7.75	-8.38	-9.75	-9.44	-7.7
"ebv-miR-BART4*"	-9.8	-9.83	-8.62	-8.26	-9.53	-9.07	-6.91	-9.43	-9.43	-9.04	-7.03	-7.91	-7.58	-6.65	-9.22	-7.23	-7.69	-7.3	-8.2	-9.06	-7.98	-9.17	-8.62	-9.98	-9.14	-8.85	-7.65	-9.24	-7.73	-8.43	-9.22	-8.87	-7.75	-8.38	-9.75	-9.44	-7.7
"ebv-miR-BART5"	-9.8	-9.83	-8.62	-8.26	-9.53	-9.07	-6.91	-9.43	-9.43	-9.04	-7.03	-7.91	-7.58	-6.65	-9.22	-7.23	-7.69	-7.3	-8.2	-9.06	-7.98	-9.17	-8.62	-9.98	-9.14	-8.85	-7.65	-9.24	-7.73	-8.43	-9.22	-8.87	-7.75	-8.38	-9.75	-9.44	-7.7
"ebv-miR-BART5*"	-9.8	-9.83	-8.62	-8.26	-9.53	-9.07	-6.91	-9.43	-9.43	-9.04	-7.03	-7.91	-7.58	-6.65	-9.22	-7.23	-7.69	-7.3	-8.2	-9.06	-7.98	-9.17	-8.62	-9.98	-9.14	-8.85	-7.65	-9.24	-7.73	-8.43	-9.22	-8.87	-7.75	-8.38	-9.75	-9.44	-7.7
"ebv-miR-BART6-3p"	-9.8	-9.83	-8.62	-8.26	-9.53	-9.07	-6.91	-9.43	-9.43	-9.04	-7.03	-7.91	-7.58	-6.65	-9.22	-7.23	-7.69	-7.3	-8.2	-9.06	-7.98	-9.17	-8.62	-9.98	-9.14	-8.85	-7.65	-9.24	-7.73	-8.43	-9.22	-8.87	-7.75	-8.38	-9.75	-9.44	-7.7
"ebv-miR-BART6-5p"	-9.8	-9.83	-8.62	-8.26	-9.53	-9.07	-6.91	-9.43	-9.43	-9.04	-7.03	-7.91	-7.58	-6.65	-9.22	-7.23	-7.69	-7.3	-8.2	-9.06	-7.98	-9.17	-8.62	-9.98	-9.14	-8.85	-7.65	-9.24	-7.73	-8.43	-9.22	-8.87	-7.75	-8.38	-9.75	-9.44	-7.7
"ebv-miR-BART7"	-9.8	-9.83	-8.62	-8.26	-9.53	-9.07	-6.91	-9.43	-9.43	-9.04	-7.03	-7.91	-7.58	-6.65	-9.22	-7.23	-7.69	-7.3	-8.2	-9.06	-7.98	-9.17	-8.62	-9.98	-9.14	-8.85	-7.65	-9.24	-7.73	-8.43	-9.22	-8.87	-7.75	-8.38	-9.75	-9.44	-7.7
"ebv-miR-BART7*"	-9.8	-9.83	-8.62	-8.26	-9.53	-9.07	-6.91	-9.43	-9.43	-9.04	-7.03	-7.91	-7.58	-6.65	-9.22	-7.23	-7.69	-7.3	-8.2	-9.06	-7.98	-9.17	-8.62	-9.98	-9.14	-8.85	-7.65	-9.24	-7.73	-8.43	-9.22	-8.87	-7.75	-8.38	-9.75	-9.44	-7.7
"ebv-miR-BART8"	-9.8	-9.83	-8.62	-8.26	-9.53	-9.07	-6.91	-9.43	-9.43	-9.04	-7.03	-7.91	-7.58	-6.65	-9.22	-7.23	-7.69	-7.3	-8.2	-9.06	-7.98	-9.17	-8.62	-9.98	-9.14	-8.85	-7.65	-9.24	-7.73	-8.43	-9.22	-8.87	-7.75	-8.38	-9.75	-9.44	-7.7
"ebv-miR-BART8*"	-9.8	-9.83	-8.62	-8.26	-9.53	-9.07	-6.91	-9.43	-9.43	-9.04	-7.03	-7.91	-7.58	-6.65	-9.22	-7.23	-7.69	-7.3	-8.2	-9.06	-7.98	-9.17	-8.62	-9.98	-9.14	-8.85	-7.65	-9.24	-7.73	-8.43	-9.22	-8.87	-7.75	-8.38	-9.75	-9.44	-7.7
"ebv-miR-BART9"	-9.8	-9.83	-8.62	-8.26	-9.53	-9.07	-6.91	-9.43	-9.43	-9.04	-7.03	-7.91	-7.58	-6.65	-9.22	-7.23	-7.69	-7.3	-8.2	-9.06	-7.98	-9.17	-8.62	-9.98	-9.14	-8.85	-7.65	-9.24	-7.73	-8.43	-9.22	-8.87	-7.75	-8.38	-9.75	-9.44	-7.7
"ebv-miR-BART9*"	-9.8	-9.83	-8.62	-8.26	-9.53	-9.07	-6.91	-9.43	-9.43	-9.04	-7.03	-7.91	-7.58	-6.65	-9.22	-7.23	-7.69	-7.3	-8.2	-9.06	-7.98	-9.17	-8.62	-9.98	-9.14	-8.85	-7.65	-9.24	-7.73	-8.43	-9.22	-8.87	-7.75	-8.38	-9.75	-9.44	-7.7
"ebv-miR-BHRF1-1"	-9.8	-9.83	-8.62	-8.26	-9.53	-9.07	-6.91	-9.43	-9.43	-9.04	-7.03	-7.91	-7.58	-6.65	-9.22	-7.23	-7.69	-7.3	-8.2	-9.06	-7.98	-9.17	-8.62	-9.98	-9.14	-8.85	-7.65	-9.24	-7.73	-8.43	-9.22	-8.87	-7.75	-8.38	-9.75	-9.44	-7.7
"ebv-miR-BHRF1-2"	-9.8	-9.83	-8.62	-8.26	-9.53	-9.07	-6.91	-9.43	-9.43	-9.04	-7.03	-7.91	-7.58	-6.65	-9.22	-7.23	-7.69	-7.3	-8.2	-9.06	-7.98	-9.17	-8.62	-9.98	-9.14	-8.85	-7.65	-9.24	-7.73	-8.43	-9.22	-8.87	-7.75	-8.38	-9.75	-9.44	-7.7
"ebv-miR-BHRF1-2*"	-9.8	-9.83	-8.62	-8.26	-9.53	-9.07	-6.91	-9.43	-9.43	-9.04	-7.03	-7.91	-7.58	-6.65	-9.22	-7.23	-7.69	-7.3	-8.2	-9.06	-7.98	-9.17	-8.62	-9.98	-9.14	-8.85	-7.65	-9.24	-7.73	-8.43	-9.22	-8.87	-7.75	-8.38	-9.75	-9.44	-7.7
"ebv-miR-BHRF1-3"	-9.8	-9.83	-8.62	-8.26	-9.53	-9.07	-6.91	-9.43	-9.43	-9.04	-7.03	-7.91	-7.58	-6.65	-9.22	-7.23	-7.69	-7.3	-8.2	-9.06	-7.98	-9.17	-8.62	-9.98	-9.14	-8.85	-7.65	-9.24	-7.73	-8.43	-9.22	-8.87	-7.75	-8.38	-9.75	-9.44	-7.7
"hbv-miR-B20"	-9.8	-9.83	-8.62	-8.26	-9.53	-9.07	-6.91	-9.43	-9.43	-9.04	-7.03	-7.91	-7.58	-6.65	-9.22	-7.23	-7.69	-7.3	-8.2	-9.06	-7.98	-9.17	-8.62	-9.98	-9.14	-8.85	-7.65	-9.24	-7.73	-8.43	-9.22	-8.87	-7.75	-8.38	-9.75	-9.44	-7.7
"hbv-miR-B2RC"	-2.43	-9.83	-8.62	-8.26	-1.84	-9.07	-6.91	-2.59	-9.43	-2.25	-7.03	-7.91	-7.58	-6.65	-2.78	-7.23	-7.69	-7.3	-8.2	-9.06	-7.98	-9.17	-8.62	-9.98	-9.14	-8.85	-7.65	-9.24	-7.73	-8.43	-9.22	-8.87	-7.75	-8.38	-2.26	-3.33	-7.7
"hbv-miR-B4"	-9.8	-4.01	-8.62	-8.26	-3.57	-9.07	-6.91	-2.21	-9.43	-9.04	-7.03	-7.91	-7.58	-6.65	-9.22	-7.23	-7.69	-7.3	-8.2	-9.06	-7.98	-9.17	-8.62	-9.98	-9.14	-8.85	-7.65	-9.24	-7.73	-8.43	-9.22	-8.87	-7.75	-8.38	-9.75	-3.42	-7.7
"hcmv-miR-UL112"	-9.8	-9.83	-8.62	-8.26	-9.53	-9.07	-6.91	-9.43	-9.43	-9.04	-7.03	-7.91	-7.58	-6.65	-9.22	-7.23	-7.69	-7.3	-8.2	-9.06	-7.98	-9.17	-8.62	-9.98	-9.14	-8.85	-7.65	-9.24	-7.73	-8.43	-9.22	-8.87	-7.75	-8.38	-9.75	-9.44	-7.7
"hcmv-miR-UL148D"	-9.8	-9.83	-8.62	-8.26	-9.53	-9.07	-6.91	-9.43	-9.43	-9.04	-7.03	-7.91	-7.58	-6.65	-9.22	-7.23	-7.69	-7.3	-8.2	-9.06	-7.98	-9.17	-8.62	-9.98	-9.14	-8.85	-7.65	-9.24	-7.73	-8.43	-9.22	-8.87	-7.75	-8.38	-9.75	-9.44	-7.7
"hcmv-miR-UL22A"	-9.8	-9.83	-8.62	-8.26	-9.53	-9.07	-6.91	-9.43	-9.43	-9.04	-7.03	-7.91	-7.58	-6.65	-9.22	-7.23	-7.69	-7.3	-8.2	-9.06	-7.98	-9.17	-8.62	-9.98	-9.14	-8.85	-7.65	-9.24	-7.73	-8.43	-9.22	-8.87	-7.75	-8.38	-9.75	-9.44	-7.7
"hcmv-miR-UL22A*"	-9.8	-9.83	-8.62	-8.26	-9.53	-9.07	-6.91	-9.43	-9.43	-9.04	-7.03	-7.91	-7.58	-6.65	-9.22	-7.23	-7.69	-7.3	-8.2	-9.06	-7.98	-9.17	-8.62	-9.98	-9.14	-8.85	-7.65	-9.24	-7.73	-8.43	-9.22	-8.87	-7.75	-8.38	-9.75	-9.44	-7.7
"hcmv-miR-UL36"	-9.8	-9.83	-8.62	-8.26	-9.53	-9.07	-6.91	-9.43	-9.43	-9.04	-7.03	-7.91	-7.58	-6.65	-9.22	-7.23	-7.69	-7.3	-8.2	-9.06	-7.98	-9.17	-8.62	-9.98	-9.14	-8.85	-7.65	-9.24	-7.73	-8.43	-9.22	-8.87	-7.75	-8.38	-9.75	-9.44	-7.7
"hcmv-miR-UL36*"	-9.8	-9.83	-8.62	-8.26	-9.53	-9.07	-6.91	-9.43	-9.43	-9.04	-7.03	-7.91	-7.58	-6.65	-9.22	-7.23	-7.69	-7.3	-8.2	-9.06	-7.98	-9.17	-8.62	-9.98	-9.14	-8.85	-7.65	-9.24	-7.73	-8.43	-9.22	-8.87	-7.75	-8.38	-9.75	-9.44	-7.7
"hcmv-miR-UL70-3p"	-0.26	-2.05	-8.62	-8.26	-1.18	-9.07	-6.91	0.01	-9.43	-9.04	-7.03	-1.99	-7.58	-6.65	-0.36	-7.23	-7.69	0.07	0	-0.82	-7.98	-9.17	-8.62	-0.63	-9.14	-8.85	-7.65	-9.24	-7.73	-8.43	-1.22	-1.2	-1.1	-8.38	-1.06	0.39	-7.7
"hcmv-miR-UL70-5p"	-9.8	-9.83	-8.62	-8.26	-9.53	-9.07	-6.91	-9.43	-9.43	-9.04	-7.03	-7.91	-7.58	-6.65	-9.22	-7.23	-7.69	-7.3	-8.2	-9.06	-7.98	-9.17	-8.62	-9.98	-9.14	-8.85	-7.65	-9.24	-7.73	-8.43	-9.22	-8.87	-7.75	-8.38	-9.75	-9.44	-7.7
"hcmv-miR-US25-1"	-9.8	-9.83	-8.62	-8.26	-9.53	-9.07	-6.91	-9.43	-9.43	-9.04	-7.03	-7.91	-7.58	-6.65	-9.22	-7.23	-7.69	-7.3	-8.2	-9.06	-7.98	-9.17	-8.62	-9.98	-9.14	-8.85	-7.65	-9.24	-7.73	-8.43	-9.22	-8.87	-7.75	-8.38	-9.75	-9.44	-7.7
"hcmv-miR-US25-1*"	-9.8	-9.83	-8.62	-8.26	-9.53	-9.07	-6.91	-9.43	-9.43	-9.04	-7.03	-7.91	-7.58	-6.65	-9.22	-7.23	-7.69	-7.3	-8.2	-9.06	-7.98	-9.17	-8.62	-9.98	-9.14	-8.85	-7.65	-9.24	-7.73	-8.43	-9.22	-8.87	-7.75	-8.38	-9.75	-9.44	-7.7
"hcmv-miR-US25-2-3p"	-9.8	-9.83	-8.62	-8.26	-9.53	-9.07	-6.91	-9.43	-9.43	-9.04	-7.03	-7.91	-7.58	-6.65	-9.22	-7.23	-7.69	-7.3	-8.2	-9.06	-7.98	-9.17	-8.62	-9.98	-9.14	-8.85	-7.65	-9.24	-7.73	-8.43	-9.22	-8.87	-7.75	-8.38	-9.75	-9.44	-7.7
"hcmv-miR-US25-2-5p"	-9.8	-9.83	-8.62	-8.26	-9.53	-9.07	-6.91	-9.43	-9.43	-9.04	-7.03	-7.91	-7.58	-6.65	-9.22	-7.23	-7.69	-7.3	-8.2	-9.06	-7.98	-9.17	-8.62	-9.98	-9.14	-8.85	-7.65	-9.24	-7.73	-8.43	-9.22	-8.87	-7.75	-8.38	-9.75	-9.44	-7.7
"hcmv-miR-US33-3p"	-9.8	-9.83	-8.62	-8.26	-9.53	-9.07	-6.91	-9.43	-9.43	-9.04	-7.03	-7.91	-7.58	-6.65	-9.22	-7.23	-7.69	-7.3	-8.2	-9.06	-7.98	-9.17	-8.62	-9.98	-9.14	-8.85	-7.65	-9.24	-7.73	-8.43	-9.22	-8.87	-7.75	-8.38	-9.75	-9.44	-7.7
"hcmv-miR-US33-5p"	-9.8	-9.83	-8.62	-8.26	-9.53	-9.07	-6.91	-9.43	-9.43	-9.04	-7.03	-7.91	-7.58	-6.65	-9.22	-7.23	-7.69	-7.3	-8.2	-9.06	-7.98	-9.17	-8.62	-9.98	-9.14	-8.85	-7.65	-9.24	-7.73	-8.43	-9.22	-8.87	-7.75	-8.38	-9.75	-9.44	-7.7
"hcmv-miR-US4"	-2.78	-9.83	-8.62	-8.26	-2.35	-9.07	-6.91	-1.36	-9.43	-9.04	-7.03	-7.91	-7.58	-6.65	-1.37	-7.23	-7.69	-7.3	-8.2	-9.06	-7.98	-9.17	-8.62	-9.98	-9.14	-8.85	-7.65	-9.24	-7.73	-8.43	-9.22	-8.87	-7.75	-8.38	-1.58	-1.39	-7.7
"hcmv-miR-US5-1"	-9.8	-9.83	-8.62	-8.26	-9.53	-9.07	-6.91	-9.43	-9.43	-9.04	-7.03	-7.91	-7.58	-6.65	-9.22	-7.23	-7.69	-7.3	-8.2	-9.06	-7.98	-9.17	-8.62	-9.98	-9.14	-8.85	-7.65	-9.24	-7.73	-8.43	-9.22	-8.87	-7.75	-8.38	-9.75	-9.44	-7.7
"hcmv-miR-US5-2"	-9.8	-9.83	-8.62	-8.26	-9.53	-9.07	-6.91	-9.43	-9.43	-9.04	-7.03	-7.91	-7.58	-6.65	-9.22	-7.23	-7.69	-7.3	-8.2	-9.06	-7.98	-9.17	-8.62	-9.98	-9.14	-8.85	-7.65	-9.24	-7.73	-8.43	-9.22	-8.87	-7.75	-8.38	-9.75	-9.44	-7.7
"hiv1-miR-H1"	-1.62	-3.17	-8.62	-8.26	-1.23	-9.07	-1.25	-0.66	-0.71	-1.53	0.46	-0.48	-1.52	-0.34	-0.01	-7.23	-0.94	-1.92	-0.44	-0.31	0.06	-9.17	-0.88	-1.16	-1.38	-1.04	-7.65	-1	-7.73	-0.01	-1.17	-0.78	-1.12	-0.16	-0.6	-0.79	-7.7
"hiv1-miR-N367"	-9.8	-9.83	-8.62	-8.26	-9.53	-9.07	-6.91	-9.43	-9.43	-9.04	-7.03	-7.91	-7.58	-6.65	-9.22	-7.23	-7.69	-7.3	-8.2	-9.06	-7.98	-9.17	-8.62	-9.98	-9.14	-8.85	-7.65	-9.24	-7.73	-8.43	-9.22	-8.87	-7.75	-8.38	-9.75	-9.44	-7.7
"hiv1-miR-TAR-3p"	-9.8	-2.8	-8.62	-8.26	-9.53	-9.07	0.15	-0.91	-9.43	-1.45	-7.03	-0.7	-1.13	0.56	-0.85	-7.23	0.27	-7.3	-1.88	-2.93	-0.95	-9.17	-0.22	-9.98	-9.14	-8.85	-7.65	-9.24	-7.73	-8.43	-1.93	-0.11	-0.16	-8.38	-1.24	-0.63	-7.7
"hiv1-miR-TAR-5p"	-9.8	-9.83	-8.62	-8.26	-9.53	-9.07	-6.91	-9.43	-9.43	-9.04	-7.03	-7.91	-7.58	-6.65	-9.22	-7.23	-7.69	-7.3	-8.2	-9.06	-7.98	-9.17	-8.62	-9.98	-9.14	-8.85	-7.65	-9.24	-7.73	-8.43	-9.22	-8.87	-7.75	-8.38	-9.75	-9.44	-7.7
"hsa-let-7a"	4.1	6.98	6.95	7.02	5.2	3.88	4.05	4.12	3.95	4.43	4.39	3.91	3.84	3.4	4.63	6.37	4.16	5.62	3.43	4.11	3.74	5.1	4.76	5.27	4.9	5.38	5.01	4.43	4.63	4.64	4.26	4.51	4.68	4.61	3.84	4.34	4.7
"hsa-let-7a*"	-9.8	-4.26	-8.62	-8.26	-9.53	-9.07	-6.91	-9.43	-9.43	-9.04	-2.64	-7.91	-7.58	-6.65	-9.22	-7.23	-7.69	-7.3	-8.2	-9.06	-7.98	-9.17	-8.62	-9.98	-9.14	-8.85	-7.65	-9.24	-7.73	-8.43	-9.22	-8.87	-7.75	-8.38	-9.75	-9.44	-7.7
"hsa-let-7b"	5.18	6.3	6.77	6.36	5.57	3.92	6.51	4.71	4.36	5.37	6.18	5.02	4.94	5.93	5.2	5.91	5.28	7.47	4.67	4.75	4.89	5.49	4.39	4.88	5.11	5.79	6.23	5.11	3.71	5.08	5.39	3.65	5.67	5.35	5.29	5.06	5.65
"hsa-let-7b*"	-2.03	-9.83	-8.62	-8.26	-9.53	-9.07	-0.12	-1.92	-9.43	-9.04	-7.03	-1.05	-0.64	0.53	-1.77	-7.23	-0.73	-7.3	-1.53	-1.56	-1.84	-9.17	-1.19	-9.98	-9.14	-8.85	-1.19	-9.24	-7.73	-8.43	-9.22	-1.09	-1	-8.38	-9.75	-1.91	-7.7
"hsa-let-7c"	3.78	5.4	5.64	5.51	4.39	2.54	3.49	2.11	2.98	3.72	4.4	2.97	2.66	3.77	2.71	4.64	3.1	5.83	2.97	3.34	3.17	3.93	2.46	3.26	3.76	4.08	3.95	3.31	3.2	3.22	3.54	1.33	3.68	3.13	3.51	3.05	3.61
"hsa-let-7c*"	-9.8	-9.83	-8.62	-8.26	-9.53	-9.07	-6.91	-9.43	-9.43	-9.04	-7.03	-7.91	-7.58	-6.65	-9.22	-7.23	-7.69	-7.3	-8.2	-9.06	-7.98	-9.17	-8.62	-9.98	-9.14	-8.85	-7.65	-9.24	-7.73	-8.43	-9.22	-8.87	-7.75	-8.38	-9.75	-9.44	-7.7
"hsa-let-7d"	0.56	3.11	3.09	3.24	1.64	1.53	1.55	1.28	0.81	1.34	0.8	0.69	0.68	-1.11	1.3	3.53	1.22	1.48	-0.02	0.83	0.62	1	2.36	2.35	2.17	2.21	1.88	1.62	1.87	2.09	0.94	2.1	1.4	1.42	0.53	0.86	1.98
"hsa-let-7d*"	-2.98	-9.83	-8.62	-8.26	-9.53	-9.07	-6.91	-9.43	-9.43	-9.04	-7.03	-7.91	-3.12	-6.65	-9.22	-7.23	-7.69	-7.3	-8.2	-4.02	-7.98	-9.17	-8.62	-9.98	-9.14	-8.85	-7.65	-9.24	-7.73	-8.43	-9.22	-8.87	-7.75	-8.38	-9.75	-9.44	-7.7
"hsa-let-7e"	0.08	2.16	2.26	2.23	1.19	0.62	-1.02	0.3	0.4	-0.13	-0.28	-0.08	1.39	-6.65	0.06	2.14	0.58	0.64	-2.94	-0.59	-0.46	0.93	-0.14	0.58	1.15	1.57	1.68	0.98	3.06	0.89	0.27	1.79	0.51	0.79	-0.75	0.12	1.62
"hsa-let-7e*"	-9.8	-9.83	-8.62	-8.26	-9.53	-9.07	-6.91	-9.43	-9.43	-9.04	-7.03	-7.91	-7.58	-6.65	-9.22	-7.23	-7.69	-7.3	-8.2	-9.06	-7.98	-9.17	-8.62	-9.98	-9.14	-8.85	-7.65	-9.24	-7.73	-8.43	-9.22	-8.87	-7.75	-8.38	-9.75	-9.44	-7.7
"hsa-let-7f"	3.03	6.47	6.33	6.53	4.5	3.43	2.69	3.27	3.36	3.81	3.39	2.89	2.87	1.8	3.61	6.16	3.07	4.4	2.58	3.5	3.1	4.15	4.35	4.95	4.43	4.54	3.95	3.67	3.98	3.96	3.49	4.01	3.71	3.67	2.99	3.42	3.94
"hsa-let-7f-1*"	-9.8	-5.01	-8.62	-8.26	-9.53	-9.07	-0.08	-2.06	-9.43	-9.04	-7.03	-1.03	-0.83	0.43	-1.72	-2.99	-0.75	-7.3	-1.45	-1.78	-1.48	-9.17	-1.16	-9.98	-9.14	-8.85	-7.65	-9.24	-7.73	-8.43	-9.22	-1.24	-0.89	-8.38	-9.75	-1.91	-7.7
"hsa-let-7f-2*"	-9.8	-9.83	-8.62	-8.26	-9.53	-9.07	-6.91	-9.43	-9.43	-9.04	-7.03	-7.91	-7.58	-6.65	-9.22	-7.23	-7.69	-7.3	-8.2	-9.06	-7.98	-9.17	-8.62	-9.98	-9.14	-8.85	-7.65	-9.24	-7.73	-8.43	-9.22	-8.87	-7.75	-8.38	-9.75	-9.44	-7.7
"hsa-let-7g"	2.38	5.04	5.08	5.07	3.32	2.14	1.72	1.86	2.16	1.73	1.91	2.13	1.9	0.51	2.79	4.64	2.62	1.28	1.03	2.75	2.07	2.41	2.45	3.39	3.31	3.39	3.09	2.43	3.11	3.07	2.77	2.81	2.81	2.11	2.13	2.72	3.24
"hsa-let-7g*"	-9.8	-9.83	-8.62	-8.26	-9.53	-9.07	-6.91	-9.43	-9.43	-9.04	-7.03	-7.91	-7.58	-6.65	-9.22	-7.23	-7.69	-7.3	-8.2	-9.06	-7.98	-9.17	-8.62	-9.98	-9.14	-8.85	-7.65	-9.24	-7.73	-8.43	-9.22	-8.87	-7.75	-8.38	-9.75	-9.44	-7.7
"hsa-let-7i"	3.49	4.28	4.91	4.7	4.32	2.78	3.65	3.58	3.52	3	3.57	3.3	3.62	3.53	3.46	5.61	4.7	3.98	2.92	4.22	3.27	4.47	3.11	3.83	4.39	4.42	4.95	4.61	3.25	3.97	3.86	3.82	4.61	3.23	3.49	3.25	4.82
"hsa-let-7i*"	-9.8	-9.83	-8.62	-8.26	-9.53	-9.07	-6.91	-9.43	-9.43	-9.04	-7.03	-7.91	-7.58	-6.65	-9.22	-7.23	-7.69	-7.3	-8.2	-9.06	-7.98	-9.17	-8.62	-9.98	-9.14	-8.85	-7.65	-9.24	-7.73	-8.43	-9.22	-8.87	-7.75	-8.38	-9.75	-9.44	-7.7
"hsa-miR-1"	-9.8	-1.64	-8.62	-1.51	-3.07	-9.07	-6.91	-9.43	2.82	-9.04	-7.03	-7.91	-7.58	-6.65	-9.22	-7.23	-7.69	-7.3	-8.2	-9.06	-7.98	-9.17	-8.62	-9.98	-0.48	-8.85	-7.65	-9.24	-7.73	-8.43	-9.22	-8.87	-7.75	-8.38	-9.75	-9.44	-7.7
"hsa-miR-100"	3.02	2.92	3.69	3.58	2.27	-0.98	-0.21	-2.43	1.35	-0.24	0.87	-1.34	0.38	-0.96	-0.02	2.21	1.21	0.41	-1.56	0.81	-0.56	0.84	-2.01	0.21	2.05	1.93	1.71	-0.29	2.76	0.06	0.95	3.51	0.84	-0.48	0.7	1.76	0.39
"hsa-miR-100*"	-9.8	-9.83	-8.62	-8.26	-9.53	-9.07	-6.91	-9.43	-9.43	-9.04	-7.03	-7.91	-7.58	-6.65	-9.22	-7.23	-7.69	-7.3	-8.2	-9.06	-7.98	-9.17	-8.62	-9.98	-9.14	-8.85	-7.65	-9.24	-7.73	-8.43	-9.22	-8.87	-7.75	-8.38	-9.75	-9.44	-7.7
"hsa-miR-101"	1.05	3.05	3	3.01	2.3	-0.18	-1.53	-1.47	0.34	-0.18	1.19	-0.53	-1.73	-6.65	-0.93	2.57	-0.5	0.16	-0.6	0.44	-0.24	1.23	-1.18	0.7	0.1	0.82	-0.81	-0.84	-7.73	-0.53	0.21	-0.19	-1.47	-8.38	0.33	0.06	-7.7
"hsa-miR-101*"	-9.8	-9.83	-8.62	-8.26	-9.53	-9.07	-6.91	-9.43	-9.43	-9.04	-7.03	-7.91	-7.58	-6.65	-9.22	-7.23	-7.69	-7.3	-8.2	-9.06	-7.98	-9.17	-8.62	-9.98	-9.14	-8.85	-7.65	-9.24	-7.73	-8.43	-9.22	-8.87	-7.75	-8.38	-9.75	-9.44	-7.7
"hsa-miR-103"	1.64	2.91	3.26	3.15	2.01	2.75	2.96	2.09	1.83	2.6	1.89	2.19	2.43	1.73	2	3.72	2.97	1.93	1.8	1.94	1.98	2.68	3.05	3.18	2.79	3.08	4.14	2.51	4.08	3.13	2.11	3.14	2.19	2.66	2.51	1.76	3.37
"hsa-miR-103-2*"	-9.8	-9.83	-8.62	-8.26	-9.53	-9.07	-6.91	-9.43	-9.43	-9.04	-7.03	-7.91	-7.58	-6.65	-9.22	-7.23	-7.69	-7.3	-8.2	-9.06	-7.98	-9.17	-8.62	-9.98	-9.14	-8.85	-7.65	-9.24	-7.73	-8.43	-9.22	-8.87	-7.75	-8.38	-9.75	-9.44	-7.7
"hsa-miR-103-as"	-9.8	-9.83	-8.62	-8.26	-9.53	-9.07	-6.91	-9.43	-9.43	-9.04	-7.03	-7.91	-7.58	-6.65	-9.22	-7.23	-7.69	-7.3	-8.2	-9.06	-7.98	-9.17	-8.62	-9.98	-9.14	-8.85	-7.65	-9.24	-7.73	-8.43	-9.22	-8.87	-7.75	-8.38	-9.75	-9.44	-7.7
"hsa-miR-105"	-9.8	-9.83	-8.62	-8.26	-9.53	-9.07	-6.91	-9.43	-9.43	-9.04	-7.03	-7.91	-7.58	-6.65	-9.22	-7.23	-7.69	-7.3	-8.2	-9.06	-7.98	-9.17	-8.62	-9.98	-9.14	-8.85	-7.65	-9.24	-7.73	-8.43	-9.22	-8.87	-7.75	-8.38	-4.53	-9.44	-7.7
"hsa-miR-105*"	-9.8	-9.83	-8.62	-8.26	-9.53	-9.07	-6.91	-9.43	-9.43	-9.04	-7.03	-7.91	-7.58	-6.65	-9.22	-7.23	-7.69	-7.3	-8.2	-9.06	-7.98	-9.17	-8.62	-9.98	-9.14	-8.85	-7.65	-9.24	-7.73	-8.43	-9.22	-8.87	-7.75	-8.38	-9.75	-9.44	-7.7
"hsa-miR-106a*"	-9.8	-9.83	-8.62	-8.26	-9.53	-9.07	-6.91	-9.43	-9.43	-9.04	-7.03	-7.91	-7.58	-6.65	-9.22	-7.23	-7.69	-7.3	-8.2	-9.06	-7.98	-9.17	-8.62	-9.98	-9.14	-8.85	-7.65	-9.24	-7.73	-8.43	-9.22	-8.87	-7.75	-8.38	-9.75	-9.44	-7.7
"hsa-miR-106b"	0.63	2.33	2.54	2.23	1.64	2.69	3.96	1.77	0.61	2.22	3.46	2.22	2.27	1.72	1.7	4.62	2.17	1.82	2.36	3.38	1.8	3.94	2.17	2.17	1.66	2.49	2.69	3.62	1.94	2.87	1.34	2.54	1.98	1.95	3.44	1.04	2.59
"hsa-miR-106b*"	-9.8	-9.83	-8.62	-8.26	-9.53	-9.07	-6.91	-9.43	-9.43	-9.04	-7.03	-7.91	-7.58	-6.65	-9.22	-7.23	-7.69	-7.3	-8.2	-9.06	-7.98	-9.17	-8.62	-9.98	-9.14	-8.85	-7.65	-9.24	-7.73	-8.43	-9.22	-8.87	-7.75	-8.38	-3.84	-9.44	-7.7
"hsa-miR-107"	1.29	2.54	3.03	2.83	1.68	2.24	1.44	0.91	1.4	1.6	1.56	1.22	1.51	-0.65	1.09	3.59	1.47	0.93	0.7	1.26	1.02	2.32	2.09	2.74	2.3	2.39	2.64	1.62	3.01	2.08	1.4	1.94	1.3	1.61	1.7	0.79	2.16
"hsa-miR-10a"	-2.2	-0.04	0.71	0.24	-1.61	-9.07	-6.91	-1.89	-1.65	-2.47	-7.03	-2.23	-0.84	-6.65	-1.26	1.61	-1.16	-7.3	-8.2	-2.05	-1.82	-9.17	-1.36	-9.98	0.87	0.46	-7.65	-1.91	1.49	-8.43	0.19	-0.33	-0.08	-8.38	-0.96	-0.96	-7.7
"hsa-miR-10a*"	-9.8	-9.83	-8.62	-8.26	-9.53	-9.07	-6.91	-9.43	-9.43	-9.04	-7.03	-7.91	-7.58	-6.65	-9.22	-7.23	-7.69	-7.3	-8.2	-9.06	-7.98	-9.17	-8.62	-9.98	-9.14	-8.85	-7.65	-9.24	-7.73	-8.43	-9.22	-8.87	-7.75	-8.38	-9.75	-9.44	-7.7
"hsa-miR-10b"	0.97	2.04	1.74	2.5	1.04	-9.07	-6.91	-1.63	-1.28	-0.39	-7.03	-1.55	-1.53	-6.65	-1.53	0.9	-0.61	-1.52	-2.43	0.15	-0.56	-9.17	-1.93	-0.68	0.52	0.67	-0.46	-1.42	0.48	-0.39	-0.62	-0.58	-0.03	-8.38	-1.37	-0.24	0.12
"hsa-miR-10b*"	-9.8	-9.83	-8.62	-8.26	-3.7	-9.07	-6.91	-9.43	-9.43	-9.04	-7.03	-7.91	-7.58	-6.65	-9.22	-7.23	-7.69	-7.3	-8.2	-9.06	-7.98	-9.17	-8.62	-9.98	-9.14	-8.85	-7.65	-9.24	-7.73	-8.43	-9.22	-8.87	-7.75	-8.38	-9.75	-9.44	-7.7
"hsa-miR-1178"	-9.8	-9.83	-8.62	-8.26	-9.53	-9.07	-6.91	-9.43	-9.43	-9.04	-7.03	-7.91	-7.58	-6.65	-9.22	-7.23	-7.69	-7.3	-8.2	-9.06	-7.98	-9.17	-8.62	-9.98	-9.14	-8.85	-7.65	-9.24	-7.73	-8.43	-9.22	-8.87	-7.75	-8.38	-9.75	-9.44	-7.7
"hsa-miR-1179"	-9.8	-9.83	-8.62	-8.26	-9.53	-9.07	-6.91	-9.43	-9.43	-9.04	-7.03	-7.91	-7.58	-6.65	-9.22	-7.23	-7.69	-7.3	-8.2	-9.06	-7.98	-9.17	-8.62	-9.98	-9.14	-8.85	-7.65	-9.24	-7.73	-8.43	-9.22	-8.87	-7.75	-8.38	-9.75	-9.44	-7.7
"hsa-miR-1180"	-2.83	-2.39	-8.62	-8.26	-2.02	-9.07	-6.91	-2.05	-9.43	-2.34	-7.03	-7.91	-7.58	-6.65	-9.22	-7.23	-7.69	-7.3	-8.2	-9.06	-7.98	-9.17	-8.62	-9.98	-9.14	-8.85	-7.65	-9.24	-7.73	-8.43	-9.22	-8.87	-7.75	-8.38	-2.78	-9.44	-7.7
"hsa-miR-1181"	-9.8	-9.83	-8.62	-8.26	-9.53	-9.07	-6.91	-0.91	-9.43	-9.04	-7.03	-0.99	-0.28	-6.65	-1.01	-7.23	-7.69	-7.3	-0.98	-1.44	-7.98	-1.52	-0.63	-9.98	-9.14	-8.85	-7.65	-9.24	-7.73	-8.43	-9.22	-0.26	-2.17	-8.38	-9.75	-3.52	-7.7
"hsa-miR-1182"	-9.8	-9.83	-8.62	-8.26	-1.59	-9.07	-6.91	-9.43	-9.43	-9.04	-7.03	-7.91	-7.58	-6.65	-9.22	-7.23	-7.69	-7.3	-8.2	-9.06	-7.98	-9.17	-8.62	-9.98	-9.14	-8.85	-7.65	-9.24	-7.73	-8.43	-9.22	-8.87	-7.75	-8.38	-3.3	-9.44	-7.7
"hsa-miR-1183"	-1.96	-2.45	-8.62	-8.26	-2.32	-9.07	-6.91	-1.09	-9.43	-3.15	-7.03	-7.91	-7.58	-6.65	-1.2	-7.23	-7.69	-7.3	-8.2	-1.87	-7.98	-9.17	-8.62	-9.98	-9.14	-0.21	-7.65	-9.24	-7.73	-8.43	-9.22	-8.87	-7.75	-8.38	-2.26	-1.73	-7.7
"hsa-miR-1184"	-9.8	-9.83	-8.62	-8.26	-9.53	-9.07	-6.91	-9.43	-9.43	-9.04	-7.03	-7.91	-7.58	-6.65	-9.22	-7.23	-7.69	-7.3	-8.2	-9.06	-7.98	-9.17	-8.62	-9.98	-9.14	-8.85	-7.65	-9.24	-7.73	-8.43	-9.22	-8.87	-7.75	-8.38	-9.75	-9.44	-7.7
"hsa-miR-1185"	-9.8	-9.83	-8.62	-8.26	-9.53	-9.07	-6.91	-9.43	-9.43	-9.04	-7.03	-7.91	-7.58	-6.65	-9.22	-7.23	-7.69	-7.3	-8.2	-9.06	-7.98	-9.17	-8.62	-9.98	-9.14	-8.85	-7.65	-9.24	-7.73	-8.43	-9.22	-8.87	-7.75	-8.38	-9.75	-9.44	-7.7
"hsa-miR-1193"	-9.8	-9.83	-8.62	-8.26	-9.53	-9.07	-6.91	-9.43	-9.43	-9.04	-7.03	-7.91	-7.58	-6.65	-9.22	-7.23	-7.69	-7.3	-8.2	-9.06	-7.98	-9.17	-8.62	-9.98	-9.14	-8.85	-7.65	-9.24	-7.73	-8.43	-9.22	-8.87	-7.75	-8.38	-9.75	-9.44	-7.7
"hsa-miR-1197"	-9.8	-9.83	-8.62	-8.26	-9.53	-9.07	-6.91	-9.43	-9.43	-9.04	-7.03	-7.91	-7.58	-6.65	-9.22	-7.23	-7.69	-7.3	-8.2	-9.06	-7.98	-9.17	-8.62	-9.98	-9.14	-8.85	-7.65	-9.24	-7.73	-8.43	-9.22	-8.87	-7.75	-8.38	-9.75	-9.44	-7.7
"hsa-miR-1200"	-9.8	-9.83	-8.62	-8.26	-9.53	-9.07	-6.91	-9.43	-9.43	-9.04	-7.03	-7.91	-7.58	-6.65	-9.22	-7.23	-7.69	-7.3	-8.2	-9.06	-7.98	-9.17	-8.62	-9.98	-9.14	-8.85	-7.65	-9.24	-7.73	-8.43	-9.22	-8.87	-7.75	-8.38	-9.75	-9.44	-7.7
"hsa-miR-1202"	5.08	3.87	3.43	3.87	4.87	3.05	3.3	3.97	3.57	3.12	2.77	3.94	3.55	3.59	3.52	0.82	2.99	1.99	2.93	2.86	3.52	3.65	3.22	4.18	2.6	3.79	3.42	4.1	3.74	4.18	4.53	3.46	4.19	4.44	5.22	4.84	4.32
"hsa-miR-1203"	-9.8	-9.83	-8.62	-8.26	-9.53	-9.07	-6.91	-9.43	-9.43	-9.04	-7.03	-7.91	-7.58	-6.65	-9.22	-7.23	-7.69	-7.3	-8.2	-9.06	-7.98	-9.17	-8.62	-9.98	-9.14	-8.85	-7.65	-9.24	-7.73	-8.43	-9.22	-8.87	-7.75	-8.38	-9.75	-9.44	-7.7
"hsa-miR-1204"	-9.8	-9.83	-8.62	-8.26	-9.53	-9.07	-6.91	-9.43	-9.43	-9.04	-7.03	-7.91	-7.58	-6.65	-9.22	-7.23	-7.69	-7.3	-8.2	-9.06	-7.98	-9.17	-8.62	-9.98	-9.14	-8.85	-7.65	-9.24	-7.73	-8.43	-9.22	-8.87	-7.75	-8.38	-9.75	-9.44	-7.7
"hsa-miR-1205"	-9.8	-9.83	-8.62	-8.26	-9.53	-9.07	-6.91	-9.43	-9.43	-9.04	-7.03	-7.91	-7.58	-6.65	-9.22	-7.23	-7.69	-7.3	-8.2	-9.06	-7.98	-9.17	-8.62	-9.98	-9.14	-8.85	-7.65	-9.24	-7.73	-8.43	-9.22	-8.87	-7.75	-8.38	-9.75	-9.44	-7.7
"hsa-miR-1206"	-9.8	-9.83	-8.62	-8.26	-9.53	-9.07	-6.91	-9.43	-9.43	-9.04	-7.03	-7.91	-7.58	-6.65	-9.22	-7.23	-7.69	-7.3	-8.2	-9.06	-7.98	-9.17	-8.62	-9.98	-9.14	-8.85	-7.65	-9.24	-7.73	-8.43	-9.22	-8.87	-7.75	-8.38	-9.75	-9.44	-7.7
"hsa-miR-1207-3p"	-9.8	-9.83	-8.62	-8.26	-9.53	-9.07	-6.91	-9.43	-9.43	-9.04	-7.03	-7.91	-7.58	-6.65	-9.22	-7.23	-7.69	-7.3	-8.2	-9.06	-7.98	-9.17	-8.62	-9.98	-9.14	-8.85	-7.65	-9.24	-7.73	-8.43	-9.22	-8.87	-7.75	-8.38	-9.75	-9.44	-7.7
"hsa-miR-1207-5p"	4.3	0.95	0.23	0.92	1.78	2.32	1.35	3.57	2.51	2.28	0.7	2.72	2.29	2.42	2.82	-2.02	2.28	2.08	2.33	1.64	2.1	2.5	2.26	2.73	1.76	2.41	1.91	2.72	2.34	2.87	2.64	2.15	3.13	3.77	3.37	3.19	3.44
"hsa-miR-1208"	-9.8	-9.83	-8.62	-8.26	-9.53	-9.07	-6.91	-2.36	-9.43	-9.04	-7.03	-7.91	-7.58	-6.65	-9.22	-7.23	-7.69	-7.3	-8.2	-9.06	-7.98	-9.17	-8.62	-9.98	-9.14	-8.85	-7.65	-9.24	-7.73	-8.43	-9.22	-8.87	-7.75	-8.38	-9.75	-9.44	-7.7
"hsa-miR-122"	-9.8	-9.83	-8.62	-8.26	-3.83	-9.07	-6.91	-9.43	-9.43	-9.04	-7.03	-7.91	-7.58	-6.65	-9.22	-7.23	-7.69	-7.3	-8.2	-9.06	-7.98	-9.17	-8.62	-9.98	-9.14	-8.85	-7.65	-9.24	-7.73	-8.43	-9.22	-8.87	-7.75	-8.38	-9.75	-9.44	-7.7
"hsa-miR-122*"	-9.8	-9.83	-8.62	-8.26	-9.53	-9.07	-6.91	-9.43	-9.43	-9.04	-7.03	-7.91	-7.58	-6.65	-9.22	-7.23	-7.69	-7.3	-8.2	-9.06	-7.98	-9.17	-8.62	-9.98	-9.14	-8.85	-7.65	-9.24	-7.73	-8.43	-9.22	-8.87	-7.75	-8.38	-9.75	-9.44	-7.7
"hsa-miR-1224-3p"	-9.8	-9.83	-8.62	-8.26	-9.53	-9.07	-6.91	-9.43	-9.43	-9.04	-7.03	-7.91	-7.58	-6.65	-9.22	-7.23	-7.69	-7.3	-8.2	-9.06	-7.98	-9.17	-8.62	-9.98	-9.14	-8.85	-7.65	-9.24	-7.73	-8.43	-9.22	-8.87	-7.75	-8.38	-9.75	-9.44	-7.7
"hsa-miR-1224-5p"	2.12	2.24	0.31	1.83	0.45	-9.07	-6.91	-0.33	-0.66	-0.29	-7.03	-0.85	-7.58	-6.65	0.11	-7.23	-0.91	-7.3	-0.2	-0.87	0.23	-9.17	-1.01	-0.51	-9.14	-8.85	-7.65	-1.75	-7.73	0.05	-0.77	-1.45	-1.18	0.39	-0.46	0.48	-7.7
"hsa-miR-1225-3p"	-9.8	-9.83	-8.62	-8.26	-9.53	-9.07	-0.44	-1.78	-9.43	-9.04	-7.03	-1.24	-1.04	0.06	-1.67	-7.23	-1.08	-0.79	-1.46	-1.74	-2.54	-9.17	-1.2	-9.98	-9.14	-8.85	-7.65	-9.24	-7.73	-8.43	-9.22	-1.15	-1.02	-8.38	-9.75	-1.98	-7.7
"hsa-miR-1225-5p"	2.84	0.7	0.02	0.46	1.39	2.93	1.95	3.61	2.98	1.89	1.98	3.5	2.62	3.19	3.27	-0.81	1.63	2.46	2.41	1.49	1.87	3.16	3.21	2.1	1.27	2.17	2.4	2.8	1.92	2.67	1.37	2.97	3.89	3.9	2.56	3.58	3.81
"hsa-miR-1226"	-9.8	-9.83	-8.62	-8.26	-9.53	-9.07	-6.91	-9.43	-9.43	-9.04	-7.03	-7.91	-7.58	-6.65	-9.22	-7.23	-7.69	-7.3	-8.2	-9.06	-7.98	-9.17	-8.62	-9.98	-9.14	-8.85	-7.65	-9.24	-7.73	-8.43	-9.22	-8.87	-7.75	-8.38	-9.75	-9.44	-7.7
"hsa-miR-1226*"	-0.69	-4.13	-8.62	-8.26	-2.42	-9.07	-6.91	-0.66	-9.43	-1.95	-7.03	-7.91	-7.58	-6.65	-1.28	-7.23	-7.69	-7.3	-2.85	-2.8	-7.98	-9.17	-8.62	-9.98	-9.14	-8.85	-7.65	-9.24	-7.73	-8.43	-9.22	-1.68	-7.75	-8.38	-1.92	-1.75	-7.7
"hsa-miR-1227"	-9.8	-9.83	-8.62	-8.26	-9.53	-9.07	-6.91	-9.43	-9.43	-9.04	-7.03	-7.91	-3.29	-6.65	-9.22	-7.23	-7.69	-7.3	-8.2	-4.01	-7.98	-9.17	-8.62	-9.98	-9.14	-8.85	-7.65	-9.24	-7.73	-8.43	-9.22	-8.87	-7.75	-8.38	-9.75	-9.44	-7.7
"hsa-miR-1228"	-9.8	-2.54	-1.46	-1.46	-2.46	-9.07	0.25	-0.7	-9.43	-1.51	-1.77	-0.19	-0.05	0.94	-0.8	-0.5	-0.17	0.15	-0.55	-1.11	-0.82	-9.17	-0.3	-9.98	-9.14	-8.85	-0.25	-9.24	-7.73	-8.43	-1.95	-0.35	0.28	-8.38	-1.85	-0.89	-7.7
"hsa-miR-1228*"	-9.8	-9.83	-8.62	-8.26	-4.26	-9.07	-6.91	-9.43	-9.43	-9.04	-7.03	-7.91	-7.58	-6.65	-9.22	-7.23	-7.69	-7.3	-8.2	-9.06	-7.98	-9.17	-8.62	-9.98	-9.14	-8.85	-7.65	-9.24	-7.73	-8.43	-9.22	-8.87	-7.75	-8.38	-9.75	-9.44	-7.7
"hsa-miR-1229"	-9.8	-9.83	-8.62	-8.26	-9.53	-9.07	-6.91	-9.43	-9.43	-9.04	-7.03	-7.91	-7.58	-6.65	-9.22	-7.23	-7.69	-7.3	-8.2	-9.06	-7.98	-9.17	-8.62	-9.98	-9.14	-8.85	-7.65	-9.24	-7.73	-8.43	-9.22	-8.87	-7.75	-8.38	-9.75	-9.44	-7.7
"hsa-miR-1231"	-9.8	-9.83	-8.62	-8.26	-9.53	-9.07	-6.91	-9.43	-9.43	-9.04	-7.03	-7.91	-7.58	-6.65	-9.22	-7.23	-7.69	-7.3	-8.2	-9.06	-7.98	-9.17	-8.62	-9.98	-9.14	-8.85	-7.65	-9.24	-7.73	-8.43	-9.22	-8.87	-7.75	-8.38	-9.75	-9.44	-7.7
"hsa-miR-1233"	-9.8	-9.83	-8.62	-8.26	-9.53	-9.07	-6.91	-9.43	-9.43	-9.04	-7.03	-7.91	-7.58	-6.65	-9.22	-7.23	-7.69	-7.3	-8.2	-9.06	-7.98	-9.17	-8.62	-9.98	-9.14	-8.85	-7.65	-9.24	-7.73	-8.43	-9.22	-8.87	-7.75	-8.38	-9.75	-9.44	-7.7
"hsa-miR-1234"	-9.8	-2.83	-1.49	-1.6	-2.71	-9.07	0.39	-1.05	-9.43	-1.71	-7.03	-0.54	-0.37	0.75	-1.01	-0.61	-0.16	0.14	-0.67	-1.23	-0.86	-9.17	-0.42	-9.98	-9.14	-8.85	-7.65	-9.24	-7.73	-8.43	-9.22	-0.56	-0.24	-8.38	-2.24	-1.19	-7.7
"hsa-miR-1236"	-9.8	-9.83	-8.62	-8.26	-9.53	-9.07	-6.91	-9.43	-9.43	-9.04	-7.03	-7.91	-7.58	-6.65	-9.22	-7.23	-7.69	-7.3	-8.2	-9.06	-7.98	-9.17	-8.62	-9.98	-9.14	-8.85	-7.65	-9.24	-7.73	-8.43	-9.22	-8.87	-7.75	-8.38	-9.75	-9.44	-7.7
"hsa-miR-1237"	-9.8	-9.83	-8.62	-8.26	-9.53	-9.07	-1.92	-2.31	-9.43	-9.04	-7.03	-7.91	-7.58	-6.65	-2.22	-7.23	-1.38	-1.2	-1.74	-9.06	-7.98	-9.17	-1.63	-9.98	-9.14	-8.85	-7.65	-9.24	-7.73	-8.43	-9.22	-1.62	-1.27	-8.38	-9.75	-2.53	-7.7
"hsa-miR-1238"	-9.8	-2.97	-1.81	-1.88	-3.75	-9.07	0.36	-1.25	-9.43	-1.95	-7.03	-0.74	-0.52	0.8	-1.18	-1.24	-0.16	-0.16	-0.98	-1.34	-1.03	-9.17	-0.56	-9.98	-9.14	-8.85	-1.28	-9.24	-7.73	-8.43	-9.22	-0.56	-0.44	-8.38	-2.83	-1.39	-7.7
"hsa-miR-124"	-9.8	-9.83	-8.62	-8.26	-9.53	-9.07	-6.91	-3.46	-9.43	-9.04	-7.03	-0.12	-7.58	-6.65	-9.22	-7.23	-7.69	-7.3	-8.2	-9.06	-7.98	-9.17	-8.62	-9.98	-9.14	-8.85	-7.65	-9.24	-7.73	-8.43	-9.22	-8.87	-7.75	-8.38	-9.75	-9.44	-7.7
"hsa-miR-124*"	-9.8	-9.83	-8.62	-8.26	-9.53	-9.07	-6.91	-9.43	-9.43	-9.04	-7.03	-7.91	-7.58	-6.65	-9.22	-7.23	-7.69	-7.3	-8.2	-9.06	-7.98	-9.17	-8.62	-9.98	-9.14	-8.85	-7.65	-9.24	-7.73	-8.43	-9.22	-8.87	-7.75	-8.38	-9.75	-9.44	-7.7
"hsa-miR-1243"	-9.8	-9.83	-8.62	-8.26	-9.53	-9.07	-6.91	-9.43	-9.43	-9.04	-7.03	-7.91	-7.58	-6.65	-9.22	-7.23	-7.69	-7.3	-8.2	-9.06	-7.98	-9.17	-8.62	-9.98	-9.14	-8.85	-7.65	-9.24	-7.73	-8.43	-9.22	-8.87	-7.75	-8.38	-9.75	-9.44	-7.7
"hsa-miR-1244"	-9.8	-3.95	-8.62	-8.26	-3.74	-9.07	-6.91	-9.43	-9.43	-9.04	-7.03	-7.91	-7.58	-6.65	-9.22	-7.23	-7.69	-7.3	-8.2	-9.06	-7.98	-9.17	-8.62	-9.98	-9.14	-8.85	-7.65	-9.24	-7.73	-8.43	-9.22	-8.87	-7.75	-8.38	-9.75	-9.44	-7.7
"hsa-miR-1245"	-9.8	-9.83	-8.62	-8.26	-9.53	-9.07	-6.91	-9.43	-9.43	-9.04	-7.03	-7.91	-7.58	-6.65	-9.22	-7.23	-7.69	-7.3	-8.2	-9.06	-7.98	-9.17	-8.62	-9.98	-9.14	-8.85	-7.65	-9.24	-7.73	-8.43	-9.22	-8.87	-7.75	-8.38	-9.75	-9.44	-7.7
"hsa-miR-1246"	1.84	0.81	1.14	-0.13	1.29	1.51	2.64	2.94	1.94	4.19	2.99	3.46	0.29	2.99	2.83	2.31	3	3.78	2.56	1.47	3.25	2.14	3.18	2.29	1.8	4.97	6.02	2.55	1.66	3.09	2.47	4.11	2.34	5.86	2.91	1.97	6.31
"hsa-miR-1247"	-9.8	-9.83	-8.62	-8.26	-9.53	-9.07	-6.91	-9.43	-9.43	-9.04	-7.03	-7.91	-7.58	-6.65	-9.22	-7.23	-7.69	-7.3	-8.2	-9.06	-7.98	-9.17	-8.62	-9.98	-9.14	-8.85	-7.65	-9.24	-7.73	-8.43	-9.22	-8.87	-7.75	-8.38	-9.75	-9.44	-7.7
"hsa-miR-1248"	-9.8	-9.83	-8.62	-8.26	-9.53	-9.07	-6.91	-9.43	-9.43	-9.04	-7.03	-7.91	-7.58	-6.65	-9.22	-7.23	-7.69	-7.3	-8.2	-9.06	-7.98	-9.17	-8.62	-9.98	-9.14	-8.85	-7.65	-9.24	-7.73	-8.43	-9.22	-8.87	-7.75	-8.38	-9.75	-9.44	-7.7
"hsa-miR-1249"	-9.8	-9.83	-8.62	-8.26	-9.53	-9.07	-6.91	-1.15	-9.43	-2.92	-7.03	-0.69	-0.81	-0.96	-1.43	-7.23	-2.69	-7.3	-1.22	-1.72	-7.98	-9.17	-1.3	-9.98	-9.14	-8.85	-7.65	-9.24	-7.73	-8.43	-9.22	-1.3	0.12	-8.38	-2.31	-1.9	-7.7
"hsa-miR-1250"	-9.8	-9.83	-8.62	-8.26	-9.53	-9.07	-6.91	-9.43	-9.43	-9.04	-7.03	-7.91	-7.58	-6.65	-9.22	-7.23	-7.69	-7.3	-8.2	-9.06	-7.98	-9.17	-8.62	-9.98	-9.14	-8.85	-7.65	-9.24	-7.73	-8.43	-9.22	-8.87	-7.75	-8.38	-9.75	-9.44	-7.7
"hsa-miR-1251"	-9.8	-9.83	-8.62	-8.26	-9.53	-9.07	-6.91	-9.43	-9.43	-9.04	-7.03	-7.91	-7.58	-6.65	-9.22	-7.23	-7.69	-7.3	-8.2	-9.06	-7.98	-9.17	-8.62	-9.98	-9.14	-8.85	-7.65	-9.24	-7.73	-8.43	-9.22	-8.87	-7.75	-8.38	-9.75	-9.44	-7.7
"hsa-miR-1252"	-9.8	-9.83	-8.62	-8.26	-9.53	-9.07	-6.91	-9.43	-9.43	-9.04	-7.03	-7.91	-7.58	-6.65	-9.22	-7.23	-7.69	-7.3	-8.2	-9.06	-7.98	-9.17	-8.62	-9.98	-9.14	-8.85	-7.65	-9.24	-7.73	-8.43	-9.22	-8.87	-7.75	-8.38	-9.75	-9.44	-7.7
"hsa-miR-1253"	-9.8	-9.83	-8.62	-8.26	-9.53	-9.07	-6.91	-9.43	-9.43	-9.04	-7.03	-7.91	-7.58	-6.65	-9.22	-7.23	-7.69	-7.3	-8.2	-9.06	-7.98	-9.17	-8.62	-9.98	-9.14	-8.85	-7.65	-9.24	-7.73	-8.43	-9.22	-8.87	-7.75	-8.38	-9.75	-9.44	-7.7
"hsa-miR-1254"	-9.8	-9.83	-8.62	-8.26	-9.53	-9.07	-6.91	-9.43	-9.43	-9.04	-7.03	-7.91	-7.58	-6.65	-9.22	-7.23	-7.69	-7.3	-8.2	-9.06	-7.98	-9.17	-8.62	-9.98	-9.14	-8.85	-7.65	-9.24	-7.73	-8.43	-9.22	-8.87	-7.75	-8.38	-9.75	-9.44	-7.7
"hsa-miR-1255a"	-9.8	-9.83	-8.62	-8.26	-9.53	-9.07	-6.91	-9.43	-9.43	-9.04	-7.03	-7.91	-7.58	-6.65	-9.22	-7.23	-7.69	-7.3	-8.2	-9.06	-7.98	-9.17	-8.62	-9.98	-9.14	-8.85	-7.65	-9.24	-7.73	-8.43	-9.22	-8.87	-7.75	-8.38	-9.75	-9.44	-7.7
"hsa-miR-1255b"	-9.8	-9.83	-8.62	-8.26	-9.53	-9.07	-6.91	-9.43	-9.43	-9.04	-7.03	-7.91	-7.58	-6.65	-9.22	-7.23	-7.69	-7.3	-8.2	-9.06	-7.98	-9.17	-8.62	-9.98	-9.14	-8.85	-7.65	-9.24	-7.73	-8.43	-9.22	-8.87	-7.75	-8.38	-9.75	-9.44	-7.7
"hsa-miR-1256"	-9.8	-9.83	-8.62	-8.26	-9.53	-9.07	-6.91	-9.43	-9.43	-9.04	-7.03	-7.91	-7.58	-6.65	-9.22	-7.23	-7.69	-7.3	-8.2	-9.06	-7.98	-9.17	-8.62	-9.98	-9.14	-8.85	-7.65	-9.24	-7.73	-8.43	-9.22	-8.87	-7.75	-8.38	-9.75	-9.44	-7.7
"hsa-miR-1257"	-9.8	-9.83	-8.62	-8.26	-9.53	-9.07	-6.91	-9.43	-9.43	-9.04	-7.03	-7.91	-7.58	-6.65	-9.22	-7.23	-7.69	-7.3	-8.2	-9.06	-7.98	-9.17	-8.62	-9.98	-9.14	-8.85	-7.65	-9.24	-7.73	-8.43	-9.22	-8.87	-7.75	-8.38	-9.75	-9.44	-7.7
"hsa-miR-1258"	-9.8	-9.83	-8.62	-8.26	-9.53	-9.07	-6.91	-9.43	-9.43	-9.04	-7.03	-7.91	-7.58	-6.65	-9.22	-7.23	-7.69	-7.3	-8.2	-9.06	-7.98	-9.17	-8.62	-9.98	-9.14	-8.85	-7.65	-9.24	-7.73	-8.43	-9.22	-8.87	-7.75	-8.38	-9.75	-9.44	-7.7
"hsa-miR-125a-3p"	0.8	-0.46	-0.3	-0.44	1.94	-0.85	1.15	2.14	0.57	0.74	1.7	1.61	0.46	2.09	2.39	0.82	2.79	-7.3	2.16	2.55	0.84	-0.7	0.09	-0.45	1.32	-0.21	0.01	-0.6	-7.73	0.96	0.25	1.35	1.31	1.23	1.85	0.77	-0.79
"hsa-miR-125a-5p"	-0.06	0.68	1	0.87	0.7	-1.28	-1.06	-1.04	-0.92	0.12	-0.52	-0.52	0.92	-0.42	-0.64	1.08	0.57	0.66	-0.92	-0.09	-0.17	-0.23	-1.73	-0.97	0.73	0.64	1.46	0.49	1.99	-0.61	0.67	1.28	-0.33	-0.43	-0.49	-0.74	0.16
"hsa-miR-125b"	4.48	4.13	4.59	4.4	3.54	1.52	0.6	1.17	3.42	1.83	1.66	2.07	1.92	2.27	2.12	2.79	2.74	2.67	1.61	3.4	1.76	2.95	1.36	2.8	4.08	4.19	4.4	3.49	4.23	2.72	2.62	2.96	3.58	0.63	2.49	3.65	3.45
"hsa-miR-125b-1*"	-9.8	-9.83	-8.62	-8.26	-9.53	-9.07	-6.91	-9.43	-9.43	-9.04	-7.03	-7.91	-7.58	-6.65	-2.5	-7.23	-7.69	-7.3	-8.2	-9.06	-7.98	-9.17	-8.62	-9.98	-9.14	-8.85	-7.65	-9.24	-7.73	-8.43	-9.22	-8.87	-7.75	-8.38	-4.32	-9.44	-7.7
"hsa-miR-125b-2*"	-9.8	-9.83	-8.62	-8.26	-9.53	-9.07	-6.91	-2.12	-9.43	-9.04	-7.03	-7.91	-7.58	-6.65	-2.24	-7.23	-2.44	-7.3	-8.2	-2.95	-7.98	-9.17	-8.62	-9.98	-9.14	-8.85	-7.65	-9.24	-7.73	-8.43	-9.22	-8.87	-7.75	-8.38	-9.75	-3.28	-7.7
"hsa-miR-126"	3.21	4.66	4.65	5.26	4.54	1.33	-0.05	1.67	2.82	2.1	2.06	2.13	1.55	-0.03	1.97	3.92	2.7	1.58	0.49	2.76	1.96	0.74	1.13	2.55	3.03	2.74	2.47	1.91	2.27	2.93	1.8	2.18	1.77	1.63	0.87	2.57	2.76
"hsa-miR-126*"	-9.8	0.88	0.55	1.56	0.23	-9.07	-6.91	-9.43	-9.43	-9.04	-7.03	-7.91	-7.58	-6.65	-9.22	-0.49	-7.69	-7.3	-8.2	-9.06	-7.98	-9.17	-8.62	-2.03	-9.14	-8.85	-7.65	-9.24	-7.73	-8.43	-9.22	-8.87	-7.75	-8.38	-9.75	-3.51	-7.7
"hsa-miR-1260"	0.26	0.35	-0.79	0.46	-2.38	5.36	2.12	2.93	4.6	2.15	0.5	4.31	5.13	5.14	4.24	0.73	2.73	3.51	4.73	4.28	3.27	3.98	5.73	4.32	4.5	4.01	5.41	4.5	5.25	4.69	2.57	5.4	4.93	4.74	1.42	3.95	5.04
"hsa-miR-1260b"	-0.53	-1.78	-8.62	-2.35	-3.22	4.78	-1.53	2.32	3.78	0.23	-7.03	3.33	4.27	3.97	3.1	-7.23	1.52	1.8	3.29	2.76	2.66	3.51	4.26	3.71	3.86	3.32	3.95	3	5.46	3.36	1.66	4.69	3.55	4.17	0.46	2.76	4.3
"hsa-miR-1261"	-9.8	-9.83	-8.62	-8.26	-3.33	-9.07	-6.91	-2.51	-9.43	-9.04	-7.03	-7.91	-7.58	-6.65	-1.79	-7.23	-7.69	-7.3	-8.2	-2.57	-7.98	-9.17	-8.62	-9.98	-9.14	-8.85	-7.65	-9.24	-7.73	-8.43	-2.55	-8.87	-7.75	-8.38	-3.12	-1.82	-7.7
"hsa-miR-1262"	-9.8	-9.83	-8.62	-8.26	-9.53	-9.07	-6.91	-9.43	-9.43	-9.04	-7.03	-7.91	-7.58	-6.65	-9.22	-7.23	-7.69	-7.3	-8.2	-9.06	-7.98	-9.17	-8.62	-9.98	-9.14	-8.85	-7.65	-9.24	-7.73	-8.43	-9.22	-8.87	-7.75	-8.38	-9.75	-9.44	-7.7
"hsa-miR-1263"	-9.8	-9.83	-8.62	-8.26	-9.53	-9.07	-6.91	-9.43	-9.43	-9.04	-7.03	-7.91	-7.58	-6.65	-9.22	-7.23	-7.69	-7.3	-8.2	-9.06	-7.98	-9.17	-8.62	-9.98	-9.14	-8.85	-7.65	-9.24	-7.73	-8.43	-9.22	-8.87	-7.75	-8.38	-9.75	-9.44	-7.7
"hsa-miR-1264"	-9.8	-9.83	-8.62	-8.26	-9.53	-9.07	-6.91	-9.43	-9.43	-9.04	-7.03	-7.91	-7.58	-6.65	-9.22	-7.23	-7.69	-7.3	-8.2	-9.06	-7.98	-9.17	-8.62	-9.98	-9.14	-8.85	-7.65	-9.24	-7.73	-8.43	-9.22	-8.87	-7.75	-8.38	-9.75	-9.44	-7.7
"hsa-miR-1265"	-9.8	-9.83	-8.62	-8.26	-9.53	-9.07	-6.91	-9.43	-9.43	-9.04	-7.03	-7.91	-7.58	-6.65	-9.22	-7.23	-7.69	-7.3	-8.2	-9.06	-7.98	-9.17	-8.62	-9.98	-9.14	-8.85	-7.65	-9.24	-7.73	-8.43	-9.22	-8.87	-7.75	-8.38	-9.75	-9.44	-7.7
"hsa-miR-1266"	-9.8	-9.83	-8.62	-8.26	-9.53	-9.07	-6.91	-9.43	-9.43	-9.04	-7.03	-7.91	-7.58	-6.65	-9.22	-7.23	-7.69	-7.3	-8.2	-9.06	-7.98	-9.17	-8.62	-9.98	-9.14	-8.85	-7.65	-9.24	-7.73	-8.43	-9.22	-8.87	-7.75	-8.38	-9.75	-9.44	-7.7
"hsa-miR-1267"	-9.8	-9.83	-8.62	-8.26	-9.53	-9.07	-0.83	-2.42	-9.43	-9.04	-7.03	-7.91	-7.58	-6.65	-2.29	-7.23	-1.55	-7.3	-8.2	-9.06	-7.98	-9.17	-1.65	-9.98	-9.14	-8.85	-7.65	-9.24	-7.73	-8.43	-9.22	-1.72	-7.75	-8.38	-9.75	-3.43	-7.7
"hsa-miR-1268"	1.99	-0.21	-0.03	-0.36	1.04	1.39	1.58	2	1.04	3.05	1.6	1.53	0.6	1.75	1.7	-1.37	1.03	1.11	0.83	0.32	1.2	0.96	1.06	0.72	0.43	0.77	2.07	1.61	0.28	1.47	1.2	1.5	1.57	3.37	2.74	1.41	2.42
"hsa-miR-1269"	-9.8	-9.83	-8.62	-8.26	-9.53	-9.07	-6.91	-9.43	-9.43	-9.04	-7.03	-7.91	-7.58	-6.65	-9.22	-7.23	-7.69	-7.3	-8.2	-9.06	-7.98	-9.17	-8.62	-9.98	-9.14	-8.85	-7.65	-9.24	-7.73	-8.43	-9.22	-8.87	-7.75	-8.38	-9.75	-9.44	-7.7
"hsa-miR-127-3p"	-9.8	-9.83	-8.62	-8.26	-9.53	-9.07	-6.91	-2.49	-9.43	-9.04	-7.03	-7.91	-7.58	-6.65	-9.22	-7.23	-7.69	-1.89	-8.2	-2.86	-7.98	-9.17	-8.62	-9.98	-1.19	-8.85	-0.71	-9.24	3.47	-8.43	-9.22	-8.87	-1.2	-8.38	-9.75	-2.38	-7.7
"hsa-miR-127-5p"	-9.8	-9.83	-8.62	-8.26	-9.53	-9.07	-6.91	-9.43	-9.43	-9.04	-7.03	-7.91	-7.58	-6.65	-9.22	-7.23	-7.69	-7.3	-8.2	-9.06	-7.98	-9.17	-8.62	-9.98	-9.14	-8.85	-7.65	-9.24	-7.73	-8.43	-9.22	-8.87	-7.75	-8.38	-9.75	-9.44	-7.7
"hsa-miR-1270"	-9.8	-9.83	-8.62	-8.26	-9.53	-9.07	-6.91	-9.43	-9.43	-9.04	-7.03	-7.91	-7.58	-6.65	-9.22	-7.23	-7.69	-7.3	-8.2	-9.06	-7.98	-9.17	-8.62	-9.98	-9.14	-8.85	-7.65	-9.24	-7.73	-8.43	-9.22	-8.87	-7.75	-8.38	-9.75	-9.44	-7.7
"hsa-miR-1271"	-9.8	-9.83	-8.62	-8.26	-9.53	-9.07	-6.91	-9.43	-9.43	-9.04	-7.03	-7.91	-7.58	-6.65	-9.22	-7.23	-7.69	-7.3	-8.2	-9.06	-7.98	-9.17	-8.62	-9.98	-9.14	-8.85	-7.65	-9.24	-7.73	-8.43	-9.22	-8.87	-7.75	-8.38	-9.75	-9.44	-7.7
"hsa-miR-1272"	-9.8	-9.83	-8.62	-8.26	-9.53	-9.07	-6.91	-9.43	-9.43	-9.04	-7.03	-7.91	-7.58	-6.65	-9.22	-7.23	-7.69	-7.3	-8.2	-9.06	-7.98	-9.17	-8.62	-9.98	-9.14	-8.85	-7.65	-9.24	-7.73	-8.43	-9.22	-8.87	-7.75	-8.38	-9.75	-9.44	-7.7
"hsa-miR-1273"	-9.8	-9.83	-8.62	-8.26	-9.53	-9.07	-6.91	-9.43	-9.43	-9.04	-7.03	-7.91	-7.58	-6.65	-9.22	-7.23	-7.69	-7.3	-8.2	-9.06	-7.98	-9.17	-8.62	-9.98	-9.14	-8.85	-7.65	-9.24	-7.73	-8.43	-9.22	-8.87	-7.75	-8.38	-9.75	-9.44	-7.7
"hsa-miR-1273c"	-9.8	-9.83	-8.62	-8.26	-1.53	-9.07	-1.22	-0.53	-9.43	-2.37	-0.43	-0.53	-2.78	-6.65	-0.85	-7.23	-7.69	-7.3	-1.91	-2.52	-1.49	-9.17	-1.93	-9.98	-9.14	-8.85	-7.65	-9.24	-7.73	-8.43	-9.22	-2.52	-7.75	-8.38	-2.51	-9.44	-7.7
"hsa-miR-1273d"	-9.8	-9.83	-8.62	-8.26	-9.53	-9.07	-6.91	-9.43	-9.43	-9.04	-7.03	-7.91	-7.58	-6.65	-9.22	-7.23	-7.69	-7.3	-8.2	-9.06	-7.98	-9.17	-8.62	-9.98	-9.14	-8.85	-7.65	-9.24	-7.73	-8.43	-9.22	-8.87	-7.75	-8.38	-9.75	-9.44	-7.7
"hsa-miR-1273e"	-9.8	-9.83	-8.62	-8.26	-2.36	-9.07	-6.91	-3.64	-9.43	-9.04	-7.03	-7.91	-7.58	-6.65	-3.31	-7.23	-7.69	-7.3	-3.1	-2.95	-7.98	-9.17	-8.62	-9.98	-9.14	-8.85	-7.65	-9.24	-7.73	-8.43	-3.65	-8.87	-7.75	-8.38	-3.98	-9.44	-7.7
"hsa-miR-1274a"	1.17	1.64	-0.12	1.83	-0.48	4.96	3.31	1.5	3.29	3.7	2.03	3.13	4.11	4.87	2.66	2.06	3.11	0.64	3.07	3.15	4.26	3.24	4.01	3.11	3.59	3.13	4.04	3.6	6.3	4.13	3.8	4.48	3.62	4.64	2.78	2.74	4.94
"hsa-miR-1274b"	4.91	5.39	3.79	5.64	3.29	7.53	6.97	4.72	6.47	6.88	5.73	6.13	6.95	7.05	5.87	5.93	6.52	3.98	6.6	6.45	7.74	6.54	7.37	6.33	6.77	6.66	7.31	7.05	8.02	7.27	7.16	6.79	7.03	7.36	6.33	5.89	7.8
"hsa-miR-1275"	1.93	-0.79	-0.37	-1.61	1.54	0.16	1.73	0.28	1.16	2.71	2.99	0.29	-0.7	0	0.86	0.41	1.09	-0.57	0.52	0.36	2.15	1.47	0	-0.1	-0.89	-0.51	-0.1	-0.01	-7.73	0.33	1.55	-0.24	-0.02	1.73	2.58	-0.66	1.13
"hsa-miR-1276"	-9.8	-9.83	-8.62	-8.26	-9.53	-9.07	-6.91	-9.43	-9.43	-9.04	-7.03	-7.91	-7.58	-6.65	-9.22	-7.23	-7.69	-7.3	-8.2	-9.06	-7.98	-9.17	-8.62	-9.98	-9.14	-8.85	-7.65	-9.24	-7.73	-8.43	-9.22	-8.87	-7.75	-8.38	-9.75	-9.44	-7.7
"hsa-miR-1277"	-9.8	-9.83	-8.62	-8.26	-9.53	-9.07	-6.91	-9.43	-9.43	-9.04	-7.03	-7.91	-7.58	-6.65	-9.22	-7.23	-7.69	-7.3	-8.2	-9.06	-7.98	-9.17	-8.62	-9.98	-9.14	-8.85	-7.65	-9.24	-7.73	-8.43	-9.22	-8.87	-7.75	-8.38	-9.75	-9.44	-7.7
"hsa-miR-1278"	-9.8	-9.83	-8.62	-8.26	-9.53	-9.07	-6.91	-9.43	-9.43	-9.04	-7.03	-7.91	-7.58	-6.65	-9.22	-7.23	-7.69	-7.3	-8.2	-9.06	-7.98	-9.17	-8.62	-9.98	-9.14	-8.85	-7.65	-9.24	-7.73	-8.43	-9.22	-8.87	-7.75	-8.38	-9.75	-9.44	-7.7
"hsa-miR-1279"	-9.8	-9.83	-8.62	-8.26	-9.53	-9.07	-6.91	-9.43	-9.43	-9.04	-7.03	-7.91	-7.58	-6.65	-9.22	-7.23	-7.69	-7.3	-8.2	-9.06	-7.98	-9.17	-8.62	-9.98	-9.14	-8.85	-7.65	-9.24	-7.73	-8.43	-9.22	-8.87	-7.75	-8.38	-9.75	-9.44	-7.7
"hsa-miR-128"	-9.8	-3.52	-2.74	-8.26	-9.53	-9.07	-6.91	-2.74	-9.43	-9.04	-7.03	-7.91	-7.58	-6.65	-3.28	-7.23	-2.67	-7.3	-2.4	-2.84	-7.98	-1.54	-2.38	-1.95	-1.49	-8.85	-7.65	-9.24	-7.73	-8.43	-9.22	-8.87	-7.75	-8.38	-9.75	-9.44	-7.7
"hsa-miR-1280"	-0.15	-2.63	-1.24	-1.68	-2.08	2.41	0.48	2.68	2.6	-0.89	-1.62	3.18	2.45	3.31	2.79	-0.52	1.81	0.56	2.41	2.82	0.49	0.87	2.93	1.78	2.61	2.29	2.67	2.4	2.48	3.08	0.14	3.24	3.37	3.28	0.3	1.85	3.08
"hsa-miR-1281"	-2.69	-4.14	-1.82	-2.03	-3.85	-9.07	0.26	-0.87	-9.43	-1.76	-7.03	-0.6	-0.42	0.72	-1.04	-1.83	-0.27	-0.85	-1.09	-1.28	-1.14	-9.17	-0.72	-9.98	-9.14	-8.85	-0.14	-9.24	-7.73	-8.43	-9.22	-0.71	-0.52	-8.38	-2.28	-1.24	-7.7
"hsa-miR-1282"	-9.8	-9.83	-8.62	-8.26	-9.53	-9.07	-6.91	-9.43	-9.43	-9.04	-7.03	-7.91	-7.58	-6.65	-9.22	-7.23	-7.69	-7.3	-8.2	-9.06	-7.98	-9.17	-8.62	-9.98	-9.14	-8.85	-7.65	-9.24	-7.73	-8.43	-9.22	-8.87	-7.75	-8.38	-9.75	-9.44	-7.7
"hsa-miR-1283"	-9.8	-9.83	-8.62	-8.26	-9.53	-9.07	-6.91	-9.43	-9.43	-9.04	-7.03	-7.91	-7.58	-6.65	-9.22	-7.23	-7.69	-7.3	-8.2	-9.06	-7.98	-9.17	-8.62	-9.98	-9.14	-8.85	-7.65	-9.24	-7.73	-8.43	-9.22	-8.87	-7.75	-8.38	-9.75	-9.44	-7.7
"hsa-miR-1284"	-9.8	-9.83	-8.62	-8.26	-9.53	-9.07	-6.91	-9.43	-9.43	-9.04	-7.03	-7.91	-7.58	-6.65	-9.22	-7.23	-7.69	-7.3	-8.2	-9.06	-7.98	-9.17	-8.62	-9.98	-9.14	-8.85	-7.65	-9.24	-7.73	-8.43	-9.22	-8.87	-7.75	-8.38	-9.75	-9.44	-7.7
"hsa-miR-1285"	-9.8	-9.83	-8.62	-8.26	-2.67	-9.07	-6.91	-3.41	-9.43	-9.04	-7.03	-7.91	-7.58	-6.65	-3.27	-7.23	-7.69	-7.3	-8.2	-9.06	-7.98	-9.17	-8.62	-9.98	-9.14	-8.85	-7.65	-9.24	-7.73	-8.43	-9.22	-8.87	-7.75	-8.38	-9.75	-9.44	-7.7
"hsa-miR-1286"	-9.8	-9.83	-8.62	-8.26	-9.53	-9.07	-6.91	-9.43	-9.43	-9.04	-7.03	-7.91	-7.58	-6.65	-9.22	-7.23	-7.69	-7.3	-8.2	-9.06	-7.98	-9.17	-8.62	-9.98	-9.14	-8.85	-7.65	-9.24	-7.73	-8.43	-9.22	-8.87	-7.75	-8.38	-9.75	-9.44	-7.7
"hsa-miR-1287"	-9.8	-9.83	-8.62	-8.26	-9.53	-9.07	-6.91	-9.43	-9.43	-1.45	-7.03	-7.91	-7.58	-6.65	-9.22	-7.23	-7.69	-7.3	-8.2	-9.06	-7.98	-9.17	-8.62	-9.98	-9.14	-8.85	-7.65	-9.24	-7.73	-8.43	-9.22	-8.87	-7.75	-8.38	-9.75	-2.13	-7.7
"hsa-miR-1288"	-3.1	-3.03	-8.62	-8.26	-9.53	-9.07	-6.91	-1.85	-9.43	-0.86	-7.03	-7.91	-2.13	-6.65	-1.18	-7.23	-1.33	-0.7	-1.58	-1.49	-0.87	-9.17	-1.42	-9.98	-9.14	-8.85	-7.65	-9.24	-7.73	-8.43	-1.77	-1.81	-2.51	-8.38	-1.98	-2.25	-7.7
"hsa-miR-1289"	-9.8	-9.83	-8.62	-8.26	-9.53	-9.07	-6.91	-9.43	-9.43	-9.04	-7.03	-7.91	-7.58	-6.65	-9.22	-7.23	-7.69	-7.3	-8.2	-9.06	-7.98	-9.17	-8.62	-9.98	-9.14	-8.85	-7.65	-9.24	-7.73	-8.43	-9.22	-8.87	-7.75	-8.38	-9.75	-9.44	-7.7
"hsa-miR-129*"	-9.8	-9.83	-8.62	-8.26	-9.53	-9.07	-1.44	-9.43	-9.43	-9.04	-7.03	-7.91	-7.58	-6.65	-9.22	-7.23	-2.53	-7.3	-2.74	-9.06	-7.98	-9.17	-8.62	-9.98	-9.14	-8.85	-7.65	-9.24	-7.73	-8.43	-9.22	-3.01	-7.75	-8.38	-9.75	-9.44	-7.7
"hsa-miR-129-3p"	-9.8	-9.83	-8.62	-8.26	-9.53	-9.07	-1.38	-2.85	-9.43	-9.04	-7.03	-2.56	-7.58	-6.65	-9.22	-7.23	-2.34	-7.3	-2.74	-9.06	-7.98	-9.17	-2.85	-9.98	-9.14	-8.85	-7.65	-9.24	0.71	-8.43	-9.22	-2.97	-7.75	-8.38	-9.75	-9.44	-7.7
"hsa-miR-129-5p"	-9.8	-9.83	-8.62	-8.26	-9.53	-9.07	-6.91	-3.37	-9.43	-9.04	-7.03	-7.91	-7.58	-6.65	-9.22	-7.23	-7.69	-7.3	-8.2	-9.06	-7.98	-9.17	-8.62	-9.98	-9.14	-8.85	-7.65	-9.24	-7.73	-8.43	-9.22	-8.87	-7.75	-8.38	-9.75	-9.44	-7.7
"hsa-miR-1290"	-1.09	-2.65	-2.68	-8.26	-2.19	-0.53	-6.91	0.14	-0.47	0.39	-0.73	0.32	-2.21	0.25	0.18	-7.23	-0.94	2.11	0.22	-1.1	-0.83	0.62	0.63	-0.22	-0.89	-0.46	1.46	0.6	-7.73	-0.03	-2.23	1.33	0.74	2.81	-0.43	-0.91	1.56
"hsa-miR-1291"	-9.8	-9.83	-8.62	-8.26	-3.06	-9.07	-6.91	-9.43	-9.43	-9.04	-7.03	-7.91	-7.58	-6.65	-9.22	-7.23	-7.69	-7.3	-8.2	-9.06	-7.98	-9.17	-8.62	-9.98	-9.14	-8.85	-7.65	-9.24	-7.73	-8.43	-9.22	-8.87	-7.75	-8.38	-9.75	-9.44	-7.7
"hsa-miR-1292"	-9.8	-9.83	-8.62	-8.26	-9.53	-9.07	-6.91	-9.43	-9.43	-9.04	-7.03	-7.91	-7.58	-6.65	-9.22	-7.23	-7.69	-7.3	-8.2	-9.06	-7.98	-9.17	-8.62	-9.98	-9.14	-8.85	-7.65	-9.24	-7.73	-8.43	-9.22	-8.87	-7.75	-8.38	-9.75	-9.44	-7.7
"hsa-miR-1293"	-9.8	-9.83	-8.62	-8.26	-9.53	-9.07	-6.91	-9.43	-9.43	-9.04	-7.03	-7.91	-7.58	-6.65	-9.22	-7.23	-7.69	-7.3	-8.2	-9.06	-7.98	-9.17	-8.62	-9.98	-9.14	-8.85	-7.65	-9.24	-7.73	-8.43	-9.22	-8.87	-7.75	-8.38	-9.75	-9.44	-7.7
"hsa-miR-1294"	-9.8	-9.83	-8.62	-8.26	-9.53	-9.07	-6.91	-9.43	-9.43	-9.04	-7.03	-7.91	-7.58	-6.65	-9.22	-7.23	-7.69	-7.3	-8.2	-9.06	-7.98	-9.17	-8.62	-9.98	-9.14	-8.85	-7.65	-9.24	-7.73	-8.43	-9.22	-8.87	-7.75	-8.38	-9.75	-9.44	-7.7
"hsa-miR-1295"	-9.8	-9.83	-8.62	-8.26	-9.53	-9.07	-6.91	-9.43	-9.43	-9.04	-7.03	-7.91	-7.58	-6.65	-9.22	-7.23	-7.69	-7.3	-8.2	-9.06	-7.98	-9.17	-8.62	-9.98	-9.14	-8.85	-7.65	-9.24	-7.73	-8.43	-9.22	-8.87	-7.75	-8.38	-9.75	-9.44	-7.7
"hsa-miR-1296"	-9.8	-9.83	-8.62	-8.26	-9.53	-9.07	-6.91	-9.43	-9.43	-9.04	-7.03	-7.91	-7.58	-6.65	-9.22	-7.23	-7.69	-7.3	-8.2	-9.06	-7.98	-9.17	-8.62	-9.98	-9.14	-8.85	-7.65	-9.24	-7.73	-8.43	-9.22	-8.87	-7.75	-8.38	-9.75	-9.44	-7.7
"hsa-miR-1297"	-9.8	-9.83	-8.62	-8.26	-9.53	-9.07	-6.91	-9.43	-9.43	-9.04	-7.03	-7.91	-7.58	-6.65	-9.22	-7.23	-7.69	-7.3	-8.2	-9.06	-7.98	-9.17	-8.62	-9.98	-9.14	-8.85	-7.65	-9.24	-7.73	-8.43	-9.22	-8.87	-7.75	-8.38	-9.75	-9.44	-7.7
"hsa-miR-1298"	-9.8	-9.83	-8.62	-8.26	-9.53	-9.07	-6.91	-9.43	-9.43	-9.04	-7.03	-7.91	-7.58	-6.65	-9.22	-7.23	-7.69	-7.3	-8.2	-9.06	-7.98	-9.17	-8.62	-9.98	-9.14	-8.85	-7.65	-9.24	-7.73	-8.43	-9.22	-8.87	-7.75	-8.38	-9.75	-9.44	-7.7
"hsa-miR-1299"	-9.8	-9.83	-8.62	-8.26	-2.76	-9.07	-0.73	-1.79	-9.43	-9.04	-0.35	-7.91	-7.58	-6.65	-1.84	-7.23	-7.69	-7.3	-8.2	-9.06	-7.98	-9.17	-8.62	-9.98	-9.14	-8.85	-7.65	-9.24	-7.73	-8.43	-9.22	-8.87	-7.75	-8.38	-2.07	-9.44	-7.7
"hsa-miR-1301"	-9.8	-9.83	-8.62	-8.26	-9.53	-9.07	-6.91	-9.43	-9.43	-9.04	-7.03	-7.91	-7.58	-6.65	-9.22	-7.23	-7.69	-7.3	-8.2	-9.06	-7.98	-9.17	-8.62	-9.98	-9.14	-8.85	-7.65	-9.24	-7.73	-8.43	-9.22	-8.87	-7.75	-8.38	-9.75	-9.44	-7.7
"hsa-miR-1302"	-9.8	-9.83	-8.62	-8.26	-9.53	-9.07	-6.91	-9.43	-9.43	-9.04	-7.03	-7.91	-7.58	-6.65	-9.22	-7.23	-7.69	-7.3	-8.2	-9.06	-7.98	-9.17	-8.62	-9.98	-9.14	-8.85	-7.65	-9.24	-7.73	-8.43	-9.22	-8.87	-7.75	-8.38	-9.75	-9.44	-7.7
"hsa-miR-1303"	-9.8	-9.83	-8.62	-8.26	-9.53	-9.07	-6.91	-9.43	-9.43	-9.04	-7.03	-7.91	-7.58	-6.65	-9.22	-7.23	-7.69	-7.3	-8.2	-9.06	-7.98	-9.17	-8.62	-9.98	-9.14	-8.85	-7.65	-9.24	-7.73	-8.43	-9.22	-8.87	-7.75	-8.38	-9.75	-9.44	-7.7
"hsa-miR-1304"	-9.8	-9.83	-8.62	-8.26	-9.53	-9.07	-6.91	-9.43	-9.43	-9.04	-7.03	-7.91	-7.58	-6.65	-9.22	-7.23	-7.69	-7.3	-8.2	-9.06	-7.98	-9.17	-8.62	-9.98	-9.14	-8.85	-7.65	-9.24	-7.73	-8.43	-9.22	-8.87	-7.75	-8.38	-9.75	-9.44	-7.7
"hsa-miR-1305"	-0.08	-0.84	-0.61	-0.81	-0.77	0.56	0.25	0.34	0.69	1.1	0.19	0.52	0.93	1	0.87	-0.23	0.85	1.85	0.66	0.56	1.24	0.7	0.69	0.38	0.84	0.21	0.4	0.43	1.32	0.65	0.28	0.25	0.61	0.73	0.14	0.11	1
"hsa-miR-1306"	-9.8	-9.83	-8.62	-8.26	-9.53	-9.07	-6.91	-1.62	-9.43	-1.6	-7.03	-7.91	-7.58	-6.65	-1.39	-7.23	-7.69	-7.3	-8.2	-9.06	-7.98	-9.17	-2.94	-9.98	-9.14	-8.85	-7.65	-9.24	-7.73	-8.43	-9.22	-1.79	-7.75	-8.38	-1.96	-9.44	-7.7
"hsa-miR-1307"	-9.8	-9.83	-8.62	-8.26	-9.53	-9.07	-6.91	-9.43	-9.43	-1.81	-7.03	-7.91	-7.58	-6.65	-9.22	-7.23	-7.69	-7.3	-8.2	-9.06	-7.98	-9.17	-8.62	-9.98	-9.14	-8.85	-7.65	-9.24	-7.73	-8.43	-9.22	-8.87	-7.75	-8.38	-1.98	-3.46	-7.7
"hsa-miR-130a"	2.25	2.63	3.24	2.86	1.93	2.2	2.6	1.17	0.91	0.85	1.36	1.52	2.88	1.28	1.1	2.75	1.56	1.8	0.92	1.42	1.45	3.23	2.03	2.29	1.74	2.52	2.85	1.92	2.77	1.38	0.96	-0.85	1.84	2.13	0.4	1.34	1.94
"hsa-miR-130a*"	-9.8	-9.83	-8.62	-8.26	-9.53	-9.07	-6.91	-9.43	-9.43	-9.04	-7.03	-7.91	-7.58	-6.65	-9.22	-7.23	-7.69	-7.3	-8.2	-9.06	-7.98	-9.17	-8.62	-9.98	-9.14	-8.85	-7.65	-9.24	-7.73	-8.43	-9.22	-8.87	-7.75	-8.38	-9.75	-9.44	-7.7
"hsa-miR-130b"	-9.8	-0.78	-1.14	-2.2	-0.87	-9.07	1.64	-0.96	-9.43	-0.59	-1.34	-0.6	0.72	-0.28	-1.93	-0.02	-0.48	0.88	-0.18	-1.33	-0.35	0.43	-0.35	-0.5	-0.03	-1.11	0.48	-0.04	2.09	-0.25	-1.11	0.61	-1.74	-0.85	-0.96	-2.66	-7.7
"hsa-miR-130b*"	-9.8	-9.83	-8.62	-8.26	-9.53	-9.07	-6.91	-9.43	-9.43	-9.04	-7.03	-7.91	-7.58	-6.65	-9.22	-7.23	-7.69	-7.3	-8.2	-9.06	-7.98	-9.17	-8.62	-9.98	-9.14	-8.85	-7.65	-9.24	-7.73	-8.43	-9.22	-8.87	-7.75	-8.38	-9.75	-9.44	-7.7
"hsa-miR-132"	-9.8	-3.93	-2.87	-8.26	-1.94	-9.07	-6.91	-2.97	-9.43	-9.04	-7.03	-7.91	-2.21	-6.65	-2.68	-7.23	-0.75	-7.3	-8.2	-1.67	-7.98	-9.17	-8.62	-9.98	-9.14	-8.85	-7.65	-9.24	-7.73	-8.43	-3.19	-2.1	-7.75	-8.38	-9.75	-9.44	-7.7
"hsa-miR-132*"	-9.8	-9.83	-8.62	-8.26	-9.53	-9.07	-6.91	-9.43	-9.43	-9.04	-7.03	-7.91	-7.58	-6.65	-9.22	-7.23	-7.69	-7.3	-8.2	-9.06	-7.98	-9.17	-8.62	-9.98	-9.14	-8.85	-7.65	-9.24	-7.73	-8.43	-9.22	-8.87	-7.75	-8.38	-9.75	-9.44	-7.7
"hsa-miR-1321"	-9.8	-9.83	-8.62	-8.26	-3.61	-9.07	-6.91	-9.43	-9.43	-9.04	-7.03	-7.91	-7.58	-6.65	-9.22	-7.23	-7.69	-7.3	-8.2	-9.06	-7.98	-9.17	-8.62	-9.98	-9.14	-8.85	-7.65	-9.24	-7.73	-8.43	-9.22	-8.87	-7.75	-8.38	-9.75	-9.44	-7.7
"hsa-miR-1322"	-9.8	-9.83	-8.62	-8.26	-9.53	-9.07	-6.91	-9.43	-9.43	-9.04	-7.03	-7.91	-7.58	-6.65	-9.22	-7.23	-7.69	-7.3	-8.2	-9.06	-7.98	-9.17	-8.62	-9.98	-9.14	-8.85	-7.65	-9.24	-7.73	-8.43	-9.22	-8.87	-7.75	-8.38	-9.75	-9.44	-7.7
"hsa-miR-1323"	-9.8	-9.83	-8.62	-8.26	-9.53	-9.07	-6.91	-9.43	-9.43	-9.04	-7.03	-7.91	-7.58	-6.65	-3.42	-7.23	-7.69	-7.3	-8.2	-9.06	-7.98	-9.17	-8.62	-9.98	-9.14	-8.85	-7.65	-9.24	-7.73	-8.43	-9.22	-8.87	-7.75	-8.38	-9.75	-9.44	-7.7
"hsa-miR-1324"	-9.8	-9.83	-8.62	-8.26	-9.53	-9.07	-6.91	-9.43	-9.43	-9.04	-7.03	-7.91	-7.58	-6.65	-9.22	-7.23	-7.69	-7.3	-8.2	-9.06	-7.98	-9.17	-8.62	-9.98	-9.14	-8.85	-7.65	-9.24	-7.73	-8.43	-9.22	-8.87	-7.75	-8.38	-9.75	-9.44	-7.7
"hsa-miR-133a"	-9.8	-9.83	-8.62	-8.26	-9.53	-9.07	-6.91	-9.43	0.81	-9.04	-7.03	-7.91	-7.58	-6.65	-9.22	-7.23	-7.69	-7.3	-8.2	-9.06	-7.98	-9.17	-8.62	-9.98	-9.14	-8.85	-7.65	-9.24	-7.73	-8.43	-9.22	-8.87	-7.75	-8.38	-9.75	-9.44	-7.7
"hsa-miR-133b"	-9.8	-9.83	-8.62	-8.26	-9.53	-9.07	-6.91	-9.43	3.86	-9.04	-7.03	-7.91	-7.58	-6.65	-2.38	-7.23	-7.69	-7.3	-8.2	-9.06	-7.98	-9.17	-8.62	-9.98	0	-8.85	-7.65	-9.24	-7.73	-8.43	-9.22	-8.87	-7.75	-8.38	-9.75	-9.44	-7.7
"hsa-miR-134"	1.13	-1.01	-1.68	-1.19	-0.17	-1.63	-0.84	1.47	-0.37	-0.46	-7.03	0.28	-0.48	-1.07	0.23	-7.23	-0.65	-7.3	-0.11	-0.52	-0.84	-0.45	0.11	-0.5	-9.14	-8.85	-7.65	-0.34	-7.73	-8.43	-0.69	-0.06	0.54	0.94	0.47	0.78	-0.16
"hsa-miR-135a"	-9.8	-1.61	-0.33	-3.03	-3.84	-9.07	-6.91	-9.43	-9.43	-9.04	-7.03	-7.91	-7.58	-6.65	-9.22	-7.23	-7.69	-7.3	-8.2	-9.06	-7.98	-9.17	-8.62	-9.98	-9.14	-8.85	-7.65	-9.24	-7.73	-8.43	-9.22	-8.87	-7.75	-8.38	-9.75	-9.44	-7.7
"hsa-miR-135a*"	-1.14	-4.75	-8.62	-8.26	-1.26	-9.07	0.17	-1.11	-1.76	-0.56	1.8	-0.52	-1.95	-6.65	-0.7	-2.77	-1.17	-7.3	-0.75	-3.65	0.33	-0.18	-0.43	-9.98	-9.14	-8.85	-7.65	-9.24	-7.73	-8.43	-3.07	-1.16	-2.1	-8.38	-1.05	-9.44	-7.7
"hsa-miR-135b"	-9.8	1.81	0.93	1.53	-0.32	-1.71	-6.91	-9.43	-9.43	-1.07	-7.03	-1.1	0.17	-6.65	-1.16	1.25	-1.57	-7.3	-0.68	-0.98	-1.06	-0.15	0.41	-0.13	-9.14	-0.01	-7.65	1.98	-7.73	-0.79	-0.69	-0.51	-7.75	-8.38	-1.41	-1.98	-7.7
"hsa-miR-135b*"	-9.8	-9.83	-8.62	-8.26	-9.53	-9.07	-6.91	-9.43	-9.43	-9.04	-7.03	-7.91	-7.58	-6.65	-9.22	-7.23	-7.69	-7.3	-8.2	-9.06	-7.98	-9.17	-8.62	-9.98	-9.14	-8.85	-7.65	-9.24	-7.73	-8.43	-9.22	-8.87	-7.75	-8.38	-9.75	-9.44	-7.7
"hsa-miR-136"	-1.12	-0.06	0.01	0.18	-1.58	-9.07	-1.75	-3.45	-9.43	-9.04	0.41	-7.91	-7.58	-6.65	-9.22	0	-2.29	-2.01	-8.2	-9.06	-7.98	-9.17	-8.62	-9.98	-9.14	-8.85	-7.65	-9.24	-7.73	-8.43	-2.68	-8.87	-7.75	-8.38	-0.71	-1.77	-7.7
"hsa-miR-136*"	-9.8	-1.73	-0.98	-1.21	-3.88	-9.07	-6.91	-9.43	-9.43	-9.04	-7.03	-7.91	-7.58	-6.65	-9.22	-7.23	-7.69	-7.3	-8.2	-9.06	-7.98	-9.17	-8.62	-9.98	-9.14	-8.85	-7.65	-9.24	-7.73	-8.43	-9.22	-8.87	-7.75	-8.38	-9.75	-9.44	-7.7
"hsa-miR-137"	-9.8	-9.83	-8.62	-8.26	-9.53	-9.07	-6.91	-9.43	-9.43	-9.04	-7.03	-7.91	-7.58	-6.65	-9.22	-7.23	-7.69	-7.3	-8.2	-9.06	-7.98	-9.17	-8.62	-9.98	-9.14	-8.85	-7.65	-9.24	-7.73	-8.43	-9.22	-8.87	-7.75	-8.38	-9.75	-9.44	-7.7
"hsa-miR-138"	-9.8	-9.83	-8.62	-8.26	-9.53	-9.07	-6.91	-9.43	-9.43	-9.04	-7.03	-7.91	-7.58	-6.65	-9.22	-7.23	-7.69	-7.3	-8.2	-9.06	-7.98	-9.17	-8.62	-9.98	-9.14	-8.85	-7.65	-9.24	-7.73	-8.43	-9.22	-8.87	-7.75	-8.38	-9.75	-9.44	-7.7
"hsa-miR-138-1*"	-9.8	-9.83	-8.62	-8.26	-9.53	-9.07	-6.91	-9.43	-9.43	-9.04	-7.03	-7.91	-7.58	-6.65	-9.22	-7.23	-7.69	-7.3	-8.2	-9.06	-7.98	-9.17	-8.62	-9.98	-9.14	-8.85	-7.65	-9.24	-7.73	-8.43	-9.22	-8.87	-7.75	-8.38	-9.75	-9.44	-7.7
"hsa-miR-138-2*"	-9.8	-3.27	-3.53	-3.08	-2.4	-9.07	-1.95	-1.32	-9.43	-9.04	-7.03	-3.27	-7.58	-6.65	-1.82	-2.95	-1.64	-7.3	-8.2	-9.06	-7.98	-9.17	-1.53	-9.98	-9.14	-8.85	-7.65	-9.24	-7.73	-8.43	-9.22	-1.22	-3.35	-8.38	-9.75	-2.11	-7.7
"hsa-miR-139-3p"	-9.8	-3.97	-8.62	-8.26	-9.53	-9.07	-6.91	-9.43	-9.43	-9.04	-7.03	-7.91	-7.58	-6.65	-3.43	-7.23	-7.69	-7.3	-8.2	-3.05	-7.98	-9.17	-8.62	-9.98	-9.14	-8.85	-7.65	-9.24	-7.73	-8.43	-9.22	-8.87	-7.75	-8.38	-9.75	-9.44	-7.7
"hsa-miR-139-5p"	-2.71	-3.44	-8.62	-3.04	-2.73	-9.07	-6.91	-9.43	-9.43	-9.04	-7.03	-7.91	-7.58	-6.65	-9.22	-7.23	-7.69	-7.3	-8.2	-9.06	-7.98	-9.17	-8.62	-9.98	-9.14	-8.85	-7.65	-9.24	-7.73	-8.43	-9.22	-8.87	-7.75	-8.38	-9.75	-3.41	-7.7
"hsa-miR-140-3p"	4.95	-0.52	3.53	3.33	0.22	-1.22	-1.67	-2.31	-0.5	-1.81	-0.79	-1.43	-0.66	-6.65	-1.13	-1.35	-0.08	0.35	-1.7	-0.2	-0.49	-1.51	-2.55	-0.31	-0.16	-0.39	-0.76	-0.92	4.03	-0.68	0	-1.3	-1.22	-8.38	-0.82	2.27	-7.7
"hsa-miR-140-5p"	2.15	0.79	3.84	3.83	0.43	-9.07	-6.91	-2.04	-1.77	-9.04	-7.03	-7.91	-1.1	-6.65	-1.4	0.14	-0.63	-7.3	-8.2	-1.41	-7.98	-9.17	-2.79	-0.44	-9.14	-8.85	-7.65	-1.76	3.06	-8.43	-1.44	-0.34	-1.25	-8.38	-3.27	1.35	-7.7
"hsa-miR-141"	1.58	5.71	4.95	5.18	3.41	5.24	7	3.95	1.57	5.34	4.68	4.77	5.19	6.12	3.69	8.5	4.69	5.09	5.91	4.94	5.36	5.34	5.65	4.28	0.44	4.63	4.94	4.4	-7.73	4.8	5.2	-0.59	4.65	4.22	5.11	3.65	4.99
"hsa-miR-141*"	-9.8	-2.77	-8.62	-8.26	-9.53	-9.07	-6.91	-9.43	-9.43	-9.04	-7.03	-7.91	-7.58	-6.65	-9.22	0.2	-7.69	-7.3	-8.2	-9.06	-7.98	-9.17	-8.62	-9.98	-9.14	-8.85	-7.65	-9.24	-7.73	-8.43	-9.22	-8.87	-7.75	-8.38	-9.75	-9.44	-7.7
"hsa-miR-142-3p"	1.77	3.48	4.21	3.37	3.24	3.12	1.19	0.44	2.89	1.71	3.91	2.38	1.46	1.76	2.07	4.62	3.04	2.67	1.7	3.57	3.26	0.7	1.5	3.14	2.44	3.13	2.36	2.51	-7.73	2.53	3.78	3.4	1.61	1.8	1.82	1.91	3.1
"hsa-miR-142-5p"	-0.14	0.47	1.42	0.55	0.88	1.24	-0.2	-1.97	1.3	0.01	3.14	0.34	-0.74	0.26	-0.23	2.48	1.23	1.26	0.51	1.61	1.53	-9.17	-1.01	0.74	0.39	0.85	-0.22	0.58	-7.73	0.42	1.69	0.98	-0.86	0.18	0.17	-0.54	1.06
"hsa-miR-143"	0.58	2.18	1.95	1.48	1.3	-9.07	-6.91	-1.43	-1.09	-1.67	-1.77	-2.56	-7.58	-6.65	-2.58	0.35	-1.06	-1.81	-8.2	-1.16	-1.85	-1.38	-8.62	-0.52	0.04	-8.85	-0.92	-1.82	-7.73	-8.43	-0.48	-2.64	-0.94	-8.38	-1.55	-2.27	-7.7
"hsa-miR-143*"	-9.8	-4.01	-8.62	-8.26	-9.53	-9.07	-6.91	-9.43	-9.43	-9.04	-7.03	-7.91	-7.58	-6.65	-9.22	-7.23	-7.69	-7.3	-8.2	-9.06	-7.98	-9.17	-8.62	-9.98	-9.14	-8.85	-7.65	-9.24	-7.73	-8.43	-9.22	-8.87	-7.75	-8.38	-9.75	-9.44	-7.7
"hsa-miR-144"	0.01	-0.31	-0.14	0.08	1.53	-0.47	-6.91	-0.82	0	-0.04	3.63	1.46	-7.58	-6.65	-0.03	-0.91	-0.05	4.14	2.57	-0.17	0.74	-9.17	-8.62	-1.21	-9.14	2.46	-7.65	0.37	-7.73	1.44	-0.26	0.45	-7.75	0.37	-0.36	1.21	-7.7
"hsa-miR-144*"	-9.8	-9.83	-8.62	-8.26	-3.92	-9.07	-6.91	-9.43	-9.43	-9.04	-7.03	-7.91	-7.58	-6.65	-9.22	-7.23	-7.69	-7.3	-8.2	-9.06	-7.98	-9.17	-8.62	-9.98	-9.14	-8.85	-7.65	-9.24	-7.73	-8.43	-9.22	-8.87	-7.75	-8.38	-9.75	-9.44	-7.7
"hsa-miR-145"	2.71	1.67	1.67	1.13	1.15	-0.38	-1.4	0.97	1.35	0.42	-0.69	0.5	0.35	0.35	-0.1	-0.77	1.37	1.74	0.09	1.78	0.63	1.54	-0.43	1.34	2.14	0.85	2.17	0.82	0.87	1.21	1.22	-0.37	1.83	-0.58	0.62	0.58	0.94
"hsa-miR-145*"	-2.84	-0.87	-1.72	-1.42	-3.07	-9.07	-6.91	-9.43	-9.43	-9.04	-7.03	-7.91	-7.58	-6.65	-9.22	-7.23	-7.69	-7.3	-8.2	-9.06	-7.98	-9.17	-8.62	-9.98	-9.14	-8.85	-7.65	-9.24	-7.73	-8.43	-9.22	-8.87	-7.75	-8.38	-9.75	-9.44	-7.7
"hsa-miR-1468"	-9.8	-9.83	-8.62	-8.26	-9.53	-9.07	-6.91	-9.43	-9.43	-9.04	-7.03	-7.91	-7.58	-6.65	-9.22	-7.23	-7.69	-7.3	-8.2	-9.06	-7.98	-9.17	-8.62	-9.98	-9.14	-8.85	-7.65	-9.24	-7.73	-8.43	-9.22	-8.87	-7.75	-8.38	-9.75	-9.44	-7.7
"hsa-miR-1469"	-9.8	-9.83	-8.62	-8.26	-9.53	-9.07	-6.91	-2.61	-9.43	-9.04	-7.03	-7.91	-7.58	-6.65	-2.47	-7.23	-7.69	-7.3	-8.2	-9.06	-7.98	-9.17	-8.62	-9.98	-9.14	-8.85	-7.65	-9.24	-7.73	-8.43	-9.22	-2.93	-7.75	-8.38	-9.75	-9.44	-7.7
"hsa-miR-146a"	0.05	1.96	3.59	-0.03	0.47	-0.73	-0.64	-2.23	-0.5	-0.67	1.37	-1.46	-0.25	-0.36	0.29	1.63	1.14	-0.52	1.78	1	0.21	2.69	0.42	0.79	0.91	0.78	0.45	1.55	-7.73	1.06	0.93	-0.1	-0.09	-0.56	-0.44	-0.33	1.09
"hsa-miR-146a*"	-9.8	-9.83	-8.62	-8.26	-9.53	-9.07	-6.91	-9.43	-9.43	-9.04	-7.03	-7.91	-7.58	-6.65	-9.22	-7.23	-7.69	-7.3	-8.2	-9.06	-7.98	-9.17	-8.62	-9.98	-9.14	-8.85	-7.65	-9.24	-7.73	-8.43	-9.22	-8.87	-7.75	-8.38	-9.75	-9.44	-7.7
"hsa-miR-146b-3p"	-9.8	-9.83	-8.62	-8.26	-9.53	-9.07	-6.91	-9.43	-9.43	-9.04	-7.03	-7.91	-7.58	-6.65	-9.22	-7.23	-7.69	-7.3	-8.2	-9.06	-7.98	-9.17	-8.62	-9.98	-9.14	-8.85	-7.65	-9.24	-7.73	-8.43	-9.22	-8.87	-7.75	-8.38	-9.75	-9.44	-7.7
"hsa-miR-146b-5p"	-2.18	-1.1	1.08	0.65	0.95	-0.01	-0.83	-1.62	-0.32	-2.22	-0.63	-2.5	0.58	-6.65	-1.12	1.16	0.55	-0.84	-1.38	0.27	-1.08	-0.08	-0.64	0.39	1.84	0.11	0.32	0.65	-7.73	-0.72	1.51	1.29	-0.28	-0.8	-0.54	-1.97	0
"hsa-miR-147"	-9.8	-9.83	-8.62	-8.26	-9.53	-9.07	-6.91	-9.43	-9.43	-9.04	-7.03	-7.91	-7.58	-6.65	-9.22	-7.23	-7.69	-7.3	-8.2	-9.06	-7.98	-9.17	-8.62	-9.98	-9.14	-8.85	-7.65	-9.24	-7.73	-8.43	-9.22	-8.87	-7.75	-8.38	-9.75	-9.44	-7.7
"hsa-miR-1470"	-9.8	-9.83	-8.62	-8.26	-9.53	-9.07	-6.91	-9.43	-9.43	-9.04	-7.03	-7.91	-7.58	-6.65	-9.22	-7.23	-7.69	-7.3	-8.2	-9.06	-7.98	-9.17	-8.62	-9.98	-9.14	-8.85	-7.65	-9.24	-7.73	-8.43	-9.22	-8.87	-7.75	-8.38	-9.75	-9.44	-7.7
"hsa-miR-1471"	-9.8	-9.83	-8.62	-8.26	-9.53	-9.07	-6.91	-3.58	-9.43	-9.04	-7.03	-7.91	-7.58	-6.65	-1.66	-7.23	-7.69	-7.3	-8.2	-9.06	-7.98	-9.17	-8.62	-9.98	-9.14	-8.85	-7.65	-9.24	-7.73	-8.43	-9.22	-8.87	-7.75	-8.38	-9.75	-9.44	-7.7
"hsa-miR-147b"	-9.8	-9.83	-8.62	-8.26	-9.53	-9.07	-6.91	-9.43	-9.43	-9.04	-7.03	-7.91	-7.58	-6.65	-9.22	-7.23	-7.69	-7.3	-8.2	-9.06	-7.98	-9.17	-8.62	-9.98	-9.14	-8.85	-7.65	-9.24	-7.73	-8.43	-9.22	-8.87	-7.75	-8.38	-9.75	-9.44	-7.7
"hsa-miR-148a"	1.16	5.26	4.94	3.35	1.42	0.8	-1.25	0.06	1.18	0.19	0.59	0.6	1.39	-6.65	1.64	3.29	0.66	-2.26	-0.42	1.57	0.91	2.13	-8.62	1.85	1.34	1.65	0.93	0.57	3.42	1.49	2.67	1.01	0.97	0.8	0.78	1.16	1.42
"hsa-miR-148a*"	-9.8	-5	-8.62	-8.26	-9.53	-9.07	-6.91	-9.43	-9.43	-9.04	-7.03	-7.91	-7.58	-6.65	-9.22	-7.23	-7.69	-7.3	-8.2	-9.06	-7.98	-9.17	-8.62	-9.98	-9.14	-8.85	-7.65	-9.24	-7.73	-8.43	-9.22	-8.87	-7.75	-8.38	-9.75	-9.44	-7.7
"hsa-miR-148b"	-9.8	-3.3	-8.62	-8.26	-9.53	-1.51	-6.91	-2.85	-9.43	-9.04	-7.03	-7.91	-1.77	-6.65	-2.81	-7.23	-2.52	-7.3	-2.94	-1.99	-7.98	-1.45	-2.08	-1.17	-1.29	-1.28	-7.65	-1.85	-7.73	-8.43	-9.22	-1.61	-7.75	-8.38	-3.39	-2.79	-7.7
"hsa-miR-148b*"	-9.8	-9.83	-8.62	-8.26	-9.53	-9.07	-6.91	-9.43	-9.43	-9.04	-7.03	-7.91	-7.58	-6.65	-9.22	-7.23	-7.69	-7.3	-8.2	-9.06	-7.98	-9.17	-8.62	-9.98	-9.14	-8.85	-7.65	-9.24	-7.73	-8.43	-9.22	-8.87	-7.75	-8.38	-9.75	-9.44	-7.7
"hsa-miR-149"	-2.95	-3.79	-2.63	-3.04	-9.53	-9.07	0.04	-0.34	-9.43	-0.58	-7.03	-0.07	-0.61	1.01	-1.22	-2.03	-0.51	-1.39	-0.42	-1.36	-0.52	-9.17	-0.53	-2.08	-9.14	-8.85	1.29	-0.83	-7.73	-8.43	-9.22	-1.02	-0.76	-8.38	-2.2	-1.17	-7.7
"hsa-miR-149*"	-1.65	-1.86	-8.62	-1.75	-2.2	-9.07	-6.91	-1.91	-9.43	-9.04	-7.03	-7.91	-7.58	-6.65	-3.13	-7.23	-7.69	-7.3	-8.2	-3.56	-7.98	-9.17	-8.62	-9.98	-9.14	-8.85	-7.65	-9.24	-7.73	-8.43	-9.22	-8.87	-7.75	-8.38	-9.75	-4.41	-7.7
"hsa-miR-150"	0.11	-2.03	-0.58	-2.2	-1.89	-0.24	-6.91	-2.98	1.36	-9.04	-7.03	0.32	-2.09	0.31	1.75	-7.23	0.72	-0.46	-0.49	2.03	-0.06	-9.17	-1.07	0.86	2.28	0.93	0.23	-0.65	-7.73	0.61	-0.14	0.24	-0.11	-1.07	-3.95	0.78	1.3
"hsa-miR-150*"	0.82	-1.67	-8.62	-3.76	-0.49	-9.07	-2.62	0	-2.73	-0.82	-2.09	-0.33	-0.49	-6.65	0.17	-7.23	-0.87	-1.78	-0.89	-1.43	-0.98	-9.17	-0.77	-1.05	-9.14	-8.85	-7.65	-1.66	-7.73	-8.43	-1.39	0.28	-0.63	-0.64	-0.15	-0.46	-7.7
"hsa-miR-151-3p"	-2.31	-1.82	-2.21	-2.52	-1.83	0.36	1.15	-1.07	-9.43	-0.6	-7.03	-1.81	-0.04	-0.72	-1.65	-0.22	-0.51	0.65	0.1	-0.17	-1.09	-1.13	-0.36	-0.25	-1.23	-0.65	0.52	-1.06	0.37	-0.74	-1.4	0.21	-1.74	-8.38	-1.8	-2.78	-7.7
"hsa-miR-151-5p"	0.06	0.59	1.07	0.6	-0.26	0.93	-0.06	-0.43	-1.28	-0.67	-7.03	-0.92	-0.62	-6.65	-0.39	1.17	-0.51	-0.97	-0.81	0.19	-1.81	-0.32	0.2	1.24	0.6	1.13	0.51	-0.18	1.29	0.18	-0.37	1.5	-0.48	-8.38	-2.22	-0.78	-7.7
"hsa-miR-152"	-1.42	0.08	0.18	-0.56	-1.25	-9.07	-1.52	-1.92	-1.6	-0.73	-1.42	-1.55	-1.93	-6.65	-2.17	0.07	-0.91	-0.9	-1.43	-0.82	-1.56	-9.17	-8.62	-1.31	-0.53	-0.54	-0.26	-1.53	1.57	0.6	-0.75	-1.63	-1	-8.38	-1.09	-2.15	0.38
"hsa-miR-153"	-9.8	-9.83	-8.62	-8.26	-9.53	-9.07	-6.91	-9.43	-9.43	-9.04	-7.03	-7.91	-7.58	-6.65	-9.22	-7.23	-7.69	-7.3	-8.2	-9.06	-7.98	-9.17	-8.62	-9.98	-9.14	-8.85	-7.65	-9.24	-7.73	-8.43	-9.22	-8.87	-7.75	-8.38	-9.75	-9.44	-7.7
"hsa-miR-1537"	-9.8	-9.83	-8.62	-8.26	-9.53	-9.07	-6.91	-9.43	-9.43	-9.04	-7.03	-7.91	-7.58	-6.65	-9.22	-7.23	-7.69	-7.3	-8.2	-9.06	-7.98	-9.17	-8.62	-9.98	-9.14	-8.85	-7.65	-9.24	-7.73	-8.43	-9.22	-8.87	-7.75	-8.38	-9.75	-9.44	-7.7
"hsa-miR-1538"	-9.8	-9.83	-8.62	-8.26	-9.53	-9.07	-6.91	-9.43	-9.43	-9.04	-7.03	-7.91	-7.58	-6.65	-9.22	-7.23	-7.69	-7.3	-8.2	-9.06	-7.98	-9.17	-8.62	-9.98	-9.14	-8.85	-7.65	-9.24	-7.73	-8.43	-9.22	-8.87	-7.75	-8.38	-9.75	-9.44	-7.7
"hsa-miR-1539"	-9.8	-9.83	-8.62	-8.26	-9.53	-9.07	-0.14	-1.68	-9.43	-9.04	-7.03	-1.2	-1.06	0.36	-1.47	-7.23	-0.65	-7.3	-1.47	-1.74	-2.7	-9.17	-1.14	-9.98	-9.14	-8.85	-7.65	-9.24	-7.73	-8.43	-9.22	-0.96	-0.97	-8.38	-9.75	-1.84	-7.7
"hsa-miR-154"	-2.52	-3.74	-2.58	-8.26	-9.53	-9.07	-6.91	-9.43	-9.43	-9.04	-7.03	-7.91	-7.58	-6.65	-9.22	-7.23	-7.69	-7.3	-8.2	-9.06	-7.98	-9.17	-8.62	-9.98	-9.14	-8.85	-7.65	-9.24	0.18	-8.43	-9.22	-8.87	-7.75	-8.38	-9.75	-3.28	-7.7
"hsa-miR-154*"	-9.8	-9.83	-8.62	-8.26	-9.53	-9.07	-6.91	-9.43	-9.43	-9.04	-7.03	-7.91	-7.58	-6.65	-9.22	-7.23	-7.69	-7.3	-8.2	-9.06	-7.98	-9.17	-8.62	-9.98	-9.14	-8.85	-7.65	-9.24	-7.73	-8.43	-9.22	-8.87	-7.75	-8.38	-9.75	-9.44	-7.7
"hsa-miR-155"	-0.44	-1.3	0.44	-1.73	-1.05	0.05	0.05	-1.05	0.1	-0.97	0.71	-0.93	-0.16	-1.03	-0.28	0.28	0.77	-1.75	-0.99	-0.03	-0.23	-9.17	-1.66	0.1	1.24	-0.4	-0.23	-1	-7.73	-0.45	0.84	1.43	-0.05	-0.41	-0.39	-1.36	0.23
"hsa-miR-155*"	-9.8	-9.83	-8.62	-8.26	-9.53	-9.07	-6.91	-9.43	-9.43	-9.04	-7.03	-7.91	-7.58	-6.65	-9.22	-7.23	-7.69	-7.3	-8.2	-9.06	-7.98	-9.17	-8.62	-9.98	-9.14	-8.85	-7.65	-9.24	-7.73	-8.43	-9.22	-8.87	-7.75	-8.38	-9.75	-9.44	-7.7
"hsa-miR-15a"	1.23	2.92	3	3.02	2.28	1.49	2.38	0.51	1.23	1	2.27	1.07	1.25	0.55	1.57	3.24	2.27	0.92	0.37	1.74	1	1.96	1.38	2.26	1.72	2.48	2.04	2.58	2.24	1.78	1.36	2.41	1.57	1.38	1.45	1.28	2.06
"hsa-miR-15a*"	-9.8	-9.83	-8.62	-8.26	-9.53	-9.07	-6.91	-9.43	-9.43	-9.04	-7.03	-7.91	-7.58	-6.65	-9.22	-7.23	-7.69	-7.3	-8.2	-9.06	-7.98	-9.17	-8.62	-9.98	-9.14	-8.85	-7.65	-9.24	-7.73	-8.43	-9.22	-8.87	-7.75	-8.38	-9.75	-9.44	-7.7
"hsa-miR-15b"	0.23	3.47	2.9	3.63	1.35	2.69	1.97	1.63	0.68	2.19	1.58	1.63	1.16	-0.24	2.55	3.94	2.36	0.27	0.75	1.05	0.73	2.43	2.4	3.11	2.09	1.94	2.03	2.24	3.93	2.57	0.71	3.57	1.3	2.22	-0.2	1.47	2.12
"hsa-miR-15b*"	-9.8	-9.83	-8.62	-8.26	-9.53	-9.07	-6.91	-9.43	-9.43	-9.04	-7.03	-7.91	-7.58	-6.65	-9.22	-7.23	-7.69	-7.3	-8.2	-9.06	-7.98	-9.17	-8.62	-9.98	-9.14	-8.85	-7.65	-9.24	-7.73	-8.43	-9.22	-8.87	-7.75	-8.38	-9.75	-9.44	-7.7
"hsa-miR-16"	3.27	4.86	5.23	5.25	4.21	4.11	4.21	3.18	3.22	3.56	4.06	3.77	3.3	2.14	4.36	5.68	4.13	3.23	3.13	3.85	3.31	4.31	3.94	4.59	4.28	4.78	4.06	4.71	5.42	4.35	3.26	4.77	3.85	3.78	2.85	3.76	4.17
"hsa-miR-16-1*"	-9.8	-9.83	-8.62	-8.26	-9.53	-9.07	-6.91	-9.43	-9.43	-9.04	-7.03	-7.91	-7.58	-6.65	-9.22	-7.23	-7.69	-7.3	-8.2	-9.06	-7.98	-9.17	-8.62	-9.98	-9.14	-8.85	-7.65	-9.24	-7.73	-8.43	-9.22	-8.87	-7.75	-8.38	-9.75	-9.44	-7.7
"hsa-miR-16-2*"	-9.8	-3.47	-3.72	-2.86	-9.53	-9.07	-6.91	-9.43	-9.43	-9.04	-7.03	-7.91	-7.58	-6.65	-9.22	-2.34	-7.69	-7.3	-8.2	-9.06	-7.98	-9.17	-8.62	-9.98	-9.14	-8.85	-7.65	-9.24	-7.73	-8.43	-9.22	-8.87	-7.75	-8.38	-9.75	-9.44	-7.7
"hsa-miR-17"	-0.24	2.33	2.22	2.43	1.37	2.24	2.66	1.98	-0.1	2.35	0.53	1.42	0.74	0.33	1.45	2.79	2.15	1.36	0.58	1.47	1.35	1.99	1.76	2.77	1.15	1.78	2.14	2.17	1.88	1.48	0.98	2.02	0.68	1.65	0.12	1.04	2.11
"hsa-miR-17*"	-9.8	-1.2	-2.13	-1.74	-2.35	-1.09	-0.81	-2.05	-9.43	-1.25	-7.03	-2.03	-7.58	-6.65	-2.88	-1.03	-1.67	1.12	-2.2	-1.78	-1.98	-1.13	-2.36	-1.66	-9.14	-8.85	-1.3	-1.42	-7.73	-8.43	-2.45	-2.63	-7.75	-8.38	-2.55	-3.27	-7.7
"hsa-miR-181a"	0.37	-1.45	-0.52	-1.07	-1.12	1.04	0.7	0.23	1	0.88	0.77	0.66	2.32	1.31	0	0.1	1.17	1.43	1.45	1.26	0.26	2.54	0.24	1.07	1.71	1.74	2.41	1.69	1.27	0.15	1.17	0.44	1.33	-0.82	1.55	0.29	2.1
"hsa-miR-181a*"	-9.8	-9.83	-8.62	-8.26	-9.53	-9.07	-6.91	-9.43	-9.43	-9.04	-7.03	-7.91	-7.58	-6.65	-9.22	-7.23	-7.69	-7.3	-8.2	-9.06	-7.98	-9.17	-8.62	-9.98	-9.14	-8.85	-7.65	-9.24	-7.73	-8.43	-9.22	-8.87	-7.75	-8.38	-9.75	-9.44	-7.7
"hsa-miR-181a-2*"	-9.8	-9.83	-8.62	-8.26	-9.53	-9.07	-6.91	-9.43	-9.43	-9.04	-7.03	-7.91	-7.58	-6.65	-9.22	-7.23	-7.69	-7.3	-8.2	-9.06	-7.98	-9.17	-8.62	-9.98	-9.14	-8.85	-7.65	-9.24	-7.73	-8.43	-9.22	-8.87	-7.75	-8.38	-9.75	-9.44	-7.7
"hsa-miR-181b"	-0.77	-2.3	-1.55	-2.87	-2.16	0	-0.12	-2.15	-1.43	0.65	-0.16	-1.1	1.5	-0.59	-1.66	-0.33	-0.44	0.13	-0.48	-0.79	-1.93	0.3	-2.32	-1.75	-0.05	-0.75	-0.74	-1	-7.73	-8.43	0.29	-1.54	-1	-8.38	0.7	-1.89	-7.7
"hsa-miR-181c"	-9.8	-3.49	-2.75	-8.26	-9.53	-9.07	-6.91	-9.43	-9.43	-9.04	-7.03	-7.91	-7.58	-6.65	-9.22	-1.6	-7.69	-7.3	-8.2	-3.1	-7.98	-9.17	-8.62	-9.98	-9.14	-8.85	-7.65	-9.24	-7.73	-8.43	-9.22	-8.87	-7.75	-8.38	-0.1	-9.44	-7.7
"hsa-miR-181c*"	-9.8	-9.83	-8.62	-8.26	-9.53	-9.07	-6.91	-9.43	-9.43	-9.04	-7.03	-7.91	-7.58	-6.65	-9.22	-7.23	-7.69	-7.3	-8.2	-9.06	-7.98	-9.17	-8.62	-9.98	-9.14	-8.85	-7.65	-9.24	-7.73	-8.43	-9.22	-8.87	-7.75	-8.38	-3.37	-9.44	-7.7
"hsa-miR-181d"	-1.37	-9.83	-8.62	-8.26	-9.53	0.7	-6.91	-9.43	-1.76	0.6	-7.03	-7.91	-7.58	-6.65	-9.22	-1.93	-7.69	-7.3	-8.2	-9.06	-7.98	-0.16	-8.62	-1.99	-9.14	-8.85	-7.65	-9.24	-7.73	-8.43	-3.11	-8.87	-7.75	-8.38	0.81	-9.44	-7.7
"hsa-miR-182"	-9.8	-4.18	-8.62	-3.97	-9.53	-9.07	-6.91	-2.67	-9.43	-3.09	-7.03	-7.91	-7.58	-6.65	-9.22	-1.9	-7.69	-7.3	-3.57	-9.06	-3.49	-9.17	-3.23	-2.07	-9.14	-8.85	-7.65	-9.24	-7.73	-8.43	-9.22	-8.87	-7.75	-8.38	-3.93	-9.44	-7.7
"hsa-miR-182*"	-9.8	-9.83	-8.62	-8.26	-9.53	-9.07	-6.91	-9.43	-9.43	-9.04	-7.03	-7.91	-7.58	-6.65	-9.22	-7.23	-7.69	-7.3	-8.2	-9.06	-7.98	-9.17	-8.62	-9.98	-9.14	-8.85	-7.65	-9.24	-7.73	-8.43	-9.22	-8.87	-7.75	-8.38	-9.75	-9.44	-7.7
"hsa-miR-1825"	-1.84	-9.83	-8.62	-8.26	-9.53	-9.07	0.02	-1.85	-9.43	-9.04	-7.03	-0.86	-0.57	0.53	-1.61	-7.23	-0.68	-0.82	-1.41	-1.61	-1.48	-9.17	-1.11	-9.98	-9.14	-8.85	-1.33	-9.24	-7.73	-8.43	-9.22	-1.06	-0.92	-8.38	-9.75	-1.81	-7.7
"hsa-miR-1827"	-9.8	-9.83	-8.62	-8.26	-9.53	-9.07	-6.91	-9.43	-9.43	-9.04	-7.03	-7.91	-7.58	-6.65	-9.22	-7.23	-7.69	-7.3	-8.2	-9.06	-7.98	-9.17	-8.62	-9.98	-9.14	-8.85	-7.65	-9.24	-7.73	-8.43	-9.22	-8.87	-7.75	-8.38	-9.75	-9.44	-7.7
"hsa-miR-183"	-9.8	-3.7	-8.62	-8.26	-9.53	-9.07	-1.69	-0.13	-9.43	-2.86	-7.03	-2.4	-3.08	-6.65	-4.31	-1.62	-7.69	-1.65	-2.78	-9.06	-7.98	-9.17	-0.24	-0.44	-9.14	-1	-0.46	-9.24	-7.73	-8.43	-9.22	-2.94	-7.75	-8.38	-2.98	-4.47	-7.7
"hsa-miR-183*"	-9.8	-9.83	-8.62	-8.26	-9.53	-9.07	-6.91	-4	-9.43	-9.04	-7.03	-7.91	-7.58	-6.65	-9.22	-7.23	-7.69	-7.3	-8.2	-9.06	-7.98	-9.17	-8.62	-9.98	-9.14	-8.85	-7.65	-9.24	-7.73	-8.43	-9.22	-8.87	-7.75	-8.38	-9.75	-9.44	-7.7
"hsa-miR-184"	-9.8	-9.83	-8.62	-8.26	-9.53	-9.07	-6.91	-9.43	-9.43	-9.04	-7.03	-7.91	-7.58	-6.65	-9.22	-7.23	-7.69	-7.3	-8.2	-9.06	-7.98	-9.17	-1.76	-9.98	-9.14	-8.85	-7.65	-9.24	-7.73	-8.43	-9.22	-8.87	-7.75	-8.38	-9.75	-9.44	-7.7
"hsa-miR-185"	-9.8	-9.83	-8.62	-8.26	-3.94	-1.62	-6.91	-0.76	-9.43	-9.04	-7.03	-1.63	0.13	-6.65	-0.75	-7.23	-1.28	1.1	-0.63	-1.15	-7.98	-9.17	-0.82	-1.87	-1.09	-0.73	-0.82	-1.24	-7.73	-0.43	-2.87	-0.44	-1.6	-0.85	-9.75	-1.27	0.11
"hsa-miR-185*"	-9.8	-9.83	-8.62	-8.26	-9.53	-9.07	-6.91	-9.43	-9.43	-9.04	-7.03	-7.91	-7.58	-6.65	-9.22	-7.23	-7.69	-7.3	-8.2	-9.06	-7.98	-9.17	-8.62	-9.98	-9.14	-8.85	-7.65	-9.24	-7.73	-8.43	-9.22	-8.87	-7.75	-8.38	-9.75	-9.44	-7.7
"hsa-miR-186"	-0.73	-0.18	0.34	-0.46	-0.7	-9.07	-6.91	-9.43	-9.43	-1.36	-0.1	-7.91	-0.63	-6.65	-3.18	0.02	-2.36	-0.68	-0.92	-1.02	-2.28	-0.8	-8.62	-2.16	-1.06	-8.85	-7.65	-9.24	-7.73	-8.43	-0.9	-2.96	-7.75	-8.38	-1.03	-3.14	-7.7
"hsa-miR-186*"	-9.8	-9.83	-8.62	-8.26	-9.53	-9.07	-6.91	-9.43	-9.43	-9.04	-7.03	-7.91	-7.58	-6.65	-9.22	-7.23	-7.69	-7.3	-8.2	-9.06	-7.98	-9.17	-8.62	-9.98	-9.14	-8.85	-7.65	-9.24	-7.73	-8.43	-9.22	-8.87	-7.75	-8.38	-9.75	-9.44	-7.7
"hsa-miR-187"	-9.8	-9.83	-8.62	-8.26	-9.53	-9.07	-6.91	-9.43	-9.43	-9.04	-7.03	-7.91	-7.58	-6.65	-9.22	-7.23	-7.69	-7.3	-8.2	-9.06	-7.98	-9.17	-8.62	-9.98	-9.14	-8.85	-7.65	-9.24	-7.73	-8.43	-9.22	-8.87	-7.75	-8.38	-9.75	-9.44	-7.7
"hsa-miR-187*"	-9.8	-9.83	-8.62	-8.26	-9.53	-9.07	-6.91	-4.55	-9.43	-9.04	-7.03	-7.91	-7.58	-6.65	-9.22	-7.23	-7.69	-7.3	-8.2	-9.06	-7.98	-9.17	-8.62	-9.98	-9.14	-8.85	-7.65	-9.24	-7.73	-8.43	-9.22	-8.87	-7.75	-8.38	-9.75	-9.44	-7.7
"hsa-miR-188-3p"	-9.8	-9.83	-8.62	-8.26	-9.53	-9.07	-6.91	-9.43	-9.43	-9.04	-7.03	-7.91	-7.58	-6.65	-9.22	-7.23	-7.69	-7.3	-8.2	-9.06	-7.98	-9.17	-8.62	-9.98	-9.14	-8.85	-7.65	-9.24	-7.73	-8.43	-9.22	-8.87	-7.75	-8.38	-9.75	-9.44	-7.7
"hsa-miR-188-5p"	0.81	-0.4	-1.62	-0.99	0.53	0.29	0.37	0.92	0.64	0.58	0.87	1	0.36	0.93	1.25	-7.23	0.52	-0.16	0.54	-0.36	0.67	0.89	1.01	-0.4	-9.14	-8.85	-0.13	0.16	-7.73	0.15	0.08	0.85	1.32	1.42	1.12	1.2	1.01
"hsa-miR-18a"	-9.8	-0.82	-1.89	-0.47	-1.99	-1.57	-1.11	-1.16	-9.43	-1.06	-7.03	-2.58	-7.58	-6.65	-2.06	-0.12	-1.02	-1.7	-8.2	-2.2	-2.23	-9.17	-2.16	-0.1	-9.14	-8.85	-7.65	-1.75	-7.73	-8.43	-3.23	-1	-7.75	-8.38	-9.75	-3.08	-7.7
"hsa-miR-18a*"	-9.8	-9.83	-8.62	-8.26	-9.53	-9.07	-6.91	-9.43	-9.43	-9.04	-7.03	-7.91	-7.58	-6.65	-9.22	-7.23	-7.69	-7.3	-8.2	-9.06	-7.98	-9.17	-8.62	-9.98	-9.14	-8.85	-7.65	-9.24	-7.73	-8.43	-9.22	-8.87	-7.75	-8.38	-9.75	-9.44	-7.7
"hsa-miR-18b"	-9.8	-2.57	-3.11	-2.28	-3.44	-9.07	-2.39	-3.16	-9.43	-2.97	-7.03	-7.91	-7.58	-6.65	-3.55	-1.71	-2.58	-2.78	-8.2	-3.15	-3.27	-9.17	-3.43	-1.94	-9.14	-8.85	-7.65	-9.24	-7.73	-8.43	-9.22	-2.83	-7.75	-8.38	-9.75	-9.44	-7.7
"hsa-miR-18b*"	-9.8	-9.83	-8.62	-8.26	-9.53	-9.07	-6.91	-9.43	-9.43	-9.04	-7.03	-7.91	-7.58	-6.65	-9.22	-7.23	-7.69	-7.3	-8.2	-9.06	-7.98	-9.17	-8.62	-9.98	-9.14	-8.85	-7.65	-9.24	-7.73	-8.43	-9.22	-8.87	-7.75	-8.38	-9.75	-9.44	-7.7
"hsa-miR-190"	-9.8	-9.83	-8.62	-8.26	-9.53	-9.07	-6.91	-9.43	-9.43	-9.04	-7.03	-7.91	-7.58	-6.65	-9.22	-7.23	-7.69	-7.3	-8.2	-9.06	-7.98	-9.17	-8.62	-9.98	-9.14	-8.85	-7.65	-9.24	-7.73	-8.43	-9.22	-8.87	-7.75	-8.38	-9.75	-9.44	-7.7
"hsa-miR-1908"	-9.8	-9.83	-8.62	-8.26	-9.53	-9.07	-6.91	-9.43	-9.43	-9.04	-7.03	-7.91	-7.58	-6.65	-9.22	-7.23	-7.69	-7.3	-8.2	-9.06	-7.98	-9.17	-8.62	-9.98	-9.14	-8.85	-7.65	-9.24	-7.73	-8.43	-9.22	-8.87	-7.75	-8.38	-9.75	-9.44	-7.7
"hsa-miR-1909"	-9.8	-9.83	-8.62	-8.26	-9.53	-9.07	-6.91	-9.43	-9.43	-9.04	-7.03	-7.91	-7.58	-6.65	-9.22	-7.23	-7.69	-7.3	-8.2	-9.06	-7.98	-9.17	-8.62	-9.98	-9.14	-8.85	-7.65	-9.24	-7.73	-8.43	-9.22	-8.87	-7.75	-8.38	-9.75	-9.44	-7.7
"hsa-miR-1909*"	-9.8	-9.83	-8.62	-8.26	-9.53	-9.07	-6.91	-9.43	-9.43	-9.04	-7.03	-7.91	-7.58	-6.65	-3.32	-7.23	-7.69	-7.3	-8.2	-2.5	-7.98	-9.17	-8.62	-9.98	-9.14	-8.85	-7.65	-9.24	-7.73	-8.43	-9.22	-8.87	-7.75	-8.38	-9.75	-9.44	-7.7
"hsa-miR-190b"	-9.8	-9.83	-8.62	-8.26	-9.53	-9.07	-6.91	-9.43	-9.43	-9.04	-7.03	-7.91	-7.58	-6.65	-9.22	-7.23	-7.69	-7.3	-8.2	-9.06	-7.98	-9.17	-8.62	-9.98	-9.14	-8.85	-7.65	-9.24	-7.73	-8.43	-9.22	-8.87	-7.75	-8.38	-9.75	-9.44	-7.7
"hsa-miR-191"	-9.8	-9.83	-8.62	-8.26	-9.53	-9.07	-6.91	-9.43	-9.43	-9.04	-7.03	-7.91	-7.58	-6.65	-9.22	-7.23	-7.69	-7.3	-8.2	-9.06	-7.98	-9.17	-8.62	-9.98	-9.14	-8.85	-7.65	-9.24	-7.73	-8.43	-9.22	-8.87	-7.75	-8.38	-9.75	-9.44	-7.7
"hsa-miR-191*"	-9.8	-3.47	-1.9	-2.25	-9.53	-9.07	0.24	-1.36	-9.43	-2.44	-7.03	-0.79	-0.59	0.66	-1.29	-1.39	-0.27	-0.18	-1.08	-1.56	-1.2	-9.17	-0.7	-9.98	-9.14	-8.85	-7.65	-9.24	-7.73	-8.43	-9.22	-0.66	-0.6	-8.38	-4.56	-1.44	-7.7
"hsa-miR-1910"	-9.8	-9.83	-8.62	-8.26	-9.53	-9.07	-6.91	-9.43	-9.43	-9.04	-7.03	-7.91	-7.58	-6.65	-9.22	-7.23	-7.69	-7.3	-8.2	-9.06	-7.98	-9.17	-8.62	-9.98	-9.14	-8.85	-7.65	-9.24	-7.73	-8.43	-9.22	-8.87	-7.75	-8.38	-9.75	-9.44	-7.7
"hsa-miR-1911"	-9.8	-9.83	-8.62	-8.26	-9.53	-9.07	-6.91	-9.43	-9.43	-9.04	-7.03	-7.91	-7.58	-6.65	-9.22	-7.23	-7.69	-7.3	-8.2	-9.06	-7.98	-9.17	-8.62	-9.98	-9.14	-8.85	-7.65	-9.24	-7.73	-8.43	-9.22	-8.87	-7.75	-8.38	-9.75	-9.44	-7.7
"hsa-miR-1911*"	-9.8	-9.83	-8.62	-8.26	-9.53	-9.07	-6.91	-9.43	-9.43	-9.04	-7.03	-7.91	-7.58	-6.65	-9.22	-7.23	-7.69	-7.3	-8.2	-9.06	-7.98	-9.17	-8.62	-9.98	-9.14	-8.85	-7.65	-9.24	-7.73	-8.43	-9.22	-8.87	-7.75	-8.38	-9.75	-9.44	-7.7
"hsa-miR-1912"	-9.8	-9.83	-8.62	-8.26	-9.53	-9.07	-6.91	-9.43	-9.43	-9.04	-7.03	-7.91	-7.58	-6.65	-9.22	-7.23	-7.69	-7.3	-8.2	-9.06	-7.98	-9.17	-8.62	-9.98	-9.14	-8.85	-7.65	-9.24	-7.73	-8.43	-9.22	-8.87	-7.75	-8.38	-9.75	-9.44	-7.7
"hsa-miR-1913"	-9.8	-9.83	-8.62	-8.26	-9.53	-9.07	-6.91	-9.43	-9.43	-9.04	-7.03	-7.91	-7.58	-6.65	-9.22	-7.23	-7.69	-7.3	-8.2	-9.06	-7.98	-9.17	-8.62	-9.98	-9.14	-8.85	-7.65	-9.24	-7.73	-8.43	-9.22	-8.87	-7.75	-8.38	-9.75	-9.44	-7.7
"hsa-miR-1914"	-9.8	-9.83	-8.62	-8.26	-9.53	-9.07	-6.91	-9.43	-9.43	-9.04	-7.03	-7.91	-7.58	-6.65	-9.22	-7.23	-7.69	-7.3	-8.2	-9.06	-7.98	-9.17	-8.62	-9.98	-9.14	-8.85	-7.65	-9.24	-7.73	-8.43	-9.22	-8.87	-7.75	-8.38	-9.75	-9.44	-7.7
"hsa-miR-1914*"	-0.38	-2.47	-8.62	-8.26	-1	-0.38	-0.52	-0.25	0.19	0.4	-0.43	-0.1	-0.48	0	0.19	-7.23	-0.14	-0.22	-0.48	-0.51	0.04	-0.33	-0.4	-0.35	-0.03	-8.85	-1.32	-0.3	-7.73	-8.43	-0.49	-0.43	0.08	0.34	0.82	-0.42	-7.7
"hsa-miR-1915"	4.75	2.09	1.71	2.12	2.18	1.64	1.19	4.27	2.23	2.37	1.04	3.32	2.22	2.9	2.84	-1.33	3	2.16	2.62	2.53	2.74	2.19	2.34	2.46	2.07	2.67	2.17	2.11	2.18	2.87	2.81	2.8	2.74	3.68	2.88	3.44	2.83
"hsa-miR-1915*"	-9.8	-9.83	-8.62	-8.26	-9.53	-9.07	-6.91	-9.43	-9.43	-9.04	-7.03	-7.91	-7.58	-6.65	-9.22	-7.23	-7.69	-7.3	-8.2	-9.06	-7.98	-9.17	-8.62	-9.98	-9.14	-8.85	-7.65	-9.24	-7.73	-8.43	-9.22	-8.87	-7.75	-8.38	-9.75	-9.44	-7.7
"hsa-miR-192"	-9.8	-3.14	-2.46	-8.26	-2.96	-9.07	-6.91	-9.43	-9.43	-9.04	-7.03	-7.91	-7.58	-6.65	-3.46	-7.23	-7.69	-7.3	-8.2	-9.06	-7.98	-9.17	-8.62	-9.98	-9.14	-8.85	-7.65	-9.24	-7.73	-8.43	-9.22	-3.07	-7.75	-8.38	-9.75	-9.44	-7.7
"hsa-miR-192*"	-9.8	-9.83	-8.62	-8.26	-9.53	-9.07	-6.91	-9.43	-9.43	-9.04	-7.03	-7.91	-7.58	-6.65	-9.22	-7.23	-7.69	-7.3	-8.2	-9.06	-7.98	-9.17	-8.62	-9.98	-9.14	-8.85	-7.65	-9.24	-7.73	-8.43	-9.22	-8.87	-7.75	-8.38	-9.75	-9.44	-7.7
"hsa-miR-193a-3p"	-0.69	0.48	0.36	0.54	0.01	-0.8	-1.01	-1.35	-1.01	-0.51	-0.39	-1.13	0.22	-6.65	-1.42	-0.53	0.88	-1.29	-1.03	-0.58	-1.02	1.66	-1.2	-0.55	-9.14	-0.63	0.49	0.72	-7.73	-0.88	-0.18	1.02	-0.6	0.17	0.99	-0.08	1.38
"hsa-miR-193a-5p"	-2.01	-3.13	-2.16	-3.05	-2.39	-9.07	-6.91	-9.43	-9.43	-3.09	-7.03	-7.91	-7.58	-6.65	-9.22	-7.23	-1.81	-7.3	-8.2	-9.06	-7.98	-9.17	-8.62	-9.98	-9.14	-8.85	-7.65	-1.1	-7.73	-8.43	-2.52	-2.95	-7.75	-8.38	-1.08	-2.99	-7.7
"hsa-miR-193b"	-1.44	-2.98	-8.62	-2.89	-3.61	0.06	-1.15	0.56	0.43	-1.35	-7.03	1.26	2.49	1.76	-0.12	-7.23	-1.08	2.35	-1.7	-0.64	-0.81	0	2.12	0.3	0.41	0.31	1.64	0.21	1.21	1.32	0.96	-1.21	1.12	2.17	-1.71	-1.07	1.26
"hsa-miR-193b*"	-9.8	-9.83	-8.62	-8.26	-3.14	-9.07	-6.91	-3.47	-9.43	-2.88	-1.45	-7.91	-7.58	-6.65	-2.94	-7.23	-7.69	-7.3	-8.2	-9.06	-2.5	-9.17	-8.62	-9.98	-9.14	-8.85	-7.65	-9.24	-7.73	-8.43	-2.73	-8.87	-7.75	-8.38	-2.92	-9.44	-7.7
"hsa-miR-194"	-9.8	-3.28	-2.48	-8.26	-1.96	-9.07	-6.91	-9.43	-9.43	-9.04	-7.03	-7.91	-7.58	-6.65	-9.22	-7.23	-7.69	-7.3	-8.2	-9.06	-7.98	-9.17	-8.62	-9.98	-9.14	-8.85	-7.65	-9.24	-7.73	-8.43	-9.22	-8.87	-7.75	-8.38	-2.58	-9.44	-7.7
"hsa-miR-194*"	-9.8	-9.83	-8.62	-8.26	-9.53	-9.07	-6.91	-9.43	-9.43	-9.04	-7.03	-7.91	-7.58	-6.65	-9.22	-7.23	-7.69	-7.3	-8.2	-9.06	-7.98	-9.17	-8.62	-9.98	-9.14	-8.85	-7.65	-9.24	-7.73	-8.43	-9.22	-8.87	-7.75	-8.38	-9.75	-9.44	-7.7
"hsa-miR-195"	2.26	1.19	2.65	2.47	0.8	-9.07	-6.91	-0.79	0.55	-1.53	-7.03	-0.28	-2.17	-6.65	0.03	0.5	0.24	-0.43	-2.61	0	-0.94	2.37	-2.26	0	1.45	1.33	-0.52	1.13	-7.73	0.11	-0.68	-1.63	1.95	-8.38	-1.43	1.22	-0.17
"hsa-miR-195*"	-3.83	-9.83	-8.62	-8.26	-9.53	-9.07	-6.91	-9.43	-9.43	-9.04	-7.03	-7.91	-7.58	-6.65	-9.22	-7.23	-7.69	-7.3	-8.2	-9.06	-7.98	-9.17	-8.62	-9.98	-9.14	-8.85	-7.65	-9.24	-7.73	-8.43	-9.22	-8.87	-7.75	-8.38	-9.75	-9.44	-7.7
"hsa-miR-196a"	-9.8	-9.83	-8.62	-8.26	-9.53	-9.07	-6.91	-9.43	-9.43	-9.04	-7.03	-7.91	-1.59	-6.65	-2.72	-7.23	-2.48	-1.9	-1.1	-9.06	-7.98	-1.33	-1.3	-2.28	-9.14	-8.85	-1.08	-9.24	2.06	-8.43	-1.84	0.02	-7.75	-0.89	-3.48	-9.44	-7.7
"hsa-miR-196a*"	-9.8	-9.83	-8.62	-8.26	-9.53	-9.07	-6.91	-9.43	-9.43	-9.04	-7.03	-7.91	-7.58	-6.65	-9.22	-7.23	-7.69	-7.3	-8.2	-9.06	-7.98	-9.17	-8.62	-9.98	-9.14	-8.85	-7.65	-9.24	-7.73	-8.43	-9.22	-8.87	-7.75	-8.38	-9.75	-9.44	-7.7
"hsa-miR-196b"	-9.8	-9.83	-8.62	-8.26	-9.53	-9.07	-0.45	-2.91	-9.43	-1.6	-7.03	-2.41	-0.46	-6.65	-3.35	-0.38	-2.46	-7.3	-2.66	-2.48	-7.98	0.56	-8.62	-9.98	-9.14	-8.85	-1.26	-9.24	-7.73	-8.43	-9.22	-1.48	-7.75	-8.38	-3.32	-9.44	-7.7
"hsa-miR-196b*"	-9.8	-9.83	-8.62	-8.26	-9.53	-9.07	-6.91	-9.43	-9.43	-9.04	-7.03	-7.91	-7.58	-6.65	-9.22	-7.23	-7.69	-7.3	-8.2	-9.06	-7.98	-9.17	-8.62	-9.98	-9.14	-8.85	-7.65	-9.24	-7.73	-8.43	-9.22	-8.87	-7.75	-8.38	-9.75	-9.44	-7.7
"hsa-miR-197"	-1.08	-9.83	-8.62	-8.26	-9.53	-1	-1.73	-1.79	-9.43	-1.22	-7.03	-1.01	-0.48	0.16	-1.46	-7.23	-0.49	-1.65	-1.26	-1.15	-2.1	-9.17	-1.12	-9.98	-9.14	-1.2	0.34	-9.24	-7.73	-8.43	-3.06	-0.11	-1.16	-8.38	-3.24	-1.44	-7.7
"hsa-miR-1972"	-2.25	-2.94	-2.83	-8.26	-1.86	-9.07	-6.91	-2.63	-9.43	-9.04	-7.03	-7.91	-7.58	-6.65	-1.87	-7.23	-2.45	-7.3	-8.2	-2.94	-7.98	-9.17	-8.62	-9.98	-9.14	-8.85	-7.65	-9.24	-7.73	-8.43	-9.22	-8.87	-7.75	-8.38	-9.75	-3.03	-7.7
"hsa-miR-1973"	1.28	3.22	3.83	3.64	1.59	1.31	1.49	1.02	2.03	1.19	3.34	0.75	0.27	-6.65	1.38	4.12	1.14	-7.3	0.59	0.36	1.92	0.56	1.5	-0.03	-0.27	-1.05	-0.9	-0.82	-7.73	0.68	-0.09	0.73	-0.66	0.14	0.87	-0.26	0.5
"hsa-miR-1976"	-9.8	-9.83	-8.62	-8.26	-9.53	-9.07	-6.91	-9.43	-9.43	-9.04	-7.03	-7.91	-7.58	-6.65	-9.22	-7.23	-7.69	-7.3	-8.2	-9.06	-7.98	-9.17	-8.62	-9.98	-9.14	-8.85	-7.65	-9.24	-7.73	-8.43	-9.22	-8.87	-7.75	-8.38	-9.75	-9.44	-7.7
"hsa-miR-198"	-2.04	-1.82	-8.62	-3.05	-0.77	-9.07	-6.91	-3.58	-9.43	-2.77	-7.03	-7.91	-7.58	-6.65	-3.28	-7.23	-7.69	-7.3	-8.2	-9.06	-7.98	-9.17	-8.62	-9.98	-9.14	-8.85	-7.65	-9.24	-7.73	-8.43	-3.02	-8.87	-7.75	-8.38	-1.31	-9.44	-7.7
"hsa-miR-199a-3p"	2.99	4.83	5.29	5.23	3.99	1.84	1.12	2.48	3.21	1.06	2.58	0.76	1.41	-6.65	1.69	4.55	2.41	0.51	-1.23	1.61	0.85	1.56	0.77	3.49	4.25	3.69	3.66	2.06	6.01	2.02	2.43	3.42	3.78	0.89	2.71	2.88	3.66
"hsa-miR-199a-5p"	2.77	2.66	3.66	3.17	2.96	0.79	1.41	0.95	2.24	0.63	2.52	-0.65	0.13	-0.25	-0.76	2.63	1.8	1.6	-1.24	1.1	0.56	1.23	-0.85	1.76	2.38	2.69	3.05	1.36	5.24	0.47	1.64	2.58	3.3	-0.8	3.01	1.57	2.47
"hsa-miR-199b-5p"	1.85	3.98	3.91	4.07	2.39	-1.03	-1.48	-0.4	0.91	-0.81	0.2	-1.6	-1.3	-6.65	-1.04	2.92	0.54	-1.29	-2.87	-0.04	-1.46	-0.66	-2.15	1.21	1.58	1.92	1.2	-0.57	2.78	-0.14	-0.24	-2.5	0.84	-8.38	0.06	1.18	0.62
"hsa-miR-19a"	0.25	2.64	2.58	2.75	2.34	1.15	2.18	1.47	0.25	1.37	2.13	1.12	0.75	-6.65	0.99	3.24	1.41	-0.15	0.16	1.54	1.22	1.97	1.31	2.25	0.99	1.27	1.37	1.6	1.33	1.21	0.85	1.61	0.67	1.27	-0.22	0.68	1.72
"hsa-miR-19a*"	-9.8	-9.83	-8.62	-8.26	-9.53	-9.07	-6.91	-9.43	-9.43	-9.04	-7.03	-7.91	-7.58	-6.65	-9.22	-7.23	-7.69	-7.3	-8.2	-9.06	-7.98	-9.17	-8.62	-9.98	-9.14	-8.85	-7.65	-9.24	-7.73	-8.43	-9.22	-8.87	-7.75	-8.38	-9.75	-9.44	-7.7
"hsa-miR-19b"	2.6	4.66	4.69	4.65	3.96	3.36	4.72	3.25	2.2	3.59	4.4	3.28	2.6	2.29	3	4.76	3.48	2.56	2.35	3.19	3.26	3.72	3.33	3.88	2.68	3.34	3.43	3.84	3.14	2.87	2.91	3.21	2.65	2.83	2.36	2.8	3.32
"hsa-miR-19b-1*"	-9.8	-9.83	-8.62	-8.26	-9.53	-9.07	-6.91	-9.43	-9.43	-9.04	-7.03	-7.91	-7.58	-6.65	-9.22	-7.23	-7.69	-7.3	-8.2	-9.06	-7.98	-9.17	-8.62	-9.98	-9.14	-8.85	-7.65	-9.24	-7.73	-8.43	-9.22	-8.87	-7.75	-8.38	-9.75	-9.44	-7.7
"hsa-miR-19b-2*"	-9.8	-9.83	-8.62	-8.26	-9.53	-9.07	-6.91	-9.43	-9.43	-9.04	-7.03	-7.91	-7.58	-6.65	-9.22	-7.23	-7.69	-7.3	-8.2	-9.06	-7.98	-9.17	-8.62	-9.98	-9.14	-8.85	-7.65	-9.24	-7.73	-8.43	-9.22	-8.87	-7.75	-8.38	-9.75	-9.44	-7.7
"hsa-miR-200a"	-0.94	3.83	3.58	3.07	1.3	0.89	1.15	0.36	-1.33	2.11	0.52	0.82	0.88	-0.19	0.7	4.16	0.65	1.18	1.81	2.18	1.36	2.82	1.4	2.1	0.41	2.17	2.17	1.09	-7.73	2.04	1.85	-1.36	-0.01	0.47	3.2	0.11	0.65
"hsa-miR-200a*"	-9.8	-9.83	-8.62	-8.26	-9.53	-9.07	-6.91	-9.43	-9.43	-9.04	-7.03	-7.91	-7.58	-6.65	-3.89	-7.23	-7.69	-7.3	-8.2	-9.06	-7.98	-9.17	-8.62	-9.98	-9.14	-8.85	-7.65	-9.24	-7.73	-8.43	-9.22	-8.87	-7.75	-8.38	-4.19	-4.01	-7.7
"hsa-miR-200b"	0.51	4.73	4.4	4.23	2.13	1.34	3.36	2.66	-0.09	3.6	1.31	2.51	2.55	3.11	2.78	4.76	3.15	2.69	3.48	3.28	2.89	3.51	3.33	3.11	2.28	3.57	3.79	3.18	-7.73	3.86	3.22	1.43	1.76	2.92	3.75	2.18	2.91
"hsa-miR-200b*"	-9.8	-3.27	-8.62	-8.26	-2.15	-9.07	-6.91	-9.43	-9.43	-9.04	-7.03	-7.91	-7.58	-6.65	-3.55	-7.23	-7.69	-7.3	-3.66	-3.89	-7.98	-9.17	-3.92	-9.98	-9.14	-8.85	-7.65	-9.24	-7.73	-8.43	-9.22	-8.87	-7.75	-8.38	-4.46	-3.22	-7.7
"hsa-miR-200c"	0.76	4.32	3.79	3.89	1.84	3.47	4.69	2.58	-0.47	3.86	0.96	2.72	3.24	4.02	2.84	6.38	3.3	3.36	4.08	3.3	3.64	3.2	4.24	3.13	1.35	3.54	3.29	3.14	-7.73	3.82	3.4	-1.8	2.92	3.27	3.32	2.35	3.73
"hsa-miR-200c*"	-9.8	-9.83	-8.62	-8.26	-9.53	-9.07	-6.91	-9.43	-9.43	-9.04	-7.03	-7.91	-7.58	-6.65	-9.22	-7.23	-7.69	-7.3	-8.2	-9.06	-7.98	-9.17	-8.62	-9.98	-9.14	-8.85	-7.65	-9.24	-7.73	-8.43	-9.22	-8.87	-7.75	-8.38	-9.75	-9.44	-7.7
"hsa-miR-202"	-0.22	-0.93	-0.9	-1.44	0.12	-9.07	0	-0.84	-9.43	-2.04	-7.03	-0.17	-2.04	-6.65	-0.27	-7.23	-1.08	-0.71	-1.08	-0.85	-0.64	-0.51	-1.32	-0.7	-9.14	-8.85	-7.65	-0.78	-7.73	-8.43	0.18	-1.14	-0.01	-8.38	-0.18	0.48	-7.7
"hsa-miR-202*"	-9.8	-9.83	-8.62	-8.26	-9.53	-9.07	-6.91	-9.43	-9.43	-9.04	-7.03	-7.91	-7.58	-6.65	-9.22	-7.23	-7.69	-7.3	-8.2	-9.06	-7.98	-9.17	-8.62	-9.98	-9.14	-8.85	-7.65	-9.24	-7.73	-8.43	-9.22	-8.87	-7.75	-8.38	-9.75	-9.44	-7.7
"hsa-miR-203"	1.98	6.4	3.45	6.73	1.91	0.49	1.1	1.93	1.16	3.34	1	2.53	1.25	3.06	2.9	4.69	3.25	3.46	1.88	2.05	3.42	-9.17	2.24	2.86	1.1	1.81	3.84	0.46	-7.73	2.98	3.09	-8.87	0.95	4.59	3.69	3.42	3.85
"hsa-miR-204"	-0.94	-2.94	1.16	-0.57	-3.58	-9.07	-6.91	-9.43	-9.43	-9.04	-7.03	-7.91	-7.58	-6.65	-9.22	-7.23	-7.69	-7.3	-2.68	-2.99	-7.98	-9.17	-8.62	-9.98	-9.14	-8.85	-7.65	1.06	-7.73	-8.43	-9.22	-8.87	-7.75	-8.38	-9.75	-2.91	-7.7
"hsa-miR-205"	2.29	2.82	2.81	3.09	1.18	6.68	3.98	4.89	4.18	5.22	2.94	6.13	7.06	6.89	4.5	4.56	5.14	7.14	7.09	7.02	5.86	5.96	6.52	5.55	5.3	7.28	6.36	6.87	-7.73	6.2	4.11	0.4	5.63	5.94	4.73	5.21	6.8
"hsa-miR-205*"	-9.8	-1.42	-1.4	-1.16	-1.71	0.13	1.21	-1.28	-9.43	0.13	0.45	-0.26	-0.28	-6.65	-0.78	0.49	-0.65	-0.13	0.11	0.02	0.35	-0.2	-0.81	-1.87	-9.14	0.16	-1.11	1.44	-7.73	-8.43	-1.53	-8.87	-0.72	-8.38	-0.34	-3.27	-7.7
"hsa-miR-2052"	-9.8	-9.83	-8.62	-8.26	-9.53	-9.07	-6.91	-9.43	-9.43	-9.04	-7.03	-7.91	-7.58	-6.65	-9.22	-7.23	-7.69	-7.3	-8.2	-9.06	-7.98	-9.17	-8.62	-9.98	-9.14	-8.85	-7.65	-9.24	-7.73	-8.43	-9.22	-8.87	-7.75	-8.38	-9.75	-9.44	-7.7
"hsa-miR-2053"	-9.8	-9.83	-8.62	-8.26	-9.53	-9.07	-6.91	-9.43	-9.43	-9.04	-7.03	-7.91	-7.58	-6.65	-9.22	-7.23	-7.69	-7.3	-8.2	-9.06	-7.98	-9.17	-8.62	-9.98	-9.14	-8.85	-7.65	-9.24	-7.73	-8.43	-9.22	-8.87	-7.75	-8.38	-9.75	-9.44	-7.7
"hsa-miR-206"	-9.8	-9.83	-8.62	-8.26	-9.53	-9.07	-6.91	-9.43	3.14	-9.04	0.5	-7.91	-7.58	-6.65	-2.11	-7.23	-7.69	-7.3	-8.2	-9.06	-7.98	-9.17	-8.62	-9.98	1.5	-8.85	-7.65	-9.24	-7.73	-8.43	-9.22	-8.87	-7.75	-8.38	-9.75	-9.44	-7.7
"hsa-miR-208a"	-9.8	-9.83	-8.62	-8.26	-9.53	-9.07	-6.91	-9.43	-9.43	-9.04	-7.03	-7.91	-7.58	-6.65	-9.22	-7.23	-7.69	-7.3	-8.2	-9.06	-7.98	-9.17	-8.62	-9.98	-9.14	-8.85	-7.65	-9.24	-7.73	-8.43	-9.22	-8.87	-7.75	-8.38	-9.75	-9.44	-7.7
"hsa-miR-208b"	-9.8	-9.83	-8.62	-8.26	-9.53	-9.07	-6.91	-9.43	-9.43	-9.04	-7.03	-7.91	-7.58	-6.65	-9.22	-7.23	-7.69	-7.3	-8.2	-9.06	-7.98	-9.17	-8.62	-9.98	-9.14	-8.85	-7.65	-9.24	-7.73	-8.43	-9.22	-8.87	-7.75	-8.38	-9.75	-9.44	-7.7
"hsa-miR-20a"	0.07	3.57	3.36	3.85	2.45	2.57	2.27	2.63	0.61	1.91	1.14	1.64	1	-1.13	2.39	3.78	1.87	0.18	-0.15	1.52	1.25	2.27	2.63	3.41	1.13	2.19	2.08	2.49	1.74	1.79	0.79	2.91	1.24	1.91	-0.19	1.7	2.11
"hsa-miR-20a*"	-9.8	-3.19	-8.62	-3.07	-9.53	-9.07	-6.91	-9.43	-9.43	-9.04	-7.03	-7.91	-7.58	-6.65	-9.22	-7.23	-7.69	-7.3	-8.2	-9.06	-7.98	-9.17	-8.62	-9.98	-9.14	-8.85	-7.65	-9.24	-7.73	-8.43	-9.22	-8.87	-7.75	-8.38	-9.75	-9.44	-7.7
"hsa-miR-20b"	-2.1	1.75	1.43	2	0.68	0.76	-0.83	0.18	-1.71	0.07	-1.03	-1.2	-1.92	-6.65	-0.27	1.87	-0.74	-7.3	-2.17	-0.28	-0.98	0.16	-0.12	1.47	-1.13	-0.49	-1	-0.36	-7.73	-0.86	-0.96	0.25	-1.68	-0.77	-2.44	-0.77	-7.7
"hsa-miR-20b*"	-9.8	-9.83	-8.62	-8.26	-9.53	-9.07	-6.91	-9.43	-9.43	-9.04	-7.03	-7.91	-7.58	-6.65	-9.22	-7.23	-7.69	-7.3	-8.2	-9.06	-7.98	-9.17	-8.62	-9.98	-9.14	-8.85	-7.65	-9.24	-7.73	-8.43	-9.22	-8.87	-7.75	-8.38	-9.75	-9.44	-7.7
"hsa-miR-21"	4.68	6.17	7.31	6.66	7.25	7.34	8.35	7.29	6.92	7.16	7.79	6.48	7.56	7.4	7.11	9.12	8.44	7.62	6.67	7.44	6.9	5.74	7.72	7.79	8.32	7.52	8.85	7.19	8.13	7.68	8	8.51	8.41	7.77	7.65	6.41	8.3
"hsa-miR-21*"	-1.47	-1.34	-0.19	-0.84	-0.41	1.9	3.39	0.96	1.02	1.38	2.5	1.26	1.78	2.73	1.75	1.22	2.61	1.13	1.41	0.94	1.1	-1.1	1.58	0.67	0.49	0.61	2.59	1.68	0.51	1.56	1.31	1.69	2.7	1.95	1.35	-0.43	2.31
"hsa-miR-210"	-0.48	1.08	-0.62	1.05	-1.11	1.26	3.11	0.69	-0.36	2.24	1.44	1.67	0.95	3.11	0.84	0.71	0.06	3.72	1.28	-0.29	1.82	1.12	2.14	0.36	-9.14	1.73	2.76	2.31	1.65	1.15	1.89	0.08	1.84	2.69	1.37	1.07	2.04
"hsa-miR-211"	-9.8	-9.83	-8.62	-8.26	-9.53	-9.07	-6.91	-9.43	-9.43	-9.04	-7.03	-7.91	-7.58	-6.65	-9.22	-7.23	-7.69	-7.3	-8.2	-9.06	-7.98	-9.17	-8.62	-9.98	-9.14	-8.85	-7.65	-9.24	-7.73	-8.43	-9.22	-8.87	-7.75	-8.38	-9.75	-1.12	-7.7
"hsa-miR-2110"	-9.8	-9.83	-8.62	-8.26	-9.53	-9.07	-6.91	-9.43	-9.43	-9.04	-7.03	-7.91	-7.58	-6.65	-9.22	-7.23	-7.69	-7.3	-8.2	-9.06	-7.98	-9.17	-8.62	-9.98	-9.14	-8.85	-7.65	-9.24	-7.73	-8.43	-9.22	-8.87	-7.75	-8.38	-9.75	-9.44	-7.7
"hsa-miR-2113"	-9.8	-9.83	-8.62	-8.26	-9.53	-9.07	-6.91	-9.43	-9.43	-9.04	-7.03	-7.91	-7.58	-6.65	-9.22	-7.23	-7.69	-7.3	-8.2	-9.06	-7.98	-9.17	-8.62	-9.98	-9.14	-8.85	-7.65	-9.24	-7.73	-8.43	-9.22	-8.87	-7.75	-8.38	-9.75	-9.44	-7.7
"hsa-miR-2114"	-9.8	-1.47	-8.62	-8.26	-9.53	-9.07	-6.91	-9.43	-9.43	-9.04	-7.03	-7.91	-7.58	-6.65	-9.22	-7.23	-7.69	-7.3	-8.2	-9.06	-7.98	-9.17	-8.62	-9.98	-9.14	-8.85	-7.65	-9.24	-7.73	-8.43	-9.22	-8.87	-7.75	-8.38	-9.75	-9.44	-7.7
"hsa-miR-2114*"	-9.8	-9.83	-8.62	-8.26	-2.56	-9.07	-6.91	-9.43	-9.43	-9.04	-7.03	-7.91	-7.58	-6.65	-1.78	-7.23	-7.69	-7.3	-8.2	-9.06	-7.98	-9.17	-8.62	-9.98	-9.14	-8.85	-7.65	-9.24	-7.73	-8.43	-3.02	-8.87	-7.75	-8.38	-9.75	-2.35	-7.7
"hsa-miR-2115"	-9.8	-9.83	-8.62	-8.26	-9.53	-9.07	-6.91	-9.43	-9.43	-9.04	-7.03	-7.91	-7.58	-6.65	-9.22	-7.23	-7.69	-7.3	-8.2	-9.06	-7.98	-9.17	-8.62	-9.98	-9.14	-8.85	-7.65	-9.24	-7.73	-8.43	-9.22	-8.87	-7.75	-8.38	-9.75	-9.44	-7.7
"hsa-miR-2115*"	-9.8	-9.83	-8.62	-8.26	-9.53	-9.07	-6.91	-9.43	-9.43	-9.04	-7.03	-7.91	-7.58	-6.65	-9.22	-7.23	-7.69	-7.3	-8.2	-9.06	-7.98	-9.17	-8.62	-9.98	-9.14	-8.85	-7.65	-9.24	-7.73	-8.43	-9.22	-8.87	-7.75	-8.38	-9.75	-9.44	-7.7
"hsa-miR-2116"	-9.8	-9.83	-8.62	-8.26	-9.53	-9.07	-6.91	-9.43	-9.43	-9.04	-7.03	-7.91	-7.58	-6.65	-9.22	-7.23	-7.69	-7.3	-8.2	-9.06	-7.98	-9.17	-8.62	-9.98	-9.14	-8.85	-7.65	-9.24	-7.73	-8.43	-9.22	-8.87	-7.75	-8.38	-9.75	-9.44	-7.7
"hsa-miR-2116*"	-9.8	-9.83	-8.62	-8.26	-9.53	-9.07	-0.11	-1.9	-9.43	-9.04	-7.03	-1.33	-1.1	0.33	-1.61	-7.23	-0.66	-7.3	-1.49	-1.94	-2.11	-9.17	-1.14	-9.98	-9.14	-8.85	-7.65	-9.24	-7.73	-8.43	-9.22	-1.1	-1.03	-8.38	-9.75	-1.89	-7.7
"hsa-miR-2117"	-9.8	-9.83	-8.62	-8.26	-9.53	-9.07	-6.91	-9.43	-9.43	-9.04	-7.03	-7.91	-7.58	-6.65	-9.22	-7.23	-7.69	-7.3	-8.2	-9.06	-7.98	-9.17	-8.62	-9.98	-9.14	-8.85	-7.65	-9.24	-7.73	-8.43	-9.22	-8.87	-7.75	-8.38	-9.75	-9.44	-7.7
"hsa-miR-212"	-1.55	-9.83	-8.62	-8.26	-2.15	-9.07	-6.91	-0.14	-9.43	-9.04	-7.03	0.13	-0.37	-6.65	-0.52	-7.23	-0.66	-7.3	-1.75	-0.93	-7.98	-9.17	0	-9.98	-9.14	-8.85	-7.65	-9.24	-7.73	-8.43	-1.86	-0.23	-0.16	-8.38	-1.43	-0.47	-7.7
"hsa-miR-214"	-0.49	-3.36	-2.1	-2.68	-3.31	-9.07	-6.91	-1.26	0.18	-9.04	-7.03	-7.91	-7.58	-6.65	-2.71	-7.23	-1.53	-1.47	-8.2	-9.06	-7.98	-9.17	-8.62	0.04	1.23	-0.08	0.36	-0.7	4.98	-8.43	-1.75	-0.31	0.29	-8.38	-0.64	-0.95	0.47
"hsa-miR-214*"	-9.8	-9.83	-8.62	-8.26	-9.53	-9.07	-6.91	-9.43	-9.43	-9.04	-7.03	-7.91	-7.58	-6.65	-9.22	-7.23	-7.69	-7.3	-8.2	-9.06	-7.98	-9.17	-8.62	-9.98	-9.14	-8.85	-7.65	-9.24	-7.73	-8.43	-9.22	-8.87	-7.75	-8.38	-9.75	-9.44	-7.7
"hsa-miR-215"	-9.8	-9.83	-8.62	-8.26	-9.53	-9.07	-6.91	-9.43	-9.43	-9.04	-7.03	-7.91	-7.58	-6.65	-9.22	-7.23	-7.69	-7.3	-8.2	-9.06	-7.98	-9.17	-8.62	-9.98	-9.14	-8.85	-7.65	-9.24	-7.73	-8.43	-9.22	-8.87	-7.75	-8.38	-9.75	-9.44	-7.7
"hsa-miR-216a"	-9.8	-9.83	-8.62	-8.26	-9.53	-9.07	-6.91	-9.43	-9.43	-9.04	-7.03	-7.91	-7.58	-6.65	-9.22	-7.23	-7.69	-7.3	-8.2	-9.06	-7.98	-9.17	-8.62	-9.98	-9.14	-8.85	-7.65	-9.24	-7.73	-8.43	-9.22	-8.87	-7.75	-8.38	-9.75	-9.44	-7.7
"hsa-miR-216b"	-9.8	-9.83	-8.62	-8.26	-9.53	-9.07	-6.91	-9.43	-9.43	-9.04	-7.03	-7.91	-7.58	-6.65	-9.22	-7.23	-7.69	-7.3	-8.2	-9.06	-7.98	-9.17	-8.62	-9.98	-9.14	-8.85	-7.65	-9.24	-7.73	-8.43	-9.22	-8.87	-7.75	-8.38	-9.75	-9.44	-7.7
"hsa-miR-217"	-9.8	-9.83	-8.62	-8.26	-9.53	-9.07	-6.91	-9.43	-9.43	-9.04	-7.03	-7.91	-7.58	-6.65	-9.22	-7.23	-7.69	-7.3	-8.2	-9.06	-7.98	-9.17	-8.62	-9.98	-9.14	-8.85	-7.65	-9.24	-7.73	-8.43	-9.22	-8.87	-7.75	-8.38	-9.75	-9.44	-7.7
"hsa-miR-218"	-1.5	0.39	-0.52	-0.18	-1.02	-9.07	-6.91	-9.43	-9.43	-9.04	-7.03	-7.91	-7.58	-6.65	-9.22	-1.96	-7.69	-7.3	-8.2	-9.06	-7.98	-9.17	-8.62	-2.32	-9.14	-8.85	-7.65	-9.24	-7.73	-8.43	-9.22	-8.87	-7.75	-8.38	-9.75	-2.74	-7.7
"hsa-miR-218-1*"	-9.8	-9.83	-8.62	-8.26	-9.53	-9.07	-6.91	-9.43	-9.43	-9.04	-7.03	-7.91	-7.58	-6.65	-9.22	-7.23	-7.69	-7.3	-8.2	-9.06	-7.98	-9.17	-8.62	-9.98	-9.14	-8.85	-7.65	-9.24	-7.73	-8.43	-9.22	-8.87	-7.75	-8.38	-9.75	-9.44	-7.7
"hsa-miR-218-2*"	-9.8	-9.83	-8.62	-8.26	-9.53	-9.07	-6.91	-9.43	-9.43	-9.04	-7.03	-7.91	-7.58	-6.65	-9.22	-7.23	-7.69	-7.3	-8.2	-9.06	-7.98	-9.17	-8.62	-9.98	-9.14	-8.85	-7.65	-9.24	-7.73	-8.43	-9.22	-8.87	-7.75	-8.38	-9.75	-9.44	-7.7
"hsa-miR-219-1-3p"	-9.8	-9.83	-8.62	-8.26	-9.53	-9.07	-6.91	-9.43	-9.43	-9.04	-7.03	-7.91	-7.58	-6.65	-9.22	-7.23	-7.69	-7.3	-8.2	-9.06	-7.98	-9.17	-8.62	-9.98	-9.14	-8.85	-7.65	-9.24	-7.73	-8.43	-9.22	-8.87	-7.75	-8.38	-9.75	-9.44	-7.7
"hsa-miR-219-2-3p"	-9.8	-9.83	-8.62	-8.26	-9.53	-9.07	-6.91	-9.43	-9.43	-9.04	-7.03	-7.91	-7.58	-6.65	-9.22	-7.23	-7.69	-7.3	-8.2	-9.06	-7.98	-9.17	-8.62	-9.98	-9.14	-8.85	-7.65	-9.24	-7.73	-8.43	-9.22	-8.87	-7.75	-8.38	-9.75	-9.44	-7.7
"hsa-miR-219-5p"	-9.8	-2.38	-8.62	-3.06	-9.53	-9.07	-6.91	-9.43	-9.43	-3.01	-7.03	-7.91	-7.58	-6.65	-9.22	-0.92	-7.69	-7.3	-8.2	-9.06	-7.98	-9.17	-8.62	-9.98	-9.14	-8.85	-7.65	-9.24	-7.73	-8.43	-9.22	-8.87	-7.75	-8.38	-9.75	-9.44	-7.7
"hsa-miR-22"	4.07	4.25	4.91	4.24	4.4	2.98	4.81	3.04	3.72	3.09	5.73	3.16	3.88	4.45	3.09	4.53	4.62	5.61	2.91	3.73	3.74	2.3	2.83	2.94	4.34	4	4.9	3.65	3.88	4.05	4.2	3.17	4.13	5.04	4.25	3.16	4.66
"hsa-miR-22*"	-9.8	-3.06	-8.62	-8.26	-9.53	-9.07	-6.91	-9.43	-9.43	-9.04	-7.03	-7.91	-7.58	-6.65	-9.22	-7.23	-7.69	-7.3	-8.2	-9.06	-7.98	-9.17	-8.62	-9.98	-9.14	-8.85	-7.65	-9.24	-7.73	-8.43	-9.22	-8.87	-7.75	-8.38	-9.75	-9.44	-7.7
"hsa-miR-221"	-0.9	1.04	0.91	0.95	0.48	2.04	0.07	-1.28	-0.76	0.28	0.27	-1.27	0.47	-6.65	-1.36	2.93	0.8	1.23	0.6	0.32	1.21	-0.44	0.21	-0.03	-0.16	-0.35	-0.05	-0.5	1.05	0.1	0.15	0.72	-1.2	0.3	-0.03	-0.81	-7.7
"hsa-miR-221*"	-9.8	-2.25	-2.73	-2.62	-9.53	-9.07	-6.91	-9.43	-9.43	-9.04	-7.03	-7.91	-7.58	-6.65	-9.22	-1.95	-7.69	-7.3	-8.2	-9.06	-7.98	-9.17	-8.62	-9.98	-9.14	-8.85	-7.65	-9.24	-7.73	-8.43	-9.22	-8.87	-7.75	-8.38	-9.75	-9.44	-7.7
"hsa-miR-222"	-0.61	-0.95	-0.3	-1.28	-0.51	1.34	0.47	-1.86	0.14	-0.35	0.3	-0.43	1.84	-0.21	-0.56	1.05	0.13	1.78	1.77	1.23	0.96	0.42	0.26	-0.95	0.58	1.02	0.91	0.29	-7.73	0.31	1.63	-0.69	0.42	1.16	1.1	-1.1	-0.04
"hsa-miR-222*"	-9.8	-9.83	-8.62	-8.26	-9.53	-9.07	-6.91	-9.43	-9.43	-9.04	-7.03	-7.91	-7.58	-6.65	-9.22	-7.23	-7.69	-7.3	-8.2	-9.06	-7.98	-9.17	-8.62	-9.98	-9.14	-8.85	-7.65	-9.24	-7.73	-8.43	-9.22	-8.87	-7.75	-8.38	-9.75	-9.44	-7.7
"hsa-miR-223"	-0.26	1.2	2.03	1.6	3.98	2.93	0.29	1.25	1.97	1.52	1.96	1.64	0.73	1.44	3.49	2.93	3.66	1.5	-0.07	2.11	2.31	-9.17	1.45	2.52	2.27	1.88	2.13	3.5	3.96	2.65	2.08	5.83	1.67	3.59	0.01	2.26	3.12
"hsa-miR-223*"	-9.8	-9.83	-8.62	-8.26	-9.53	-9.07	-6.91	-9.43	-9.43	-9.04	-7.03	-7.91	-7.58	-6.65	-9.22	-7.23	-7.69	-7.3	-8.2	-9.06	-7.98	-9.17	-8.62	-9.98	-9.14	-8.85	-7.65	-9.24	-7.73	-8.43	-9.22	-8.87	-7.75	-8.38	-9.75	-9.44	-7.7
"hsa-miR-224"	-2.81	0.18	-0.13	1	-1.08	0.48	0.03	0.07	-9.43	0.65	-1.18	-1.77	0.14	-6.65	-1.7	1.09	-0.47	0.43	0.05	1.04	-0.17	-9.17	-8.62	0.39	0.54	-8.85	0.37	-9.24	-7.73	-0.53	-0.98	-8.87	-0.69	-0.84	0.15	-1.24	1.9
"hsa-miR-224*"	-9.8	-3.48	-8.62	-2.81	-9.53	-9.07	-6.91	-3.29	-9.43	-9.04	-7.03	-7.91	-7.58	-6.65	-9.22	-7.23	-7.69	-7.3	-8.2	-2.49	-7.98	-9.17	-8.62	-9.98	-9.14	-8.85	-7.65	-9.24	-7.73	-8.43	-9.22	-8.87	-7.75	-8.38	-9.75	-9.44	-7.7
"hsa-miR-2276"	0.31	0.31	-1.41	-0.06	0.13	-9.07	-1.86	0.08	-9.43	-1.12	-7.03	-0.65	-7.58	-6.65	-0.28	-7.23	-0.82	-7.3	-1.15	-1.44	-1.21	-9.17	-1.78	-9.98	-9.14	-8.85	-7.65	-9.24	-7.73	-8.43	-1.47	-0.91	-1	-8.38	-0.38	0.12	-7.7
"hsa-miR-2277-3p"	-9.8	-9.83	-8.62	-8.26	-9.53	-9.07	-6.91	-1.66	-9.43	-9.04	-7.03	-0.86	-2.03	-6.65	-2.15	-7.23	-7.69	-7.3	-8.2	-2.7	-7.98	-9.17	-8.62	-9.98	-9.14	-8.85	-7.65	-9.24	-7.73	-8.43	-9.22	-8.87	-7.75	-8.38	-9.75	-9.44	-7.7
"hsa-miR-2277-5p"	-9.8	-9.83	-8.62	-8.26	-9.53	-9.07	-6.91	-9.43	-9.43	-9.04	-7.03	-7.91	-7.58	-6.65	-9.22	-7.23	-7.69	-7.3	-8.2	-9.06	-7.98	-9.17	-8.62	-9.98	-9.14	-8.85	-7.65	-9.24	-7.73	-8.43	-9.22	-8.87	-7.75	-8.38	-9.75	-9.44	-7.7
"hsa-miR-2278"	-2.8	-9.83	-8.62	-8.26	-3.74	-9.07	-6.91	-9.43	-9.43	-2.04	-1.47	-7.91	-7.58	-6.65	-9.22	-7.23	-7.69	-7.3	-8.2	-9.06	-7.98	-9.17	-8.62	-9.98	-9.14	-8.85	-7.65	-9.24	-7.73	-8.43	-9.22	-8.87	-7.75	-8.38	-2.3	-9.44	-7.7
"hsa-miR-2355-3p"	-9.8	-9.83	-8.62	-8.26	-9.53	-9.07	-6.91	-9.43	-9.43	-9.04	-7.03	-7.91	-7.58	-6.65	-9.22	-7.23	-7.69	-7.3	-8.2	-9.06	-7.98	-9.17	-8.62	-9.98	-9.14	-8.85	-7.65	-9.24	-7.73	-8.43	-9.22	-8.87	-7.75	-8.38	-9.75	-9.44	-7.7
"hsa-miR-2355-5p"	-9.8	-9.83	-8.62	-8.26	-9.53	-9.07	-6.91	-9.43	-9.43	-9.04	-7.03	-7.91	-7.58	-6.65	-9.22	-7.23	-7.69	-7.3	-8.2	-9.06	-7.98	-9.17	-8.62	-9.98	-9.14	-8.85	-7.65	-9.24	-7.73	-8.43	-9.22	-8.87	-7.75	-8.38	-9.75	-9.44	-7.7
"hsa-miR-23a"	3.48	4.61	4.7	4.81	4.04	3.83	2.76	3.13	3.86	4.06	3.41	3.01	3.39	3.2	2.92	5.1	3.72	4.49	2.83	3.47	3.55	3.33	4.19	5.78	4.79	4.04	4.28	3.57	4.17	4.05	3.91	3.62	3.41	3.92	4.89	3.46	4.22
"hsa-miR-23a*"	-9.8	-9.83	-8.62	-8.26	-2.85	-9.07	-6.91	-9.43	-9.43	-3.21	-7.03	-7.91	-7.58	-6.65	-2.68	-7.23	-2.26	-2.54	-8.2	-3.8	-7.98	-9.17	-8.62	-9.98	-9.14	-8.85	-7.65	-9.24	-7.73	-8.43	-3.82	-8.87	-7.75	-8.38	-3.72	-9.44	-7.7
"hsa-miR-23b"	2.98	4.18	4.34	4.44	2.77	2.56	2.06	1.8	2.3	3.12	2.31	2.33	0.82	0.53	2.04	3.67	1.95	2.2	1.82	2.2	2.22	1.77	3.05	3.33	3.15	3.54	2.82	2.9	3.22	2.9	1.75	1.05	2.14	1.84	1.88	2.57	2.86
"hsa-miR-23b*"	-9.8	-9.83	-8.62	-8.26	-9.53	-9.07	-6.91	-9.43	-9.43	-9.04	-7.03	-7.91	-7.58	-6.65	-9.22	-7.23	-7.69	-7.3	-8.2	-9.06	-7.98	-9.17	-8.62	-9.98	-9.14	-8.85	-7.65	-9.24	-7.73	-8.43	-9.22	-8.87	-7.75	-8.38	-9.75	-9.44	-7.7
"hsa-miR-23c"	-9.8	-9.83	-8.62	-8.26	-9.53	-9.07	-0.02	-1.93	-9.43	-9.04	-7.03	-1.38	-1.17	0.33	-1.67	-7.23	-0.62	-7.3	-1.52	-1.86	-1.52	-9.17	-1.1	-9.98	-9.14	-8.85	-7.65	-9.24	-7.73	-8.43	-9.22	-1.07	-1.08	-8.38	-9.75	-1.85	-7.7
"hsa-miR-24"	2.62	2.7	3.01	3	1.93	4.3	2.37	3.67	3.86	3.29	2.29	3.76	4.03	2.8	3.49	3.35	3.82	4.45	2.86	3.12	2.96	3.21	4.81	5.04	4.57	4.51	4.73	3.92	4.5	4.55	2.69	3.99	3.28	4.11	3.4	3.45	4.71
"hsa-miR-24-1*"	-9.8	-2.07	-2.74	-2.35	-9.53	-9.07	-6.91	-9.43	-9.43	-9.04	-7.03	-7.91	-7.58	-6.65	-9.22	-7.23	-7.69	-7.3	-8.2	-9.06	-7.98	-9.17	-8.62	-9.98	-9.14	-8.85	-7.65	-9.24	-7.73	-8.43	-9.22	-8.87	-7.75	-8.38	-9.75	-9.44	-7.7
"hsa-miR-24-2*"	-9.8	-9.83	-8.62	-8.26	-9.53	-9.07	-6.91	-9.43	-9.43	-9.04	-7.03	-7.91	-7.58	-6.65	-9.22	-7.23	-7.69	-7.3	-8.2	-9.06	-7.98	-9.17	-8.62	-9.98	-9.14	-8.85	-7.65	-9.24	-7.73	-8.43	-9.22	-8.87	-7.75	-8.38	-9.75	-9.44	-7.7
"hsa-miR-25"	0.33	0.71	1.12	0.78	0.24	1.12	2.2	1.22	-0.05	1.42	1.05	1.54	1.62	1.62	1.53	2.47	2.01	1.23	2.34	3.33	1.34	3.55	0.97	1.32	1.67	1.76	2.22	3.6	2.71	2.4	1.03	2.34	1.83	1.32	1.92	0.64	1.94
"hsa-miR-25*"	-9.8	-9.83	-8.62	-8.26	-9.53	-9.07	-6.91	-9.43	-9.43	-9.04	-7.03	-7.91	-7.58	-6.65	-9.22	-7.23	-7.69	-7.3	-8.2	-9.06	-7.98	-9.17	-8.62	-9.98	-9.14	-8.85	-7.65	-9.24	-7.73	-8.43	-9.22	-8.87	-7.75	-8.38	-9.75	-9.44	-7.7
"hsa-miR-26a"	4.32	4.8	5.06	4.7	4.1	3.05	3.32	1.78	3.42	3.25	3.45	3	2.8	2.35	2.09	4.58	3.07	2.73	3.08	3.81	3.28	4.31	2.24	3.48	4.09	4.29	4.2	3.28	5.73	3.25	4.01	2	3.23	2.04	3.85	2.89	3.56
"hsa-miR-26a-1*"	-9.8	-9.83	-8.62	-8.26	-9.53	-9.07	-6.91	-9.43	-9.43	-9.04	-7.03	-7.91	-7.58	-6.65	-9.22	-7.23	-7.69	-7.3	-8.2	-9.06	-7.98	-9.17	-8.62	-9.98	-9.14	-8.85	-7.65	-9.24	-7.73	-8.43	-9.22	-8.87	-7.75	-8.38	-9.75	-9.44	-7.7
"hsa-miR-26a-2*"	-9.8	-9.83	-8.62	-8.26	-9.53	-9.07	-6.91	-9.43	-9.43	-9.04	-7.03	-7.91	-7.58	-6.65	-9.22	-7.23	-7.69	-7.3	-8.2	-9.06	-7.98	-9.17	-8.62	-9.98	-9.14	-8.85	-7.65	-9.24	-7.73	-8.43	-9.22	-8.87	-7.75	-8.38	-9.75	-9.44	-7.7
"hsa-miR-26b"	1.24	4.52	4.42	4.64	2.8	1.06	-0.47	-0.17	1.48	0.74	0.52	0.34	-0.84	-6.65	1.42	3.71	0.59	-1.6	-0.08	1.39	0.72	2.15	0.91	2.89	2.27	2.27	1.14	1.08	1.83	1.5	1.44	1.54	0.48	0.63	1.05	1.58	1.34
"hsa-miR-26b*"	-9.8	-9.83	-8.62	-8.26	-9.53	-9.07	-6.91	-9.43	-9.43	-9.04	-7.03	-7.91	-7.58	-6.65	-9.22	-7.23	-7.69	-7.3	-8.2	-9.06	-7.98	-9.17	-8.62	-9.98	-9.14	-8.85	-7.65	-9.24	-7.73	-8.43	-9.22	-8.87	-7.75	-8.38	-9.75	-9.44	-7.7
"hsa-miR-27a"	2	4.33	4.43	4.84	3.78	3.87	2.49	3.65	3.62	2.84	3.76	2.91	2.99	1.39	3.18	5.49	3.12	2.15	0.98	2.12	2.94	2.99	4.69	5.36	3.07	3.25	3.53	3	2.44	3.59	2.25	3.77	2.57	3.43	3.26	3.07	3.37
"hsa-miR-27a*"	-9.8	-9.83	-8.62	-8.26	-9.53	-9.07	-6.91	-9.43	-9.43	-9.04	-7.03	-7.91	-7.58	-6.65	-9.22	-7.23	-7.69	-7.3	-8.2	-9.06	-7.98	-9.17	-8.62	-9.98	-9.14	-8.85	-7.65	-9.24	-7.73	-8.43	-9.22	-8.87	-7.75	-8.38	-9.75	-9.44	-7.7
"hsa-miR-27b"	3.32	5.14	5.08	5.57	3.2	2.62	3.53	2.56	2.24	3.6	2.84	2.94	1.24	1.7	2.57	4.77	3.01	2.39	2.48	2.6	2.91	1.87	3.54	3.63	2.96	3.83	3.11	3.33	3.03	3.49	2.19	1.56	2.82	2.4	2.1	3.03	3.47
"hsa-miR-27b*"	-9.8	-9.83	-8.62	-8.26	-9.53	-9.07	-6.91	-9.43	-9.43	-9.04	-7.03	-7.91	-7.58	-6.65	-9.22	-7.23	-7.69	-7.3	-8.2	-9.06	-7.98	-9.17	-8.62	-9.98	-9.14	-8.85	-7.65	-9.24	-7.73	-8.43	-9.22	-8.87	-7.75	-8.38	-9.75	-9.44	-7.7
"hsa-miR-28-3p"	-9.8	-9.83	-8.62	-8.26	-9.53	-9.07	-6.91	-9.43	-9.43	-4.13	-7.03	-7.91	-7.58	-6.65	-9.22	-7.23	-7.69	-7.3	-3.82	-3.65	-7.98	-9.17	-8.62	-9.98	-9.14	-8.85	-7.65	-9.24	-7.73	-8.43	-9.22	-8.87	-7.75	-8.38	-9.75	-9.44	-7.7
"hsa-miR-28-5p"	-2.83	-0.62	-0.51	-0.96	-1.43	-9.07	-1.6	-2.58	-9.43	-2.34	-7.03	-7.91	-7.58	-6.65	-2.88	-0.4	-1.77	-7.3	-8.2	-1.97	-7.98	-0.97	-2.19	-1.68	-1.18	-8.85	-1.31	-1.61	0.14	-8.43	-2.38	-0.66	-7.75	-8.38	-3.51	-2.88	-7.7
"hsa-miR-2861"	5.98	4.54	3.39	4.15	3.72	1.62	1.87	3.88	2.29	3.23	2.59	3.62	2.1	2.8	2.88	-0.35	3.22	1.99	2.64	2.57	3.39	1.8	1.54	2.77	2.05	2.7	2.14	2.5	1.91	2.97	3.52	1.97	2.59	4.15	3.52	3.77	3.09
"hsa-miR-2909"	-9.8	-9.83	-8.62	-8.26	-9.53	-9.07	-6.91	-9.43	-9.43	-9.04	-7.03	-7.91	-7.58	-6.65	-9.22	-7.23	-7.69	-7.3	-8.2	-9.06	-7.98	-9.17	-8.62	-9.98	-9.14	-8.85	-7.65	-9.24	-7.73	-8.43	-9.22	-8.87	-7.75	-8.38	-9.75	-9.44	-7.7
"hsa-miR-296-3p"	-9.8	-9.83	-8.62	-8.26	-9.53	-9.07	-6.91	-9.43	-9.43	-9.04	-7.03	-7.91	-7.58	-6.65	-9.22	-7.23	-7.69	-7.3	-8.2	-9.06	-7.98	-9.17	-8.62	-9.98	-9.14	-8.85	-7.65	-9.24	-7.73	-8.43	-9.22	-8.87	-7.75	-8.38	-9.75	-9.44	-7.7
"hsa-miR-296-5p"	-9.8	-9.83	-8.62	-8.26	-9.53	-9.07	-6.91	-3.03	-9.43	-9.04	-7.03	-2.52	-7.58	-6.65	-3.26	-7.23	-7.69	-7.3	-2.87	-9.06	-7.98	-9.17	-8.62	-9.98	-9.14	-8.85	-7.65	-9.24	-7.73	-8.43	-9.22	-2.89	-1.76	-8.38	-9.75	-9.44	-7.7
"hsa-miR-297"	-9.8	-9.83	-8.62	-8.26	-9.53	-9.07	-6.91	-9.43	-9.43	-9.04	-7.03	-7.91	-7.58	-6.65	-9.22	-7.23	-7.69	-7.3	-8.2	-9.06	-7.98	-9.17	-8.62	-9.98	-9.14	-8.85	-7.65	-9.24	-7.73	-8.43	-9.22	-8.87	-7.75	-8.38	-9.75	-9.44	-7.7
"hsa-miR-298"	-9.8	-9.83	-8.62	-8.26	-9.53	-9.07	-6.91	-3.32	-9.43	-9.04	-7.03	-7.91	-7.58	-6.65	-9.22	-7.23	-7.69	-7.3	-8.2	-9.06	-7.98	-9.17	-8.62	-9.98	-9.14	-8.85	-7.65	-9.24	-7.73	-8.43	-9.22	-8.87	-7.75	-8.38	-9.75	-9.44	-7.7
"hsa-miR-299-3p"	-9.8	-9.83	-8.62	-8.26	-9.53	-9.07	-6.91	-9.43	-9.43	-9.04	-7.03	-7.91	-7.58	-6.65	-9.22	-7.23	-7.69	-7.3	-8.2	-9.06	-7.98	-9.17	-8.62	-9.98	-9.14	-8.85	-7.65	-9.24	-7.73	-8.43	-9.22	-8.87	-7.75	-8.38	-9.75	-9.44	-7.7
"hsa-miR-299-5p"	-9.8	-9.83	-8.62	-8.26	-9.53	-9.07	-6.91	-9.43	-9.43	-9.04	-7.03	-7.91	-7.58	-6.65	-9.22	-7.23	-7.69	-7.3	-8.2	-9.06	-7.98	-9.17	-8.62	-9.98	-9.14	-8.85	-7.65	-9.24	-7.73	-8.43	-9.22	-8.87	-7.75	-8.38	-9.75	-9.44	-7.7
"hsa-miR-29a"	4.53	5.35	5.95	5.47	4.65	3.21	3.35	2.52	3.84	2.7	3.87	3.7	4.44	2.63	3.84	5.05	3.76	3.46	2.45	3.7	3.67	2.39	4.2	4.2	4.16	4.34	3.93	2.97	3.18	4.08	4.03	3.45	3.21	2.83	2.96	3.86	3.78
"hsa-miR-29a*"	-9.8	-4.15	-3.76	-3.88	-4.67	-9.07	-6.91	-9.43	-9.43	-9.04	-7.03	-7.91	-7.58	-6.65	-9.22	-7.23	-7.69	-7.3	-8.2	-9.06	-7.98	-9.17	-8.62	-9.98	-9.14	-8.85	-7.65	-9.24	-7.73	-8.43	-9.22	-8.87	-7.75	-8.38	-9.75	-9.44	-7.7
"hsa-miR-29b"	3.1	4.65	4.47	4.43	3.72	2.59	2.33	1.22	2.77	2.26	2.78	2.71	3.47	2.1	2.48	4.65	2.95	4.21	1.97	3.07	3.04	1.58	3.48	3.22	1.88	3.5	2.92	1.7	-7.73	3.21	3.61	2.6	1.61	1.87	2.48	2.73	2.78
"hsa-miR-29b-1*"	-9.8	-4.56	-3.77	-8.26	-4.53	-9.07	-6.91	-9.43	-9.43	-9.04	-7.03	-7.91	-7.58	-6.65	-4.39	-7.23	-7.69	-7.3	-8.2	-9.06	-7.98	-9.17	-8.62	-9.98	-9.14	-8.85	-7.65	-9.24	-7.73	-8.43	-9.22	-8.87	-7.75	-8.38	-9.75	-9.44	-7.7
"hsa-miR-29b-2*"	-9.8	-9.83	-8.62	-8.26	-9.53	-9.07	-6.91	-9.43	-9.43	-9.04	-7.03	-7.91	-7.58	-6.65	-9.22	-7.23	-7.69	-7.3	-8.2	-9.06	-7.98	-9.17	-8.62	-9.98	-9.14	-8.85	-7.65	-9.24	-7.73	-8.43	-9.22	-8.87	-7.75	-8.38	-9.75	-9.44	-7.7
"hsa-miR-29c"	4.13	5.74	6.03	5.26	4.35	2.19	3.01	1.34	3.26	2.06	3.98	3.04	2.41	1.41	3.11	4.16	2.7	2.8	2.13	3.42	3.1	2.69	3.31	3.38	2.9	3.61	3.08	2.3	-7.73	3.41	3.98	2.21	1.8	1.69	2.45	3.25	2.72
"hsa-miR-29c*"	-2.01	-1.62	-1.33	-2.58	-2.94	-9.07	-6.91	-9.43	-9.43	-9.04	-7.03	-7.91	-7.58	-6.65	-9.22	-7.23	-7.69	-7.3	-8.2	-2.61	-7.98	-9.17	-8.62	-9.98	-9.14	-8.85	-7.65	-9.24	-7.73	-8.43	-2.91	-8.87	-7.75	-8.38	-9.75	-3.23	-7.7
"hsa-miR-300"	-9.8	-9.83	-8.62	-8.26	-9.53	-9.07	-6.91	-9.43	-9.43	-9.04	-7.03	-7.91	-7.58	-6.65	-9.22	-7.23	-7.69	-7.3	-8.2	-9.06	-7.98	-9.17	-8.62	-9.98	-9.14	-8.85	-7.65	-9.24	-7.73	-8.43	-9.22	-8.87	-7.75	-8.38	-9.75	-9.44	-7.7
"hsa-miR-301a"	-9.8	-1.26	-1.27	-1.1	-2.05	0.09	-1.5	-3.12	-9.43	-2.31	-7.03	-2.52	-1.79	-6.65	-9.22	0.85	-1.95	-7.3	-8.2	-9.06	-7.98	-1.39	-1.95	-1.51	-9.14	-8.85	-0.8	-9.24	-7.73	-8.43	-9.22	-1.7	-7.75	-8.38	-2.42	-3.5	-7.7
"hsa-miR-301b"	-9.8	-9.83	-8.62	-8.26	-9.53	-9.07	-6.91	-9.43	-9.43	-9.04	-7.03	-7.91	-7.58	-6.65	-9.22	-7.23	-7.69	-7.3	-8.2	-9.06	-7.98	-9.17	-8.62	-9.98	-9.14	-8.85	-7.65	-9.24	-7.73	-8.43	-9.22	-8.87	-7.75	-8.38	-9.75	-9.44	-7.7
"hsa-miR-302a"	-9.8	-9.83	-8.62	-8.26	-9.53	-9.07	-6.91	-9.43	-9.43	-9.04	-7.03	-7.91	-7.58	-6.65	-9.22	-7.23	-7.69	-7.3	-8.2	-9.06	-7.98	-9.17	-8.62	-9.98	-9.14	-8.85	-7.65	-9.24	-7.73	-8.43	-9.22	-8.87	-7.75	-8.38	-9.75	-9.44	-7.7
"hsa-miR-302a*"	-9.8	-9.83	-8.62	-8.26	-9.53	-9.07	-6.91	-9.43	-9.43	-9.04	-7.03	-7.91	-7.58	-6.65	-9.22	-7.23	-7.69	-7.3	-8.2	-9.06	-7.98	-9.17	-8.62	-9.98	-9.14	-8.85	-7.65	-9.24	-7.73	-8.43	-9.22	-8.87	-7.75	-8.38	-9.75	-9.44	-7.7
"hsa-miR-302b"	-9.8	-9.83	-8.62	-8.26	-9.53	-9.07	-6.91	-9.43	-9.43	-9.04	-7.03	-7.91	-7.58	-6.65	-9.22	-7.23	-7.69	-7.3	-8.2	-9.06	-7.98	-9.17	-8.62	-9.98	-9.14	-8.85	-7.65	-9.24	-7.73	-8.43	-9.22	-8.87	-7.75	-8.38	-9.75	-9.44	-7.7
"hsa-miR-302b*"	-9.8	-9.83	-8.62	-8.26	-9.53	-9.07	-6.91	-9.43	-9.43	-9.04	-7.03	-7.91	-7.58	-6.65	-9.22	-7.23	-7.69	-7.3	-8.2	-9.06	-7.98	-9.17	-8.62	-9.98	-9.14	-8.85	-7.65	-9.24	-7.73	-8.43	-9.22	-8.87	-7.75	-8.38	-9.75	-9.44	-7.7
"hsa-miR-302c"	-9.8	-9.83	-8.62	-8.26	-9.53	-9.07	-6.91	-9.43	-9.43	-9.04	-7.03	-7.91	-7.58	-6.65	-9.22	-7.23	-7.69	-7.3	-8.2	-9.06	-7.98	-9.17	-8.62	-9.98	-9.14	-8.85	-7.65	-9.24	-7.73	-8.43	-9.22	-8.87	-7.75	-8.38	-9.75	-9.44	-7.7
"hsa-miR-302c*"	-9.8	-9.83	-8.62	-8.26	-9.53	-9.07	-6.91	-9.43	-9.43	-9.04	-7.03	-7.91	-7.58	-6.65	-9.22	-7.23	-7.69	-7.3	-8.2	-9.06	-7.98	-9.17	-8.62	-9.98	-9.14	-8.85	-7.65	-9.24	-7.73	-8.43	-9.22	-8.87	-7.75	-8.38	-9.75	-9.44	-7.7
"hsa-miR-302d"	-9.8	-9.83	-8.62	-8.26	-9.53	-9.07	-6.91	-9.43	-9.43	-9.04	-7.03	-7.91	-7.58	-6.65	-9.22	-7.23	-7.69	-7.3	-8.2	-9.06	-7.98	-9.17	-8.62	-9.98	-9.14	-8.85	-7.65	-9.24	-7.73	-8.43	-9.22	-8.87	-7.75	-8.38	-9.75	-9.44	-7.7
"hsa-miR-302d*"	-9.8	-9.83	-8.62	-8.26	-9.53	-9.07	-6.91	-9.43	-9.43	-9.04	-7.03	-7.91	-7.58	-6.65	-9.22	-7.23	-7.69	-7.3	-8.2	-9.06	-7.98	-9.17	-8.62	-9.98	-9.14	-8.85	-7.65	-9.24	-7.73	-8.43	-9.22	-8.87	-7.75	-8.38	-9.75	-9.44	-7.7
"hsa-miR-302e"	-9.8	-9.83	-8.62	-8.26	-9.53	-9.07	-6.91	-9.43	-9.43	-9.04	-7.03	-7.91	-7.58	-6.65	-9.22	-7.23	-7.69	-7.3	-8.2	-9.06	-7.98	-9.17	-8.62	-9.98	-9.14	-8.85	-7.65	-9.24	-7.73	-8.43	-9.22	-8.87	-7.75	-8.38	-9.75	-9.44	-7.7
"hsa-miR-302f"	-9.8	-9.83	-8.62	-8.26	-9.53	-9.07	-6.91	-9.43	-9.43	-9.04	-7.03	-7.91	-7.58	-6.65	-9.22	-7.23	-7.69	-7.3	-8.2	-9.06	-7.98	-9.17	-8.62	-9.98	-9.14	-8.85	-7.65	-9.24	-7.73	-8.43	-9.22	-8.87	-7.75	-8.38	-9.75	-9.44	-7.7
"hsa-miR-3065-3p"	-9.8	-9.83	-8.62	-8.26	-9.53	-9.07	-6.91	-9.43	-9.43	-9.04	-7.03	-7.91	-7.58	-6.65	-9.22	-7.23	-7.69	-7.3	-8.2	-9.06	-7.98	-9.17	-8.62	-9.98	-9.14	-8.85	-7.65	-9.24	-7.73	-8.43	-9.22	-8.87	-7.75	-8.38	-9.75	-9.44	-7.7
"hsa-miR-3065-5p"	-9.8	-9.83	-8.62	-8.26	-9.53	-9.07	-6.91	-9.43	-9.43	-9.04	-7.03	-7.91	-7.58	-6.65	-9.22	-7.23	-7.69	-7.3	-8.2	-9.06	-7.98	-9.17	-8.62	-9.98	-9.14	-8.85	-7.65	-9.24	-7.73	-8.43	-9.22	-8.87	-7.75	-8.38	-9.75	-9.44	-7.7
"hsa-miR-3074"	-9.8	-9.83	-8.62	-8.26	-9.53	-9.07	-6.91	-9.43	-9.43	-9.04	-7.03	-7.91	-7.58	-6.65	-9.22	-7.23	-7.69	-7.3	-8.2	-9.06	-7.98	-9.17	-8.62	-9.98	-9.14	-8.85	-7.65	-9.24	-7.73	-8.43	-9.22	-8.87	-7.75	-8.38	-9.75	-9.44	-7.7
"hsa-miR-30a"	1.3	1.37	1.74	0.84	0.72	0.58	-6.91	-1.28	0.03	0.12	0.44	-0.2	0.6	-6.65	-0.44	0.38	-0.12	1.43	0.33	0.33	-0.79	3.06	1.6	-0.42	-1.05	0.48	-0.27	2.13	-7.73	-0.09	0.7	-1.48	-0.6	-8.38	2.44	-0.46	-7.7
"hsa-miR-30a*"	-2.69	-1.33	-0.93	-2.48	-2.21	-9.07	-6.91	-9.43	-9.43	-9.04	-7.03	-7.91	-7.58	-6.65	-9.22	-7.23	-7.69	-7.3	-8.2	-9.06	-7.98	-9.17	-2.69	-9.98	-9.14	-8.85	-7.65	-9.24	-7.73	-8.43	-9.22	-8.87	-7.75	-8.38	-1.24	-9.44	-7.7
"hsa-miR-30b"	1.84	3.15	3.3	3.08	1.39	1.85	0.63	0.27	0.75	1.48	-0.42	0.89	1.19	-0.6	1.15	2.69	1	0.57	1.15	1.67	0.68	1.38	1.87	2.65	1.85	2.04	1.94	0.74	2.13	1.69	1.66	1.44	0.72	-0.17	0.76	1.39	1.15
"hsa-miR-30b*"	-2.95	-2.77	-8.62	-3.03	-3.1	-9.07	-6.91	-9.43	-9.43	-9.04	-7.03	-7.91	-7.58	-6.65	-9.22	-7.23	-7.69	-7.3	-8.2	-9.06	-7.98	-9.17	-8.62	-9.98	-9.14	-8.85	-7.65	-9.24	-7.73	-8.43	-9.22	-8.87	-7.75	-8.38	-9.75	-9.44	-7.7
"hsa-miR-30c"	-0.15	0.28	0.38	0.08	-1.44	-0.03	-6.91	-1.78	-1.1	-0.37	-7.03	-0.23	0.16	-0.91	-0.37	-0.47	0.05	0.47	0.46	1.18	-1.1	1.79	0.39	0.15	0.06	0.62	0.88	0.37	0.37	-0.15	-0.24	-0.18	0.09	-8.38	-0.24	0.27	-7.7
"hsa-miR-30c-1*"	-3.85	-5.02	-8.62	-8.26	-3.5	-9.07	-2.72	-9.43	-9.43	-2.81	-2.2	-7.91	-7.58	-6.65	-3.65	-7.23	-3.24	-7.3	-8.2	-9.06	-3.32	-9.17	-8.62	-9.98	-9.14	-8.85	-7.65	-9.24	-7.73	-8.43	-4.19	-8.87	-7.75	-8.38	-2.55	-9.44	-7.7
"hsa-miR-30c-2*"	-9.8	-3.61	-8.62	-8.26	-3.05	-9.07	-6.91	-9.43	-9.43	-9.04	-7.03	-7.91	-7.58	-6.65	-9.22	-7.23	-7.69	-7.3	-8.2	-9.06	-7.98	-9.17	-8.62	-9.98	-9.14	-8.85	-7.65	-9.24	-7.73	-8.43	-9.22	-8.87	-7.75	-8.38	-9.75	-9.44	-7.7
"hsa-miR-30d"	1.29	0.57	1.02	0.51	0.35	1.91	1.81	0.24	0.4	1.64	1.14	0.99	1.74	1.28	0.19	1.45	1.2	3.3	1.65	0.91	0.81	1.3	1.67	1.54	0.72	1	2.07	0.44	0.41	0.67	0.58	0.64	0.48	-8.38	1.13	0.41	-7.7
"hsa-miR-30d*"	-9.8	-9.83	-8.62	-8.26	-9.53	-9.07	-6.91	-9.43	-9.43	-9.04	-7.03	-7.91	-7.58	-6.65	-9.22	-7.23	-7.69	-7.3	-8.2	-9.06	-7.98	-9.17	-8.62	-9.98	-9.14	-8.85	-7.65	-9.24	-7.73	-8.43	-9.22	-8.87	-7.75	-8.38	-9.75	-9.44	-7.7
"hsa-miR-30e"	0.7	2.45	2.24	2.3	1.6	1.47	1.48	-0.57	0.5	1.58	1.87	0.53	1.4	0.07	0.19	2.64	1.35	1.54	1.49	2.12	1.13	2.59	0.97	0.86	-0.28	1.64	1.67	1.35	-7.73	0.79	1.47	0.6	0.86	0.15	1.64	0.57	0.83
"hsa-miR-30e*"	-9.8	-0.51	-0.53	-0.66	-2.11	-9.07	-6.91	-9.43	-9.43	-9.04	-7.03	-7.91	-7.58	-6.65	-9.22	-1.54	-7.69	-7.3	-8.2	-3.09	-7.98	-9.17	-8.62	-9.98	-9.14	-8.85	-7.65	-9.24	-7.73	-8.43	-9.22	-8.87	-7.75	-8.38	-3.31	-9.44	-7.7
"hsa-miR-31"	-9.8	-1.33	-0.42	0.37	-2.11	-9.07	0.38	-1.8	0.97	0.92	0.3	-0.34	2.24	0.18	0.64	2.49	-0.48	3.5	-2.55	0.3	1.14	-9.17	-8.62	0.51	0.72	1.35	-0.53	0.35	0.51	-0.13	1.18	0.77	1.93	2.27	-0.77	0.42	-7.7
"hsa-miR-31*"	-9.8	-1.61	-0.77	0.29	-3.51	-9.07	-1.55	-2.81	-1.57	-0.74	-1.49	-2.14	0.12	-6.65	-0.08	2.18	-1.2	-0.13	-8.2	-2.85	-0.9	-9.17	-8.62	-1.58	-9.14	-0.87	-7.65	-1.27	-7.73	-8.43	-1.05	0.28	-0.95	0.74	-9.75	-0.54	-7.7
"hsa-miR-3115"	-9.8	-9.83	-8.62	-8.26	-9.53	-9.07	-6.91	-9.43	-9.43	-9.04	-7.03	-7.91	-7.58	-6.65	-9.22	-7.23	-7.69	-7.3	-8.2	-9.06	-7.98	-9.17	-8.62	-9.98	-9.14	-8.85	-7.65	-9.24	-7.73	-8.43	-9.22	-8.87	-7.75	-8.38	-9.75	-9.44	-7.7
"hsa-miR-3116"	-9.8	-9.83	-8.62	-8.26	-9.53	-9.07	-6.91	-9.43	-9.43	-9.04	-7.03	-7.91	-7.58	-6.65	-9.22	-7.23	-7.69	-7.3	-8.2	-9.06	-7.98	-9.17	-8.62	-9.98	-9.14	-8.85	-7.65	-9.24	-7.73	-8.43	-9.22	-8.87	-7.75	-8.38	-9.75	-9.44	-7.7
"hsa-miR-3117"	-9.8	-9.83	-8.62	-8.26	-9.53	-9.07	-6.91	-9.43	-9.43	-9.04	-7.03	-7.91	-7.58	-6.65	-9.22	-7.23	-7.69	-7.3	-8.2	-9.06	-7.98	-9.17	-8.62	-9.98	-9.14	-8.85	-7.65	-9.24	-7.73	-8.43	-9.22	-8.87	-7.75	-8.38	-9.75	-9.44	-7.7
"hsa-miR-3118"	-9.8	-9.83	-8.62	-8.26	-9.53	-9.07	-6.91	-9.43	-9.43	-9.04	-7.03	-7.91	-7.58	-6.65	-9.22	-7.23	-7.69	-7.3	-8.2	-9.06	-7.98	-9.17	-8.62	-9.98	-9.14	-8.85	-7.65	-9.24	-7.73	-8.43	-9.22	-8.87	-7.75	-8.38	-9.75	-9.44	-7.7
"hsa-miR-3119"	-9.8	-9.83	-8.62	-8.26	-9.53	-9.07	-6.91	-9.43	-9.43	-9.04	-7.03	-7.91	-7.58	-6.65	-9.22	-7.23	-7.69	-7.3	-8.2	-9.06	-7.98	-9.17	-8.62	-9.98	-9.14	-8.85	-7.65	-9.24	-7.73	-8.43	-9.22	-8.87	-7.75	-8.38	-9.75	-9.44	-7.7
"hsa-miR-3120"	-9.8	-9.83	-8.62	-8.26	-9.53	-9.07	-6.91	-9.43	-9.43	-9.04	-7.03	-7.91	-7.58	-6.65	-9.22	-7.23	-7.69	-7.3	-8.2	-9.06	-7.98	-9.17	-8.62	-9.98	-9.14	-8.85	-7.65	-9.24	-7.73	-8.43	-9.22	-8.87	-7.75	-8.38	-9.75	-9.44	-7.7
"hsa-miR-3121"	-9.8	-4	-8.62	-8.26	-9.53	-9.07	-6.91	-9.43	-9.43	-9.04	-7.03	-7.91	-7.58	-6.65	-9.22	-7.23	-7.69	-7.3	-8.2	-9.06	-7.98	-9.17	-8.62	-9.98	-9.14	-8.85	-7.65	-9.24	-7.73	-8.43	-9.22	-8.87	-7.75	-8.38	-9.75	-9.44	-7.7
"hsa-miR-3122"	-9.8	-9.83	-8.62	-8.26	-9.53	-9.07	-6.91	-9.43	-9.43	-9.04	-7.03	-7.91	-7.58	-6.65	-9.22	-7.23	-7.69	-7.3	-8.2	-9.06	-7.98	-9.17	-8.62	-9.98	-9.14	-8.85	-7.65	-9.24	-7.73	-8.43	-9.22	-8.87	-7.75	-8.38	-9.75	-9.44	-7.7
"hsa-miR-3123"	-9.8	-9.83	-8.62	-8.26	-9.53	-9.07	-6.91	-9.43	-9.43	-9.04	-7.03	-7.91	-7.58	-6.65	-9.22	-7.23	-7.69	-7.3	-8.2	-9.06	-7.98	-9.17	-8.62	-9.98	-9.14	-8.85	-7.65	-9.24	-7.73	-8.43	-9.22	-8.87	-7.75	-8.38	-9.75	-9.44	-7.7
"hsa-miR-3124"	-9.8	-9.83	-8.62	-8.26	-9.53	-9.07	-6.91	-9.43	-9.43	-9.04	-7.03	-7.91	-7.58	-6.65	-9.22	-7.23	-7.69	-7.3	-8.2	-9.06	-7.98	-9.17	-8.62	-9.98	-9.14	-8.85	-7.65	-9.24	-7.73	-8.43	-9.22	-8.87	-7.75	-8.38	-9.75	-9.44	-7.7
"hsa-miR-3125"	-1.3	-2.23	-2.91	-2.97	-1.19	-0.47	-6.91	-0.94	-0.16	-0.29	-7.03	-1.13	-0.88	-6.65	-0.4	-7.23	-0.36	-0.15	-0.88	-0.71	-0.26	-0.34	-1.03	-0.46	-0.06	-8.85	-7.65	-0.43	-7.73	-0.82	-0.97	-1.28	-1.1	-0.66	-1.18	-1.47	-7.7
"hsa-miR-3126-3p"	-9.8	-9.83	-8.62	-8.26	-9.53	-9.07	-6.91	-9.43	-9.43	-9.04	-7.03	-7.91	-7.58	-6.65	-9.22	-7.23	-7.69	-7.3	-8.2	-9.06	-7.98	-9.17	-8.62	-9.98	-9.14	-8.85	-7.65	-9.24	-7.73	-8.43	-9.22	-8.87	-7.75	-8.38	-9.75	-9.44	-7.7
"hsa-miR-3126-5p"	-9.8	-9.83	-8.62	-8.26	-9.53	-9.07	-6.91	-9.43	-9.43	-9.04	-7.03	-7.91	-7.58	-6.65	-9.22	-7.23	-7.69	-7.3	-8.2	-9.06	-7.98	-9.17	-8.62	-9.98	-9.14	-8.85	-7.65	-9.24	-7.73	-8.43	-9.22	-8.87	-7.75	-8.38	-9.75	-9.44	-7.7
"hsa-miR-3127"	-1.83	-2.48	-8.62	-8.26	-1.31	-0.17	-1.92	-1.17	-0.37	-0.18	-7.03	-0.55	-0.82	-6.65	-0.69	-7.23	-0.5	0.25	-0.57	-0.91	-0.24	-0.22	-1.34	-0.7	-0.47	0.14	-1.05	0.29	-7.73	-8.43	-1.48	-1.98	-1.33	-8.38	-0.87	-1.74	-7.7
"hsa-miR-3128"	-9.8	-9.83	-8.62	-8.26	-9.53	-9.07	-6.91	-9.43	-9.43	-9.04	-7.03	-7.91	-7.58	-6.65	-9.22	-7.23	-7.69	-7.3	-8.2	-9.06	-7.98	-9.17	-8.62	-9.98	-9.14	-8.85	-7.65	-9.24	-7.73	-8.43	-9.22	-8.87	-7.75	-8.38	-9.75	-9.44	-7.7
"hsa-miR-3129"	-9.8	-9.83	-8.62	-8.26	-9.53	-9.07	-6.91	-9.43	-9.43	-9.04	-7.03	-7.91	-7.58	-6.65	-9.22	-7.23	-7.69	-7.3	-8.2	-9.06	-7.98	-9.17	-8.62	-9.98	-9.14	-8.85	-7.65	-9.24	-7.73	-8.43	-9.22	-8.87	-7.75	-8.38	-9.75	-9.44	-7.7
"hsa-miR-3130-3p"	-9.8	-9.83	-8.62	-8.26	-9.53	-9.07	-6.91	-9.43	-9.43	-9.04	-7.03	-7.91	-7.58	-6.65	-3.47	-7.23	-7.69	-7.3	-8.2	-9.06	-7.98	-9.17	-8.62	-9.98	-9.14	-8.85	-7.65	-9.24	-7.73	-8.43	-9.22	-8.87	-7.75	-8.38	-9.75	-9.44	-7.7
"hsa-miR-3130-5p"	-9.8	-9.83	-8.62	-8.26	-9.53	-9.07	-6.91	-9.43	-9.43	-9.04	-7.03	-7.91	-7.58	-6.65	-9.22	-7.23	-7.69	-7.3	-8.2	-9.06	-7.98	-9.17	-8.62	-9.98	-9.14	-8.85	-7.65	-9.24	-7.73	-8.43	-9.22	-8.87	-7.75	-8.38	-9.75	-9.44	-7.7
"hsa-miR-3131"	-9.8	-9.83	-8.62	-8.26	-9.53	-9.07	-6.91	-9.43	-9.43	-9.04	-7.03	-7.91	-7.58	-6.65	-1.82	-7.23	-7.69	-7.3	-8.2	-9.06	-7.98	-9.17	-8.62	-9.98	-9.14	-8.85	-7.65	-9.24	-7.73	-8.43	-9.22	-8.87	-7.75	-8.38	-9.75	-9.44	-7.7
"hsa-miR-3132"	-9.8	-9.83	-8.62	-8.26	-3.93	-9.07	-6.91	-9.43	-9.43	-9.04	-7.03	-7.91	-7.58	-6.65	-9.22	-7.23	-7.69	-7.3	-8.2	-9.06	-7.98	-9.17	-2.86	-9.98	-9.14	-8.85	-7.65	-9.24	-7.73	-8.43	-9.22	-8.87	-7.75	-8.38	-9.75	-9.44	-7.7
"hsa-miR-3133"	-9.8	-9.83	-8.62	-8.26	-9.53	-9.07	-6.91	-9.43	-9.43	-9.04	-7.03	-7.91	-7.58	-6.65	-9.22	-7.23	-7.69	-7.3	-8.2	-9.06	-7.98	-9.17	-8.62	-9.98	-9.14	-8.85	-7.65	-9.24	-7.73	-8.43	-9.22	-8.87	-7.75	-8.38	-9.75	-9.44	-7.7
"hsa-miR-3134"	-9.8	-9.83	-8.62	-8.26	-9.53	-9.07	-6.91	-9.43	-9.43	-9.04	-7.03	-7.91	-7.58	-6.65	-9.22	-7.23	-7.69	-7.3	-8.2	-9.06	-7.98	-9.17	-8.62	-9.98	-9.14	-8.85	-7.65	-9.24	-7.73	-8.43	-9.22	-8.87	-7.75	-8.38	-9.75	-9.44	-7.7
"hsa-miR-3135"	-9.8	-9.83	-8.62	-8.26	-9.53	-9.07	-6.91	-9.43	-9.43	-9.04	-7.03	-7.91	-7.58	-6.65	-9.22	-7.23	-7.69	-7.3	-8.2	-9.06	-7.98	-9.17	-8.62	-9.98	-9.14	-8.85	-7.65	-9.24	-7.73	-8.43	-9.22	-8.87	-7.75	-8.38	-9.75	-9.44	-7.7
"hsa-miR-3136"	-9.8	-9.83	-8.62	-8.26	-9.53	-9.07	-6.91	-9.43	-9.43	-2.04	-7.03	-7.91	-7.58	-6.65	-2.4	-7.23	-7.69	-7.3	-8.2	-9.06	-7.98	-9.17	-8.62	-9.98	-9.14	-8.85	-7.65	-9.24	-7.73	-8.43	-9.22	-8.87	-7.75	-8.38	-9.75	-9.44	-7.7
"hsa-miR-3137"	-1.02	0.6	-8.62	-0.11	-0.79	-9.07	-6.91	-1.26	-9.43	-9.04	-7.03	-7.91	-7.58	-6.65	-1.56	-7.23	-7.69	-7.3	-8.2	-9.06	-7.98	-9.17	-8.62	-9.98	-9.14	-8.85	-7.65	-9.24	-7.73	-8.43	-9.22	-8.87	-7.75	-8.38	-1.72	-0.99	-7.7
"hsa-miR-3138"	-0.92	-2.51	-8.62	-8.26	-0.02	-0.61	-0.54	-1.88	-9.43	-0.87	-0.36	-7.91	-7.58	-6.65	-0.66	-7.23	-0.82	-7.3	-8.2	-3.01	-1.18	-9.17	-8.62	-1.29	-9.14	-8.85	-7.65	-1.88	-7.73	-8.43	-1.44	-3.05	-7.75	-8.38	-0.05	-2.13	-7.7
"hsa-miR-3139"	-9.8	-9.83	-8.62	-8.26	-9.53	-9.07	-6.91	-9.43	-9.43	-9.04	-7.03	-7.91	-7.58	-6.65	-9.22	-7.23	-7.69	-7.3	-8.2	-9.06	-7.98	-9.17	-8.62	-9.98	-9.14	-8.85	-7.65	-9.24	-7.73	-8.43	-9.22	-8.87	-7.75	-8.38	-9.75	-9.44	-7.7
"hsa-miR-3140"	-9.8	-9.83	-8.62	-8.26	-9.53	-9.07	-6.91	-9.43	-9.43	-9.04	-7.03	-7.91	-7.58	-6.65	-9.22	-7.23	-7.69	-7.3	-8.2	-9.06	-7.98	-9.17	-8.62	-9.98	-9.14	-8.85	-7.65	-9.24	-7.73	-8.43	-9.22	-8.87	-7.75	-8.38	-9.75	-9.44	-7.7
"hsa-miR-3141"	1.39	0.21	0.5	-0.45	2.47	-0.47	1.35	0.29	0.02	0.94	1.49	-0.31	-0.82	-6.65	0.73	0.09	0.78	0.12	0.34	0.31	0.74	0.18	-0.78	0.34	-0.16	-1.32	-7.65	0.37	-7.73	0.26	0.68	-0.29	-0.32	0.81	1.26	-0.3	-7.7
"hsa-miR-3142"	-9.8	-9.83	-8.62	-8.26	-9.53	-9.07	-6.91	-9.43	-9.43	-9.04	-7.03	-7.91	-7.58	-6.65	-9.22	-7.23	-7.69	-7.3	-8.2	-9.06	-7.98	-9.17	-8.62	-9.98	-9.14	-8.85	-7.65	-9.24	-7.73	-8.43	-9.22	-8.87	-7.75	-8.38	-9.75	-9.44	-7.7
"hsa-miR-3143"	-9.8	-9.83	-8.62	-8.26	-9.53	-9.07	-6.91	-9.43	-9.43	-9.04	-7.03	-7.91	-7.58	-6.65	-9.22	-7.23	-7.69	-7.3	-8.2	-9.06	-7.98	-9.17	-8.62	-9.98	-9.14	-8.85	-7.65	-9.24	-7.73	-8.43	-9.22	-8.87	-7.75	-8.38	-9.75	-9.44	-7.7
"hsa-miR-3144-3p"	-9.8	-9.83	-8.62	-8.26	-9.53	-9.07	-6.91	-9.43	-9.43	-9.04	-7.03	-7.91	-7.58	-6.65	-9.22	-7.23	-7.69	-7.3	-8.2	-9.06	-7.98	-9.17	-8.62	-9.98	-9.14	-8.85	-7.65	-9.24	-7.73	-8.43	-9.22	-8.87	-7.75	-8.38	-9.75	-9.44	-7.7
"hsa-miR-3144-5p"	-9.8	-9.83	-8.62	-8.26	-9.53	-9.07	-6.91	-9.43	-9.43	-9.04	-7.03	-7.91	-7.58	-6.65	-9.22	-7.23	-7.69	-7.3	-8.2	-9.06	-7.98	-9.17	-8.62	-9.98	-9.14	-8.85	-7.65	-9.24	-7.73	-8.43	-9.22	-8.87	-7.75	-8.38	-9.75	-9.44	-7.7
"hsa-miR-3145"	-9.8	-9.83	-8.62	-8.26	-9.53	-9.07	-6.91	-9.43	-9.43	-9.04	-7.03	-7.91	-7.58	-6.65	-9.22	-7.23	-7.69	-7.3	-8.2	-9.06	-7.98	-9.17	-8.62	-9.98	-9.14	-8.85	-7.65	-9.24	-7.73	-8.43	-9.22	-8.87	-7.75	-8.38	-9.75	-9.44	-7.7
"hsa-miR-3146"	-9.8	-9.83	-8.62	-8.26	-9.53	-9.07	-6.91	-9.43	-9.43	-9.04	-7.03	-7.91	-7.58	-6.65	-9.22	-7.23	-7.69	-7.3	-8.2	-9.06	-7.98	-9.17	-8.62	-9.98	-9.14	-8.85	-7.65	-9.24	-7.73	-8.43	-9.22	-8.87	-7.75	-8.38	-9.75	-9.44	-7.7
"hsa-miR-3147"	-2.75	-2.77	-8.62	-8.26	-0.72	-9.07	-6.91	-9.43	-9.43	-2.98	-7.03	-7.91	-7.58	-6.65	-9.22	-7.23	-7.69	-7.3	-8.2	-9.06	-7.98	-9.17	-8.62	-9.98	-9.14	-8.85	-7.65	-9.24	-7.73	-8.43	-3.21	-8.87	-7.75	-8.38	-2.93	-9.44	-7.7
"hsa-miR-3148"	-9.8	-9.83	-8.62	-8.26	-9.53	-9.07	-6.91	-9.43	-9.43	-3.11	-7.03	-7.91	-7.58	-6.65	-9.22	-7.23	-7.69	-7.3	-8.2	-9.06	-7.98	-9.17	-8.62	-9.98	-9.14	-8.85	-7.65	-9.24	-7.73	-8.43	-9.22	-8.87	-7.75	-8.38	-3.55	-9.44	-7.7
"hsa-miR-3149"	-0.92	-2.57	-0.69	-8.26	-1.19	-9.07	0.14	-1.91	-9.43	-0.38	1.19	-1.28	-7.58	-6.65	-2.04	-1.96	-1.44	-0.62	-1.29	-1.82	-1.01	-9.17	-1.86	-9.98	-9.14	-8.85	-7.65	-0.55	-7.73	-8.43	-1.95	-1.58	-7.75	-8.38	-0.36	-9.44	-7.7
"hsa-miR-3150"	-9.8	-9.83	-8.62	-8.26	-9.53	-9.07	-6.91	-9.43	-9.43	-9.04	-7.03	-7.91	-7.58	-6.65	-9.22	-7.23	-7.69	-7.3	-8.2	-9.06	-7.98	-9.17	-8.62	-9.98	-9.14	-8.85	-7.65	-9.24	-7.73	-8.43	-9.22	-8.87	-7.75	-8.38	-9.75	-9.44	-7.7
"hsa-miR-3150b"	-9.8	-9.83	-8.62	-8.26	-9.53	-9.07	-6.91	-9.43	-9.43	-9.04	-7.03	-7.91	-7.58	-6.65	-9.22	-7.23	-7.69	-7.3	-8.2	-9.06	-7.98	-9.17	-8.62	-9.98	-9.14	-8.85	-7.65	-9.24	-7.73	-8.43	-9.22	-8.87	-7.75	-8.38	-9.75	-9.44	-7.7
"hsa-miR-3151"	-9.8	-3.5	-8.62	-8.26	-2.72	-9.07	-6.91	-9.43	-9.43	-9.04	-7.03	-7.91	-7.58	-6.65	-9.22	-7.23	-7.69	-7.3	-8.2	-9.06	-7.98	-9.17	-8.62	-9.98	-9.14	-8.85	-7.65	-9.24	-7.73	-8.43	-9.22	-8.87	-7.75	-8.38	-9.75	-9.44	-7.7
"hsa-miR-3152"	-9.8	-9.83	-8.62	-8.26	-9.53	-9.07	-6.91	-9.43	-9.43	-9.04	-7.03	-7.91	-7.58	-6.65	-9.22	-7.23	-7.69	-7.3	-8.2	-9.06	-7.98	-9.17	-8.62	-9.98	-9.14	-8.85	-7.65	-9.24	-7.73	-8.43	-9.22	-8.87	-7.75	-8.38	-9.75	-9.44	-7.7
"hsa-miR-3153"	-9.8	-9.83	-8.62	-8.26	-9.53	-9.07	-6.91	-9.43	-9.43	-9.04	-7.03	-7.91	-7.58	-6.65	-9.22	-7.23	-7.69	-7.3	-8.2	-9.06	-7.98	-9.17	-8.62	-9.98	-9.14	-8.85	-7.65	-9.24	-7.73	-8.43	-9.22	-8.87	-7.75	-8.38	-9.75	-9.44	-7.7
"hsa-miR-3154"	-3	-1.41	-8.62	-8.26	-1.81	-9.07	-6.91	-3.58	-9.43	-9.04	-7.03	-7.91	-7.58	-6.65	-3.08	-7.23	-7.69	-7.3	-8.2	-9.06	-7.98	-9.17	-8.62	-9.98	-9.14	-8.85	-7.65	-9.24	-7.73	-8.43	-9.22	-8.87	-7.75	-8.38	-3.04	-9.44	-7.7
"hsa-miR-3155"	-9.8	-9.83	-8.62	-8.26	-9.53	-9.07	-6.91	-9.43	-9.43	-9.04	-7.03	-7.91	-7.58	-6.65	-9.22	-7.23	-7.69	-7.3	-8.2	-9.06	-7.98	-9.17	-8.62	-9.98	-9.14	-8.85	-7.65	-9.24	-7.73	-8.43	-9.22	-8.87	-7.75	-8.38	-9.75	-9.44	-7.7
"hsa-miR-3156"	-0.44	-1.74	-1.27	-8.26	-0.86	-0.6	-0.13	-0.13	-0.3	0.29	0.63	-0.17	-0.84	-6.65	0.16	-7.23	-0.07	0	-0.64	-0.7	0.03	-0.53	-0.5	-0.91	-1.52	-8.85	-7.65	-0.53	-7.73	-8.43	-0.74	-0.46	-0.21	0.38	0.81	-0.67	-0.14
"hsa-miR-3157"	-9.8	-9.83	-8.62	-8.26	-9.53	-9.07	-6.91	-9.43	-9.43	-9.04	-7.03	-7.91	-7.58	-6.65	-9.22	-7.23	-7.69	-7.3	-8.2	-9.06	-7.98	-9.17	-8.62	-9.98	-9.14	-8.85	-7.65	-9.24	-7.73	-8.43	-9.22	-8.87	-7.75	-8.38	-9.75	-9.44	-7.7
"hsa-miR-3158"	-9.8	-9.83	-8.62	-8.26	-9.53	-9.07	-6.91	-9.43	-9.43	-9.04	-7.03	-7.91	-7.58	-6.65	-9.22	-7.23	-7.69	-7.3	-8.2	-9.06	-7.98	-9.17	-8.62	-9.98	-9.14	-8.85	-7.65	-9.24	-7.73	-8.43	-9.22	-8.87	-7.75	-8.38	-9.75	-9.44	-7.7
"hsa-miR-3159"	-9.8	-9.83	-8.62	-8.26	-9.53	-9.07	-6.91	-9.43	-9.43	-9.04	-7.03	-7.91	-7.58	-6.65	-9.22	-7.23	-7.69	-7.3	-8.2	-9.06	-7.98	-9.17	-8.62	-9.98	-9.14	-8.85	-7.65	-9.24	-7.73	-8.43	-9.22	-8.87	-7.75	-8.38	-9.75	-9.44	-7.7
"hsa-miR-3160"	-9.8	-9.83	-8.62	-8.26	-9.53	-9.07	-6.91	-9.43	-9.43	-9.04	-7.03	-7.91	-7.58	-6.65	-9.22	-7.23	-7.69	-7.3	-8.2	-9.06	-7.98	-9.17	-8.62	-9.98	-9.14	-8.85	-7.65	-9.24	-7.73	-8.43	-9.22	-8.87	-7.75	-8.38	-9.75	-9.44	-7.7
"hsa-miR-3161"	-9.8	-9.83	-8.62	-8.26	-9.53	-9.07	-6.91	-9.43	-9.43	-9.04	-7.03	-7.91	-7.58	-6.65	-9.22	-7.23	-7.69	-7.3	-8.2	-9.06	-7.98	-9.17	-8.62	-9.98	-9.14	-8.85	-7.65	-9.24	-7.73	-8.43	-9.22	-8.87	-7.75	-8.38	-9.75	-9.44	-7.7
"hsa-miR-3162"	3.45	0.47	0.28	0.26	1.73	2.83	1.74	2.76	2.81	3.08	1.44	2.91	2.57	3.31	2.89	-0.11	2.65	1.61	2.4	2.37	2.75	2.76	2.77	2.4	2.55	2.65	2.57	2.78	3.44	3.25	2.79	2.63	3.01	3.75	3.31	2.66	3.6
"hsa-miR-3163"	-9.8	-9.83	-8.62	-8.26	-9.53	-9.07	-6.91	-9.43	-9.43	-9.04	-7.03	-7.91	-7.58	-6.65	-9.22	-7.23	-7.69	-7.3	-8.2	-9.06	-7.98	-9.17	-8.62	-9.98	-9.14	-8.85	-7.65	-9.24	-7.73	-8.43	-9.22	-8.87	-7.75	-8.38	-9.75	-9.44	-7.7
"hsa-miR-3164"	-9.8	-9.83	-8.62	-8.26	-9.53	-9.07	-6.91	-9.43	-9.43	-9.04	-7.03	-7.91	-7.58	-6.65	-9.22	-7.23	-7.69	-7.3	-8.2	-9.06	-7.98	-9.17	-8.62	-9.98	-9.14	-8.85	-7.65	-9.24	-7.73	-8.43	-9.22	-8.87	-7.75	-8.38	-9.75	-9.44	-7.7
"hsa-miR-3165"	-9.8	-9.83	-8.62	-8.26	-9.53	-9.07	-6.91	-9.43	-9.43	-9.04	-7.03	-7.91	-7.58	-6.65	-9.22	-7.23	-7.69	-7.3	-8.2	-9.06	-7.98	-9.17	-8.62	-9.98	-9.14	-8.85	-7.65	-9.24	-7.73	-8.43	-9.22	-8.87	-7.75	-8.38	-9.75	-9.44	-7.7
"hsa-miR-3166"	-9.8	-9.83	-8.62	-8.26	-9.53	-9.07	-6.91	-9.43	-9.43	-9.04	-7.03	-7.91	-7.58	-6.65	-9.22	-7.23	-7.69	-7.3	-8.2	-9.06	-7.98	-9.17	-8.62	-9.98	-9.14	-8.85	-7.65	-9.24	-7.73	-8.43	-9.22	-8.87	-7.75	-8.38	-9.75	-9.44	-7.7
"hsa-miR-3167"	-9.8	-9.83	-8.62	-8.26	-9.53	-9.07	-6.91	-9.43	-9.43	-9.04	-7.03	-7.91	-7.58	-6.65	-9.22	-7.23	-7.69	-7.3	-8.2	-9.06	-7.98	-9.17	-8.62	-9.98	-9.14	-8.85	-7.65	-9.24	-7.73	-8.43	-9.22	-8.87	-7.75	-8.38	-9.75	-9.44	-7.7
"hsa-miR-3168"	-9.8	-9.83	-8.62	-8.26	-9.53	-9.07	-6.91	-9.43	-9.43	-9.04	-7.03	-7.91	-7.58	-6.65	-9.22	-7.23	-7.69	-7.3	-8.2	-9.06	-7.98	-9.17	-8.62	-9.98	-9.14	-8.85	-7.65	-9.24	-7.73	-8.43	-9.22	-8.87	-7.75	-8.38	-9.75	-9.44	-7.7
"hsa-miR-3169"	-9.8	-9.83	-8.62	-8.26	-9.53	-9.07	-6.91	-9.43	-9.43	-9.04	-7.03	-7.91	-7.58	-6.65	-9.22	-7.23	-7.69	-7.3	-8.2	-9.06	-7.98	-9.17	-8.62	-9.98	-9.14	-8.85	-7.65	-9.24	-7.73	-8.43	-9.22	-8.87	-7.75	-8.38	-9.75	-9.44	-7.7
"hsa-miR-3170"	-9.8	-9.83	-8.62	-8.26	-9.53	-9.07	-6.91	-9.43	-9.43	-9.04	-7.03	-7.91	-7.58	-6.65	-9.22	-7.23	-7.69	-7.3	-8.2	-9.06	-7.98	-9.17	-8.62	-9.98	-9.14	-8.85	-7.65	-9.24	-7.73	-8.43	-9.22	-8.87	-7.75	-8.38	-9.75	-9.44	-7.7
"hsa-miR-3171"	-9.8	-9.83	-8.62	-8.26	-9.53	-9.07	-6.91	-9.43	-9.43	-9.04	-7.03	-7.91	-7.58	-6.65	-9.22	-7.23	-7.69	-7.3	-8.2	-9.06	-7.98	-9.17	-8.62	-9.98	-9.14	-8.85	-7.65	-9.24	-7.73	-8.43	-9.22	-8.87	-7.75	-8.38	-9.75	-9.44	-7.7
"hsa-miR-3173"	-9.8	-9.83	-8.62	-8.26	-9.53	-9.07	-6.91	-9.43	-9.43	-9.04	-7.03	-7.91	-7.58	-6.65	-9.22	-7.23	-7.69	-7.3	-8.2	-9.06	-7.98	-9.17	-8.62	-9.98	-9.14	-8.85	-7.65	-9.24	-7.73	-8.43	-9.22	-8.87	-7.75	-8.38	-9.75	-2.06	-7.7
"hsa-miR-3174"	-9.8	-9.83	-8.62	-8.26	-9.53	-9.07	-6.91	-1.9	-9.43	-9.04	-7.03	-7.91	-7.58	-6.65	-1.68	-7.23	-7.69	-7.3	-8.2	-9.06	-7.98	-9.17	-8.62	-9.98	-9.14	-8.85	-7.65	-9.24	-7.73	-8.43	-9.22	-8.87	-7.75	-8.38	-9.75	-9.44	-7.7
"hsa-miR-3175"	-9.8	-9.83	-8.62	-8.26	-9.53	-9.07	-6.91	-9.43	-9.43	-9.04	-7.03	-7.91	-7.58	-6.65	-9.22	-7.23	-7.69	-7.3	-8.2	-9.06	-7.98	-9.17	-8.62	-9.98	-9.14	-8.85	-7.65	-9.24	-7.73	-8.43	-9.22	-8.87	-7.75	-8.38	-9.75	-9.44	-7.7
"hsa-miR-3176"	-9.8	-9.83	-8.62	-8.26	-9.53	-9.07	-6.91	-9.43	-9.43	-1.24	-7.03	-7.91	-7.58	-6.65	-9.22	-7.23	-7.69	-7.3	-8.2	-9.06	-7.98	-9.17	-8.62	-9.98	-9.14	-8.85	-7.65	-9.24	-7.73	-8.43	-9.22	-2.7	-7.75	-8.38	-9.75	-1.87	-7.7
"hsa-miR-3177"	-9.8	-9.83	-8.62	-8.26	-9.53	-9.07	-6.91	-9.43	-9.43	-9.04	-7.03	-7.91	-7.58	-6.65	-9.22	-7.23	-7.69	-7.3	-8.2	-9.06	-7.98	-9.17	-8.62	-9.98	-9.14	-8.85	-7.65	-9.24	-7.73	-8.43	-9.22	-8.87	-7.75	-8.38	-9.75	-9.44	-7.7
"hsa-miR-3178"	-9.8	-9.83	-8.62	-8.26	-9.53	-9.07	-6.91	-9.43	-9.43	-9.04	-7.03	-7.91	-7.58	-6.65	-9.22	-7.23	-7.69	-7.3	-8.2	-9.06	-7.98	-9.17	-8.62	-9.98	-9.14	-8.85	-7.65	-9.24	-7.73	-8.43	-9.22	-8.87	-7.75	-8.38	-9.75	-9.44	-7.7
"hsa-miR-3179"	-9.8	-9.83	-8.62	-8.26	-9.53	-9.07	-6.91	-9.43	-9.43	-9.04	-7.03	-7.91	-7.58	-6.65	-9.22	-7.23	-7.69	-7.3	-8.2	-9.06	-7.98	-9.17	-8.62	-9.98	-9.14	-8.85	-7.65	-9.24	-7.73	-8.43	-9.22	-8.87	-7.75	-8.38	-9.75	-9.44	-7.7
"hsa-miR-3180"	-9.8	-9.83	-8.62	-8.26	-9.53	-9.07	-6.91	-9.43	-9.43	-9.04	-7.03	-7.91	-7.58	-6.65	-9.22	-7.23	-7.69	-7.3	-8.2	-9.06	-7.98	-9.17	-8.62	-9.98	-9.14	-8.85	-7.65	-9.24	-7.73	-8.43	-9.22	-8.87	-7.75	-0.57	-9.75	-9.44	-7.7
"hsa-miR-3180-3p"	-9.8	-9.83	-8.62	-8.26	-9.53	-9.07	-6.91	-1.73	-9.43	-9.04	-7.03	-7.91	-7.58	-6.65	-2.4	-7.23	-7.69	-7.3	-8.2	-9.06	-7.98	-9.17	-8.62	-9.98	-9.14	-8.85	-7.65	-9.24	-7.73	-8.43	-9.22	-8.87	-7.75	-8.38	-2.52	-9.44	-7.7
"hsa-miR-3180-5p"	-9.8	-9.83	-8.62	-8.26	-9.53	-9.07	-1.28	-2.29	-9.43	-9.04	-7.03	-7.91	-7.58	-6.65	-3.22	-7.23	-2.25	-7.3	-8.2	-9.06	-7.98	-9.17	-2.53	-9.98	-9.14	-8.85	-7.65	-9.24	-7.73	-8.43	-9.22	-2.59	-7.75	-8.38	-9.75	-3.23	-7.7
"hsa-miR-3181"	-9.8	-9.83	-8.62	-8.26	-9.53	-9.07	-6.91	-9.43	-9.43	-9.04	-7.03	-7.91	-7.58	-6.65	-9.22	-7.23	-7.69	-7.3	-8.2	-9.06	-7.98	-9.17	-8.62	-9.98	-9.14	-8.85	-7.65	-9.24	-7.73	-8.43	-9.22	-8.87	-7.75	-8.38	-9.75	-9.44	-7.7
"hsa-miR-3182"	-9.8	-2.02	-8.62	-2.36	-3.07	-9.07	-6.91	-9.43	-9.43	-9.04	-7.03	-7.91	-7.58	-6.65	-9.22	-7.23	-7.69	-7.3	-8.2	-9.06	-7.98	-9.17	-8.62	-9.98	-9.14	-8.85	-7.65	-9.24	-7.73	-8.43	-9.22	-8.87	-7.75	-8.38	-9.75	-9.44	-7.7
"hsa-miR-3183"	-9.8	-9.83	-8.62	-8.26	-9.53	-9.07	-6.91	-9.43	-9.43	-9.04	-7.03	-7.91	-7.58	-6.65	-9.22	-7.23	-7.69	-7.3	-8.2	-9.06	-7.98	-9.17	-8.62	-9.98	-9.14	-8.85	-7.65	-9.24	-7.73	-8.43	-9.22	-8.87	-7.75	-8.38	-9.75	-9.44	-7.7
"hsa-miR-3184"	-9.8	-9.83	-8.62	-8.26	-9.53	-9.07	-6.91	-9.43	-9.43	-9.04	-7.03	-7.91	-7.58	-6.65	-9.22	-7.23	-7.69	-7.3	-8.2	-9.06	-7.98	-9.17	-8.62	-9.98	-9.14	-8.85	-7.65	-9.24	-7.73	-8.43	-9.22	-8.87	-7.75	-8.38	-9.75	-9.44	-7.7
"hsa-miR-3185"	-2.43	-4.16	-8.62	-8.26	-2.6	-9.07	-6.91	-3.26	-9.43	-9.04	-7.03	-7.91	-7.58	-6.65	-9.22	-7.23	-7.69	-7.3	-8.2	-9.06	-7.98	-9.17	-8.62	-9.98	-9.14	-8.85	-7.65	-9.24	-7.73	-8.43	-9.22	-8.87	-7.75	-8.38	-3.07	-9.44	-7.7
"hsa-miR-3186-3p"	-9.8	-9.83	-8.62	-8.26	-9.53	-9.07	-6.91	-9.43	-9.43	-9.04	-7.03	-7.91	-7.58	-6.65	-9.22	-7.23	-7.69	-7.3	-8.2	-9.06	-7.98	-9.17	-8.62	-9.98	-9.14	-8.85	-7.65	-9.24	-7.73	-8.43	-9.22	-8.87	-7.75	-8.38	-9.75	-9.44	-7.7
"hsa-miR-3186-5p"	-9.8	-9.83	-8.62	-8.26	-9.53	-9.07	-6.91	-9.43	-9.43	-9.04	-7.03	-7.91	-7.58	-6.65	-9.22	-7.23	-7.69	-7.3	-8.2	-9.06	-7.98	-9.17	-8.62	-9.98	-9.14	-8.85	-7.65	-9.24	-7.73	-8.43	-9.22	-8.87	-7.75	-8.38	-9.75	-9.44	-7.7
"hsa-miR-3187"	-9.8	-9.83	-8.62	-8.26	-9.53	-9.07	-6.91	-9.43	-9.43	-9.04	-7.03	-7.91	-7.58	-6.65	-9.22	-7.23	-7.69	-7.3	-8.2	-9.06	-7.98	-9.17	-8.62	-9.98	-9.14	-8.85	-7.65	-9.24	-7.73	-8.43	-9.22	-8.87	-7.75	-8.38	-9.75	-9.44	-7.7
"hsa-miR-3188"	2.49	1.16	0	1.13	0.51	-9.07	-6.91	0.96	-9.43	-0.37	-7.03	-0.17	-7.58	-6.65	-0.7	-7.23	-0.56	-7.3	-1.35	-1.79	-0.75	-9.17	-1.53	-9.98	-9.14	-8.85	-7.65	-9.24	-7.73	-8.43	-0.73	-0.85	-1.37	-8.38	-0.16	0.25	-7.7
"hsa-miR-3189"	-9.8	-9.83	-8.62	-8.26	-3.63	-9.07	-6.91	-9.43	-9.43	-9.04	-7.03	-7.91	-7.58	-6.65	-9.22	-7.23	-7.69	-7.3	-8.2	-9.06	-7.98	-9.17	-8.62	-9.98	-9.14	-8.85	-7.65	-9.24	-7.73	-8.43	-9.22	-8.87	-7.75	-8.38	-3.58	-9.44	-7.7
"hsa-miR-3190"	-9.8	-9.83	-8.62	-8.26	-9.53	-9.07	-6.91	-9.43	-9.43	-9.04	-7.03	-7.91	-7.58	-6.65	-9.22	-7.23	-7.69	-7.3	-8.2	-9.06	-7.98	-9.17	-8.62	-9.98	-9.14	-8.85	-7.65	-9.24	-7.73	-8.43	-9.22	-8.87	-7.75	-8.38	-9.75	-9.44	-7.7
"hsa-miR-3191"	-9.8	-9.83	-8.62	-8.26	-9.53	-9.07	-6.91	-9.43	-9.43	-9.04	-7.03	-7.91	-7.58	-6.65	-9.22	-7.23	-7.69	-7.3	-8.2	-9.06	-7.98	-9.17	-8.62	-9.98	-9.14	-8.85	-7.65	-9.24	-7.73	-8.43	-9.22	-8.87	-7.75	-8.38	-9.75	-9.44	-7.7
"hsa-miR-3192"	-9.8	-9.83	-8.62	-8.26	-9.53	-9.07	-6.91	-9.43	-9.43	-9.04	-7.03	-7.91	-7.58	-6.65	-9.22	-7.23	-7.69	-7.3	-8.2	-9.06	-7.98	-9.17	-8.62	-9.98	-9.14	-8.85	-7.65	-9.24	-7.73	-8.43	-9.22	-8.87	-7.75	-8.38	-9.75	-9.44	-7.7
"hsa-miR-3193"	-9.8	-9.83	-8.62	-8.26	-9.53	-9.07	-6.91	-9.43	-9.43	-9.04	-7.03	-7.91	-7.58	-6.65	-9.22	-7.23	-7.69	-7.3	-8.2	-9.06	-7.98	-9.17	-8.62	-9.98	-9.14	-8.85	-7.65	-9.24	-7.73	-8.43	-9.22	-8.87	-7.75	-8.38	-9.75	-9.44	-7.7
"hsa-miR-3194"	0.06	-1.97	-1.6	-8.26	-0.49	-9.07	-6.91	-1.3	-9.43	-3	-7.03	-7.91	-7.58	-6.65	-1.07	-7.23	-1.48	-7.3	-8.2	-2.94	-7.98	-9.17	-8.62	-9.98	-9.14	-8.85	-7.65	-9.24	-7.73	-8.43	-1.9	-8.87	-7.75	-8.38	-1.14	-1.52	-7.7
"hsa-miR-3195"	-1.56	-2.48	-8.62	-2.71	-3	0.3	-6.91	1.48	0.45	-2.18	-7.03	0.73	0.36	1.14	0.45	-7.23	-7.69	-0.39	0.85	0.22	-1.31	0.33	1.43	0.33	-0.71	-0.59	-0.3	0.83	1	0.14	-2.97	1	0.49	2.66	-2.35	0.74	0.99
"hsa-miR-3196"	2.93	2.37	1.1	2.17	1.23	0.87	-0.35	2.5	1.02	-0.06	-0.06	2.33	1.36	2.07	1.7	-7.23	0.86	-0.24	1.41	1.44	1.03	0.99	1.45	1.25	0.79	1.41	1.53	0.89	1.4	1.76	1.19	1.63	1.92	2.06	1.58	2.09	1.73
"hsa-miR-3197"	-9.8	-9.83	-8.62	-8.26	-9.53	-9.07	-6.91	-9.43	-9.43	-9.04	-7.03	-7.91	-7.58	-6.65	-9.22	-7.23	-7.69	-7.3	-8.2	-9.06	-7.98	-9.17	-8.62	-9.98	-9.14	-8.85	-7.65	-9.24	-7.73	-8.43	-9.22	-8.87	-7.75	-8.38	-9.75	-9.44	-7.7
"hsa-miR-3198"	-0.02	-1.26	-0.76	-1.24	0.35	1.12	0.62	0.87	1.6	1.15	1.22	0.75	0.97	1.16	1.09	0.29	1.89	1.69	0.82	0.99	1.3	1.05	0.54	1.05	1.66	1.38	1.1	1.19	2.31	1.48	0.9	0.12	1.3	1.26	1.56	0.21	1.78
"hsa-miR-3199"	-9.8	-9.83	-8.62	-8.26	-9.53	-9.07	-6.91	-9.43	-9.43	-9.04	-7.03	-7.91	-7.58	-6.65	-9.22	-7.23	-7.69	-7.3	-8.2	-9.06	-7.98	-9.17	-8.62	-9.98	-9.14	-8.85	-7.65	-9.24	-7.73	-8.43	-9.22	-8.87	-7.75	-8.38	-9.75	-9.44	-7.7
"hsa-miR-32"	-9.8	-2.01	-8.62	-2.47	-3.93	-9.07	-6.91	-9.43	-9.43	-9.04	-7.03	-7.91	-7.58	-6.65	-9.22	-1.59	-7.69	-7.3	-8.2	-9.06	-7.98	-9.17	-8.62	-9.98	-9.14	-8.85	-7.65	-9.24	-7.73	-8.43	-9.22	-8.87	-7.75	-8.38	-9.75	-9.44	-7.7
"hsa-miR-32*"	-1.2	-2.57	-0.9	-8.26	-1.3	-9.07	-0.14	-2.14	-9.43	-0.5	1.04	-1.24	-7.58	-6.65	-2.78	-1.99	-1.54	-0.64	-1.16	-1.8	-1.03	-9.17	-2.24	-9.98	-9.14	-8.85	-7.65	-0.64	-7.73	-8.43	-1.91	-1.73	-7.75	-1.9	-0.41	-9.44	-7.7
"hsa-miR-3200-3p"	-9.8	-9.83	-8.62	-8.26	-9.53	-9.07	-6.91	-9.43	-9.43	-9.04	-7.03	-7.91	-7.58	-6.65	-9.22	-7.23	-7.69	-7.3	-8.2	-9.06	-7.98	-9.17	-8.62	-9.98	-9.14	-8.85	-7.65	-9.24	-7.73	-8.43	-9.22	-8.87	-7.75	-8.38	-9.75	-9.44	-7.7
"hsa-miR-3200-5p"	-9.8	-9.83	-8.62	-8.26	-9.53	-9.07	-6.91	-9.43	-9.43	-9.04	-7.03	-7.91	-7.58	-6.65	-9.22	-7.23	-7.69	-7.3	-8.2	-9.06	-7.98	-9.17	-8.62	-9.98	-9.14	-8.85	-7.65	-9.24	-7.73	-8.43	-9.22	-8.87	-7.75	-8.38	-9.75	-9.44	-7.7
"hsa-miR-3201"	-9.8	-9.83	-8.62	-8.26	-9.53	-9.07	-6.91	-9.43	-9.43	-9.04	-7.03	-7.91	-7.58	-6.65	-9.22	-7.23	-7.69	-7.3	-8.2	-9.06	-7.98	-9.17	-8.62	-9.98	-9.14	-8.85	-7.65	-9.24	-7.73	-8.43	-9.22	-8.87	-7.75	-8.38	-9.75	-9.44	-7.7
"hsa-miR-3202"	-0.93	-2.34	-8.62	-8.26	-1.64	-9.07	-6.91	-9.43	-9.43	-9.04	-7.03	-7.91	-7.58	-6.65	-3.44	-7.23	-7.69	-7.3	-8.2	-9.06	-7.98	-9.17	-8.62	-9.98	-9.14	-8.85	-7.65	-9.24	-7.73	-8.43	-9.22	-8.87	-7.75	-8.38	-3.04	-9.44	-7.7
"hsa-miR-320a"	1.33	0.38	0.33	0.31	0.87	1.22	1.37	0.06	0.31	1.21	0.48	1.09	0	1.23	0.29	1.33	0.72	1.46	0.84	0.51	0.97	1.3	0.3	0.02	0.65	1.78	2.23	1.17	1.25	1.26	0.91	-0.05	0.55	1.58	1.42	0.44	1.1
"hsa-miR-320b"	1.65	0.46	0.93	0.81	1.27	1.38	2.21	-0.18	0.54	1.77	1.25	1.62	0.67	1.58	0.54	2.28	1.35	2.1	1.06	0.97	1.33	1.59	0.74	0.25	1.07	2.45	2.93	1.89	2.43	1.79	1.61	0.34	1.09	2.11	1.76	0.74	2.04
"hsa-miR-320c"	1.8	0.33	1.03	0.63	1.74	1.22	2.16	-0.04	0.8	2.55	2.39	1.34	0.04	0.71	1.21	2.08	1.67	2	0.65	0.71	1.4	1.4	0.83	0.2	0.53	2.15	2.34	1.91	1.67	1.23	1.7	0.38	1.25	2.26	3.42	0.45	2.07
"hsa-miR-320d"	1.97	1.04	1.68	1.43	1.69	1.27	2.12	-0.22	0.56	1.78	1.64	1.43	0.64	0.98	0.5	2.83	1.3	2.52	1.07	1.22	1.32	1.57	0.87	0.49	1.21	2.61	2.94	2.05	2.2	1.8	1.66	0.06	0.91	2.06	1.89	0.8	2.01
"hsa-miR-320e"	1.59	0.57	1.17	0.95	1.29	0.91	1.53	-0.59	0.22	1.37	1.09	0.95	-0.04	0.5	0.01	2.31	0.77	2.12	0.59	0.74	0.9	1.18	0.4	0.15	0.84	2.2	2.47	1.64	1.53	1.13	1.24	-0.66	0.37	1.68	1.49	0.32	1.24
"hsa-miR-323-3p"	-9.8	-9.83	-8.62	-8.26	-9.53	-9.07	-6.91	-9.43	-9.43	-9.04	-7.03	-7.91	-7.58	-6.65	-9.22	-7.23	-7.69	-7.3	-8.2	-9.06	-7.98	-9.17	-8.62	-9.98	-9.14	-8.85	-7.65	-9.24	-7.73	-8.43	-9.22	-8.87	-7.75	-8.38	-9.75	-9.44	-7.7
"hsa-miR-323-5p"	-9.8	-9.83	-8.62	-8.26	-9.53	-9.07	-6.91	-9.43	-9.43	-9.04	-7.03	-7.91	-7.58	-6.65	-9.22	-7.23	-7.69	-7.3	-8.2	-9.06	-7.98	-9.17	-8.62	-9.98	-9.14	-8.85	-7.65	-9.24	-7.73	-8.43	-9.22	-8.87	-7.75	-8.38	-9.75	-9.44	-7.7
"hsa-miR-323b-3p"	-9.8	-9.83	-8.62	-8.26	-9.53	-9.07	-6.91	-9.43	-9.43	-9.04	-7.03	-7.91	-7.58	-6.65	-9.22	-7.23	-7.69	-7.3	-8.2	-9.06	-7.98	-9.17	-8.62	-9.98	-9.14	-8.85	-7.65	-9.24	-7.73	-8.43	-9.22	-8.87	-7.75	-8.38	-9.75	-9.44	-7.7
"hsa-miR-323b-5p"	-9.8	-9.83	-8.62	-8.26	-9.53	-9.07	-6.91	-9.43	-9.43	-9.04	-7.03	-7.91	-7.58	-6.65	-9.22	-7.23	-7.69	-7.3	-8.2	-9.06	-7.98	-9.17	-8.62	-9.98	-9.14	-8.85	-7.65	-9.24	-7.73	-8.43	-9.22	-8.87	-7.75	-8.38	-9.75	-9.44	-7.7
"hsa-miR-324-3p"	0.66	-0.16	0.01	0.09	-0.6	2.26	1.84	2.22	1.83	2.04	0.49	2.9	2.58	2.81	2.23	0.53	2.44	2.56	1.63	1.64	2.05	2.18	2.15	1.64	2.23	2.32	2.54	1.79	2.94	2.98	1.95	2.12	2.69	2.13	1.9	1.88	2.78
"hsa-miR-324-5p"	-9.8	-9.83	-8.62	-8.26	-9.53	-9.07	-6.91	-1.01	-9.43	-9.04	-7.03	-0.79	-2.11	-6.65	-2.9	-7.23	-7.69	-2.12	-8.2	-1.91	-7.98	-0.31	-1.01	-2.13	-9.14	-1.14	0.18	-9.24	-7.73	-8.43	-9.22	-0.89	-7.75	-8.38	-9.75	-2.03	-7.7
"hsa-miR-325"	-9.8	-9.83	-8.62	-8.26	-9.53	-9.07	-6.91	-9.43	-9.43	-9.04	-7.03	-7.91	-7.58	-6.65	-9.22	-7.23	-7.69	-7.3	-8.2	-9.06	-7.98	-9.17	-8.62	-9.98	-9.14	-8.85	-7.65	-9.24	-7.73	-8.43	-9.22	-8.87	-7.75	-8.38	-9.75	-9.44	-7.7
"hsa-miR-326"	-9.8	-9.83	-8.62	-8.26	-9.53	-9.07	-6.91	-9.43	-9.43	-9.04	-7.03	-7.91	-7.58	-6.65	-9.22	-7.23	-7.69	-7.3	-8.2	-9.06	-7.98	-9.17	-8.62	-9.98	-9.14	-8.85	-7.65	-9.24	-7.73	-8.43	-9.22	-8.87	-7.75	-8.38	-9.75	-9.44	-7.7
"hsa-miR-328"	-1.26	-9.83	-8.62	-8.26	-9.53	-9.07	-6.91	-9.43	-9.43	-9.04	-7.03	-7.91	-0.98	-6.65	-9.22	-7.23	-7.69	-7.3	-8.2	-2.82	-7.98	-9.17	-8.62	-9.98	-9.14	-8.85	-0.21	-9.24	-7.73	-8.43	-9.22	-8.87	-7.75	-8.38	-9.75	-9.44	-7.7
"hsa-miR-329"	-9.8	-9.83	-8.62	-8.26	-9.53	-9.07	-6.91	-9.43	-9.43	-9.04	-7.03	-7.91	-7.58	-6.65	-9.22	-7.23	-7.69	-7.3	-8.2	-9.06	-7.98	-9.17	-8.62	-9.98	-9.14	-8.85	-7.65	-9.24	-7.73	-8.43	-9.22	-8.87	-7.75	-8.38	-9.75	-9.44	-7.7
"hsa-miR-330-3p"	-9.8	-9.83	-8.62	-8.26	-9.53	-9.07	-6.91	-9.43	-9.43	-9.04	-7.03	-7.91	-7.58	-6.65	-9.22	-7.23	-7.69	-7.3	-8.2	-9.06	-7.98	-9.17	-8.62	-9.98	-9.14	-8.85	-7.65	-9.24	-7.73	-8.43	-9.22	-8.87	-7.75	-8.38	-9.75	-9.44	-7.7
"hsa-miR-330-5p"	-9.8	-9.83	-8.62	-8.26	-9.53	-9.07	-6.91	-9.43	-9.43	-9.04	-7.03	-7.91	-7.58	-6.65	-9.22	-7.23	-7.69	-7.3	-8.2	-9.06	-7.98	-9.17	-8.62	-9.98	-9.14	-8.85	-7.65	-9.24	-7.73	-8.43	-9.22	-8.87	-7.75	-8.38	-9.75	-9.44	-7.7
"hsa-miR-331-3p"	-0.58	0.32	0.49	0.38	-0.71	0.57	0.64	0	-1.26	-0.13	-1.43	0.07	0.75	-0.45	0.03	1.49	0.89	0.5	0.08	0	-0.26	-0.7	0.57	0.76	0.45	0.92	1.49	0.29	0.34	0.8	-0.35	0.04	0.2	-0.47	0.07	-0.48	0.05
"hsa-miR-331-5p"	-9.8	-9.83	-8.62	-8.26	-9.53	-9.07	-6.91	-9.43	-9.43	-9.04	-7.03	-7.91	-7.58	-6.65	-9.22	-7.23	-7.69	-7.3	-8.2	-9.06	-7.98	-9.17	-8.62	-9.98	-9.14	-8.85	-7.65	-9.24	-7.73	-8.43	-9.22	-8.87	-7.75	-8.38	-9.75	-9.44	-7.7
"hsa-miR-335"	-2.33	-0.88	-0.75	-1.44	-3.29	-9.07	-6.91	-9.43	-9.43	-9.04	-7.03	-7.91	-7.58	-6.65	-9.22	-0.2	-7.69	-7.3	-0.94	-9.06	-7.98	-1.56	-8.62	-1.67	-9.14	-0.77	-7.65	-9.24	-7.73	-8.43	-9.22	-8.87	-7.75	-8.38	-9.75	-9.44	-7.7
"hsa-miR-335*"	-2.68	-9.83	-8.62	-8.26	-9.53	-9.07	-6.91	-9.43	-9.43	-9.04	-7.03	-7.91	-7.58	-6.65	-9.22	-7.23	-7.69	-7.3	-8.2	-9.06	-7.98	-9.17	-8.62	-9.98	-9.14	-8.85	-7.65	-9.24	-7.73	-8.43	-9.22	-8.87	-7.75	-8.38	-9.75	-9.44	-7.7
"hsa-miR-337-3p"	-3.1	-9.83	-8.62	-8.26	-9.53	-9.07	-6.91	-9.43	-9.43	-9.04	-7.03	-7.91	-7.58	-6.65	-9.22	-7.23	-7.69	-7.3	-8.2	-9.06	-7.98	-9.17	-8.62	-9.98	-9.14	-8.85	-7.65	-9.24	-7.73	-8.43	-9.22	-8.87	-7.75	-8.38	-9.75	-9.44	-7.7
"hsa-miR-337-5p"	-9.8	-9.83	-8.62	-8.26	-9.53	-9.07	-6.91	-9.43	-9.43	-9.04	-7.03	-7.91	-7.58	-6.65	-9.22	-7.23	-7.69	-7.3	-8.2	-9.06	-7.98	-9.17	-8.62	-9.98	-9.14	-8.85	-7.65	-9.24	-7.73	-8.43	-9.22	-8.87	-7.75	-8.38	-9.75	-9.44	-7.7
"hsa-miR-338-3p"	1.37	-0.01	0.74	1	0.56	-9.07	-6.91	-9.43	-9.43	-3.12	-7.03	-7.91	-7.58	-6.65	-3.24	-1.61	-2.01	-1.07	-8.2	-2.73	-2.6	-9.17	-8.62	-9.98	-9.14	-8.85	-7.65	-9.24	-7.73	-8.43	-2.65	-0.92	-7.75	-8.38	-9.75	-1.85	-7.7
"hsa-miR-338-5p"	-9.8	-4.77	-8.62	-8.26	-9.53	-9.07	-6.91	-2.94	-9.43	-4.09	-7.03	-2.66	-2.95	-6.65	-2.54	-7.23	-2.94	-7.3	-8.2	-9.06	-7.98	-9.17	-2.63	-9.98	-9.14	-8.85	-7.65	-9.24	-7.73	-8.43	-9.22	-2.37	-2.51	-8.38	-3.8	-2.91	-7.7
"hsa-miR-339-3p"	-9.8	-9.83	-8.62	-8.26	-9.53	-9.07	-6.91	-9.43	-9.43	-9.04	-7.03	-7.91	-7.58	-6.65	-9.22	-7.23	-7.69	-7.3	-8.2	-9.06	-7.98	-9.17	-8.62	-9.98	-9.14	-8.85	-7.65	-9.24	-7.73	-8.43	-9.22	-8.87	-7.75	-8.38	-9.75	-9.44	-7.7
"hsa-miR-339-5p"	-9.8	-9.83	-8.62	-8.26	-9.53	-9.07	-6.91	-9.43	-9.43	-9.04	-7.03	-7.91	-7.58	-6.65	-9.22	-7.23	-7.69	-7.3	-8.2	-9.06	-7.98	-9.17	-8.62	-9.98	-9.14	-8.85	-7.65	-9.24	-7.73	-8.43	-9.22	-8.87	-7.75	-8.38	-9.75	-9.44	-7.7
"hsa-miR-33a"	-9.8	-1.91	-8.62	-2.13	-9.53	-9.07	-6.91	-9.43	-9.43	-2.13	-7.03	-7.91	-7.58	-6.65	-9.22	-1.01	-7.69	-0.88	-2.8	-9.06	-7.98	-9.17	-2.87	-9.98	-9.14	-8.85	-7.65	-9.24	-7.73	-8.43	-9.22	-8.87	-7.75	-8.38	-2.49	-9.44	-7.7
"hsa-miR-33a*"	-9.8	-9.83	-8.62	-8.26	-9.53	-9.07	-6.91	-9.43	-9.43	-9.04	-7.03	-7.91	-7.58	-6.65	-9.22	-7.23	-7.69	-7.3	-8.2	-9.06	-7.98	-9.17	-8.62	-9.98	-9.14	-8.85	-7.65	-9.24	-7.73	-8.43	-9.22	-8.87	-7.75	-8.38	-9.75	-9.44	-7.7
"hsa-miR-33b"	-9.8	-9.83	-8.62	-8.26	-9.53	-9.07	-6.91	-9.43	-9.43	-9.04	-7.03	-7.91	-7.58	-6.65	-9.22	-7.23	-7.69	-3.09	-8.2	-9.06	-7.98	-9.17	-8.62	-9.98	-9.14	-8.85	-7.65	-9.24	-7.73	-8.43	-9.22	-8.87	-7.75	-8.38	-9.75	-9.44	-7.7
"hsa-miR-33b*"	-9.8	-5.02	-8.62	-8.26	-3.92	-9.07	-0.28	-0.83	-9.43	-9.04	-7.03	-0.73	-2.11	-0.25	-1.09	-7.23	-0.72	-7.3	-1.86	-2.23	-3.42	-9.17	-1.2	-9.98	-9.14	-8.85	-7.65	-9.24	-7.73	-8.43	-9.22	-1.05	-1.86	-8.38	-4.43	-1.23	-7.7
"hsa-miR-340"	-9.8	-1.18	-1.31	-1.74	-2.5	-9.07	-6.91	-9.43	-9.43	-1.83	-7.03	-7.91	-7.58	-6.65	-9.22	-7.23	-7.69	-7.3	-1.02	-3.04	-7.98	-9.17	-8.62	-2.31	-9.14	-8.85	-7.65	-9.24	-7.73	-8.43	-1.3	-1.86	-7.75	-8.38	-1.74	-9.44	-7.7
"hsa-miR-340*"	-9.8	-3.86	-8.62	-8.26	-9.53	-9.07	-6.91	-9.43	-9.43	-9.04	-7.03	-7.91	-7.58	-6.65	-9.22	-7.23	-7.69	-7.3	-8.2	-9.06	-7.98	-9.17	-8.62	-9.98	-9.14	-8.85	-7.65	-9.24	-7.73	-8.43	-9.22	-8.87	-7.75	-8.38	-9.75	-9.44	-7.7
"hsa-miR-342-3p"	0.7	-0.43	0.26	-0.5	-1.3	1.22	-0.19	-0.64	0.71	-0.23	-0.15	0.38	1.15	0.83	0.75	0.27	1.7	1.2	0.25	1.11	0.55	0.99	0.02	0.77	1.9	1.62	2.61	0	2.85	1.01	1.06	0.57	1.31	-0.37	0.72	0.72	1.79
"hsa-miR-342-5p"	-9.8	-3.35	-2.45	-8.26	-9.53	-9.07	-6.91	-9.43	-9.43	-9.04	-7.03	-7.91	-7.58	-6.65	-9.22	-7.23	-7.69	-7.3	-8.2	-9.06	-7.98	-9.17	-8.62	-9.98	-9.14	-8.85	-7.65	-9.24	-7.73	-8.43	-9.22	-8.87	-7.75	-8.38	-9.75	-9.44	-7.7
"hsa-miR-345"	-9.8	-9.83	-8.62	-8.26	-9.53	-9.07	-6.91	-9.43	-9.43	-9.04	-7.03	-7.91	-7.58	-6.65	-4.38	-7.23	-7.69	-7.3	-8.2	-9.06	-7.98	-9.17	-8.62	-9.98	-9.14	-8.85	-7.65	-9.24	-7.73	-8.43	-9.22	-8.87	-7.75	-8.38	-9.75	-9.44	-7.7
"hsa-miR-346"	-9.8	-9.83	-8.62	-8.26	-9.53	-9.07	-6.91	-9.43	-9.43	-9.04	-7.03	-7.91	-7.58	-6.65	-9.22	-7.23	-7.69	-7.3	-8.2	-9.06	-7.98	-9.17	-8.62	-9.98	-9.14	-8.85	-7.65	-9.24	-7.73	-8.43	-9.22	-8.87	-7.75	-8.38	-9.75	-9.44	-7.7
"hsa-miR-34a"	0.6	2.73	3.11	3.1	2.43	1.31	2.2	1.35	0.92	0.75	1.84	0.74	1.67	-0.47	1.32	3.28	2.06	-1.82	-0.07	0.49	0.85	1.82	2.55	1.79	1.67	2.27	2.55	1.75	0.62	1.87	1.47	2.44	1.89	0.93	1.89	1.94	1.82
"hsa-miR-34a*"	-9.8	-9.83	-8.62	-8.26	-9.53	-9.07	-6.91	-9.43	-9.43	-9.04	-7.03	-7.91	-7.58	-6.65	-9.22	-7.23	-7.69	-7.3	-8.2	-9.06	-7.98	-9.17	-8.62	-9.98	-9.14	-8.85	-7.65	-9.24	-7.73	-8.43	-9.22	-8.87	-7.75	-8.38	-9.75	-9.44	-7.7
"hsa-miR-34b"	-9.8	-9.83	-8.62	-8.26	-9.53	-9.07	-6.91	-9.43	-9.43	-9.04	-7.03	-7.91	-7.58	-6.65	-9.22	-7.23	-7.69	-7.3	-8.2	-9.06	-7.98	-9.17	-8.62	-9.98	-9.14	-8.85	-7.65	-9.24	-7.73	-8.43	-9.22	-8.87	-7.75	-8.38	-9.75	-9.44	-7.7
"hsa-miR-34b*"	-9.8	-1.08	-0.31	-0.61	-1.12	-9.07	-6.91	-1.39	-9.43	-9.04	-7.03	-7.91	-0.89	-6.65	-1.54	1.33	-7.69	-7.3	-8.2	-1.29	-1.58	-9.17	-0.58	-1.18	-9.14	1.02	-0.25	-9.24	-7.73	2.11	-1.63	-0.75	-7.75	-8.38	-1.64	-2.25	-7.7
"hsa-miR-34c-3p"	-9.8	-9.83	-8.62	-8.26	-9.53	-9.07	-6.91	-3.78	-9.43	-9.04	-7.03	-7.91	-7.58	-6.65	-3.27	-7.23	-2.67	-7.3	-8.2	-9.06	-7.98	-9.17	-8.62	-9.98	-9.14	-8.85	-7.65	-9.24	-7.73	-8.43	-9.22	-8.87	-7.75	-8.38	-9.75	-4.04	-7.7
"hsa-miR-34c-5p"	-9.8	-9.83	-8.62	-8.26	-9.53	-9.07	-6.91	-2.86	-9.43	-9.04	-7.03	-7.91	-7.58	-6.65	-9.22	0.07	-7.69	-7.3	-8.2	-9.06	-7.98	-9.17	-2.9	-9.98	-9.14	-0.61	-7.65	-9.24	-7.73	0.32	-9.22	-2.88	-7.75	-8.38	-9.75	-9.44	-7.7
"hsa-miR-3605-3p"	-9.8	-9.83	-8.62	-8.26	-9.53	-9.07	-6.91	-9.43	-9.43	-9.04	-7.03	-7.91	-7.58	-6.65	-9.22	-7.23	-7.69	-7.3	-8.2	-9.06	-7.98	-9.17	-8.62	-9.98	-9.14	-8.85	-7.65	-9.24	-7.73	-8.43	-9.22	-8.87	-7.75	-8.38	-9.75	-9.44	-7.7
"hsa-miR-3605-5p"	-9.8	-9.83	-8.62	-8.26	-2.64	-9.07	-6.91	-9.43	-9.43	-9.04	-7.03	-7.91	-7.58	-6.65	-3.03	-7.23	-7.69	-7.3	-8.2	-9.06	-7.98	-9.17	-8.62	-9.98	-9.14	-8.85	-7.65	-9.24	-7.73	-8.43	-9.22	-8.87	-7.75	-8.38	-9.75	-9.44	-7.7
"hsa-miR-3606"	-9.8	-9.83	-8.62	-8.26	-9.53	-9.07	-6.91	-9.43	-9.43	-9.04	-7.03	-7.91	-7.58	-6.65	-9.22	-7.23	-7.69	-7.3	-8.2	-9.06	-7.98	-9.17	-8.62	-9.98	-9.14	-8.85	-7.65	-9.24	-7.73	-8.43	-9.22	-8.87	-7.75	-8.38	-9.75	-9.44	-7.7
"hsa-miR-3607-3p"	-9.8	-1.64	-0.91	-1.87	-3.12	-9.07	-6.91	-9.43	-9.43	-1.87	-7.03	-7.91	-7.58	-6.65	-9.22	-0.95	-7.69	-0.91	-2.97	-2.69	-2.58	-9.17	-8.62	-9.98	-9.14	-8.85	-7.65	-9.24	-7.73	-8.43	-2.2	-8.87	-7.75	-8.38	-2.88	-9.44	-7.7
"hsa-miR-3607-5p"	-9.8	-2.84	-1.7	-8.26	-2.48	-9.07	-6.91	-9.43	-9.43	-9.04	-0.66	-7.91	-7.58	-6.65	-9.22	-7.23	-7.69	-7.3	-8.2	-9.06	-7.98	-9.17	-8.62	-9.98	-9.14	-8.85	-7.65	-9.24	-7.73	-8.43	-9.22	-8.87	-7.75	-8.38	-9.75	-9.44	-7.7
"hsa-miR-3609"	-9.8	-9.83	-8.62	-8.26	-9.53	-9.07	-6.91	-9.43	-9.43	-9.04	-7.03	-7.91	-7.58	-6.65	-9.22	-7.23	-7.69	-7.3	-8.2	-9.06	-7.98	-9.17	-8.62	-9.98	-9.14	-8.85	-7.65	-9.24	-7.73	-8.43	-9.22	-8.87	-7.75	-8.38	-9.75	-9.44	-7.7
"hsa-miR-361-3p"	-2.71	-3	-2.53	-2.99	-3.19	-9.07	-6.91	-9.43	-9.43	-9.04	-7.03	-7.91	-2	-6.65	-3.17	-1.99	-7.69	-7.3	-8.2	-2.02	-7.98	-9.17	-2.89	-9.98	-1.5	-8.85	-7.65	-9.24	-7.73	-8.43	-2.4	-8.87	-7.75	-8.38	-3.06	-9.44	-7.7
"hsa-miR-361-5p"	-1.17	-1.82	-2.37	-2.27	-2.19	-1.24	-1.54	-0.75	-1.8	-0.6	-7.03	-1.48	0.01	-0.77	-1.85	-1.61	-0.08	-0.18	-0.81	-0.83	-1.79	0.75	-0.47	-1.66	-1.2	-0.53	0	-0.38	1.04	-8.43	-1.94	-0.73	-1.01	-8.38	-1.16	-0.96	0.3
"hsa-miR-3610"	-9.8	-9.83	-8.62	-8.26	-9.53	-9.07	-6.91	-1.34	-9.43	-9.04	-7.03	-7.91	-7.58	-6.65	-2.21	-7.23	-7.69	-7.3	-8.2	-9.06	-7.98	-9.17	-8.62	-9.98	-9.14	-8.85	-7.65	-9.24	-7.73	-8.43	-9.22	-8.87	-7.75	-8.38	-9.75	-9.44	-7.7
"hsa-miR-3611"	-9.8	-9.83	-8.62	-8.26	-9.53	-9.07	-6.91	-9.43	-9.43	-9.04	-7.03	-7.91	-7.58	-6.65	-9.22	-7.23	-7.69	-7.3	-8.2	-9.06	-7.98	-9.17	-8.62	-9.98	-9.14	-8.85	-7.65	-9.24	-7.73	-8.43	-9.22	-8.87	-7.75	-8.38	-9.75	-9.44	-7.7
"hsa-miR-3612"	-9.8	-9.83	-8.62	-8.26	-9.53	-9.07	-6.91	-9.43	-9.43	-9.04	-7.03	-7.91	-7.58	-6.65	-9.22	-7.23	-7.69	-7.3	-8.2	-9.06	-7.98	-9.17	-8.62	-9.98	-9.14	-8.85	-7.65	-9.24	-7.73	-8.43	-9.22	-8.87	-7.75	-8.38	-9.75	-9.44	-7.7
"hsa-miR-3613-3p"	-9.8	-9.83	-8.62	-8.26	-9.53	-9.07	-0.78	-9.43	-9.43	-9.04	-7.03	-7.91	-7.58	-6.65	-9.22	-7.23	-2.47	-7.3	-8.2	-9.06	-7.98	-9.17	-2.97	-9.98	-9.14	-8.85	-7.65	-9.24	-7.73	-8.43	-9.22	-8.87	-7.75	-8.38	-9.75	-9.44	-7.7
"hsa-miR-3613-5p"	-9.8	-9.83	-8.62	-8.26	-9.53	-9.07	-6.91	-9.43	-9.43	-9.04	-7.03	-7.91	-7.58	-6.65	-9.22	-7.23	-7.69	-7.3	-8.2	-9.06	-7.98	-9.17	-8.62	-9.98	-9.14	-8.85	-7.65	-9.24	-7.73	-8.43	-9.22	-8.87	-7.75	-8.38	-9.75	-9.44	-7.7
"hsa-miR-3614-3p"	-9.8	-9.83	-8.62	-8.26	-9.53	-9.07	-6.91	-9.43	-9.43	-9.04	-7.03	-7.91	-7.58	-6.65	-9.22	-7.23	-7.69	-7.3	-8.2	-9.06	-7.98	-9.17	-8.62	-9.98	-9.14	-8.85	-7.65	-9.24	-7.73	-8.43	-9.22	-8.87	-7.75	-8.38	-9.75	-9.44	-7.7
"hsa-miR-3614-5p"	-9.8	-9.83	-8.62	-8.26	-9.53	-9.07	-0.54	-1.8	-9.43	-9.04	-7.03	-1.52	-7.58	-0.01	-1.33	-7.23	-1.03	-7.3	-1.32	-1.38	-7.98	-9.17	-1.56	-9.98	-9.14	-8.85	-7.65	-9.24	-7.73	-8.43	-9.22	-1.47	-1.42	-8.38	-9.75	-1.97	-7.7
"hsa-miR-3615"	-9.8	-9.83	-8.62	-8.26	-9.53	-9.07	-6.91	-9.43	-9.43	-9.04	-7.03	-7.91	-7.58	-6.65	-9.22	-7.23	-7.69	-7.3	-8.2	-9.06	-7.98	-9.17	-8.62	-9.98	-9.14	-8.85	-7.65	-9.24	-7.73	-8.43	-9.22	-8.87	-7.75	-8.38	-9.75	-9.44	-7.7
"hsa-miR-3616-3p"	-9.8	-9.83	-8.62	-8.26	-9.53	-9.07	-6.91	-2.04	-9.43	-9.04	-7.03	-7.91	-7.58	-6.65	-9.22	-7.23	-7.69	-7.3	-8.2	-9.06	-7.98	-9.17	-8.62	-9.98	-9.14	-8.85	-7.65	-9.24	-7.73	-8.43	-9.22	-8.87	-7.75	-8.38	-9.75	-9.44	-7.7
"hsa-miR-3616-5p"	-9.8	-9.83	-8.62	-8.26	-9.53	-9.07	-6.91	-9.43	-9.43	-9.04	-7.03	-7.91	-7.58	-6.65	-9.22	-7.23	-7.69	-7.3	-8.2	-9.06	-7.98	-9.17	-8.62	-9.98	-9.14	-8.85	-7.65	-9.24	-7.73	-8.43	-9.22	-8.87	-7.75	-8.38	-9.75	-9.44	-7.7
"hsa-miR-3617"	-9.8	-9.83	-8.62	-8.26	-9.53	-9.07	-6.91	-9.43	-9.43	-9.04	-7.03	-7.91	-7.58	-6.65	-9.22	-7.23	-7.69	-7.3	-8.2	-9.06	-7.98	-9.17	-8.62	-9.98	-9.14	-8.85	-7.65	-9.24	-7.73	-8.43	-9.22	-8.87	-7.75	-8.38	-9.75	-9.44	-7.7
"hsa-miR-3618"	-9.8	-9.83	-8.62	-8.26	-9.53	-9.07	-6.91	-9.43	-9.43	-9.04	-7.03	-7.91	-7.58	-6.65	-9.22	-7.23	-7.69	-7.3	-8.2	-9.06	-7.98	-9.17	-8.62	-9.98	-9.14	-8.85	-7.65	-9.24	-7.73	-8.43	-9.22	-8.87	-7.75	-8.38	-9.75	-9.44	-7.7
"hsa-miR-3619"	-9.8	-9.83	-8.62	-8.26	-9.53	-9.07	-6.91	-9.43	-9.43	-9.04	-7.03	-7.91	-7.58	-6.65	-9.22	-7.23	-7.69	-7.3	-8.2	-9.06	-7.98	-9.17	-8.62	-9.98	-9.14	-8.85	-7.65	-9.24	-7.73	-8.43	-9.22	-8.87	-7.75	-8.38	-9.75	-9.44	-7.7
"hsa-miR-362-3p"	-9.8	-0.74	-0.81	-0.95	-2.25	-9.07	-6.91	-9.43	-9.43	-9.04	-7.03	-7.91	-7.58	-6.65	-9.22	-1.44	-7.69	-7.3	-8.2	-9.06	-7.98	-9.17	-8.62	-9.98	-9.14	-8.85	-7.65	-9.24	-7.73	-8.43	-9.22	-8.87	-7.75	-8.38	-9.75	-9.44	-7.7
"hsa-miR-362-5p"	-9.8	-3.07	-8.62	-8.26	-3.04	-9.07	-6.91	-9.43	-9.43	-9.04	-7.03	-7.91	-7.58	-6.65	-9.22	-7.23	-2.21	-7.3	-8.2	-9.06	-7.98	-9.17	-2.26	-9.98	-9.14	-8.85	-7.65	-9.24	-7.73	-8.43	-9.22	-8.87	-7.75	-8.38	-3.28	-9.44	-7.7
"hsa-miR-3620"	-9.8	-9.83	-8.62	-8.26	-9.53	-9.07	-6.91	-9.43	-9.43	-9.04	-7.03	-7.91	-7.58	-6.65	-9.22	-7.23	-7.69	-7.3	-8.2	-9.06	-7.98	-9.17	-8.62	-9.98	-9.14	-8.85	-7.65	-9.24	-7.73	-8.43	-9.22	-8.87	-7.75	-8.38	-9.75	-9.44	-7.7
"hsa-miR-3621"	-9.8	-9.83	-8.62	-8.26	-9.53	-9.07	-6.91	-9.43	-9.43	-9.04	-7.03	-7.91	-7.58	-6.65	-9.22	-7.23	-7.69	-7.3	-8.2	-9.06	-7.98	-9.17	-8.62	-9.98	-9.14	-8.85	-7.65	-9.24	-7.73	-8.43	-9.22	-8.87	-7.75	-8.38	-9.75	-9.44	-7.7
"hsa-miR-3622a-3p"	-9.8	-9.83	-8.62	-8.26	-9.53	-9.07	-6.91	-9.43	-9.43	-9.04	-7.03	-7.91	-7.58	-6.65	-9.22	-7.23	-7.69	-7.3	-8.2	-9.06	-7.98	-9.17	-8.62	-9.98	-9.14	-8.85	-7.65	-9.24	-7.73	-8.43	-9.22	-8.87	-7.75	-8.38	-9.75	-9.44	-7.7
"hsa-miR-3622a-5p"	-9.8	-9.83	-8.62	-8.26	-9.53	-9.07	-6.91	-9.43	-9.43	-9.04	-7.03	-7.91	-7.58	-6.65	-9.22	-7.23	-7.69	-7.3	-8.2	-9.06	-7.98	-9.17	-8.62	-9.98	-9.14	-8.85	-7.65	-9.24	-7.73	-8.43	-9.22	-8.87	-7.75	-8.38	-9.75	-9.44	-7.7
"hsa-miR-3622b-3p"	-9.8	-9.83	-8.62	-8.26	-9.53	-9.07	-6.91	-9.43	-9.43	-9.04	-7.03	-7.91	-7.58	-6.65	-9.22	-7.23	-7.69	-7.3	-8.2	-9.06	-7.98	-9.17	-8.62	-9.98	-9.14	-8.85	-7.65	-9.24	-7.73	-8.43	-9.22	-8.87	-7.75	-8.38	-9.75	-9.44	-7.7
"hsa-miR-3622b-5p"	-9.8	-9.83	-8.62	-8.26	-2.93	-9.07	-6.91	-2.96	-9.43	-9.04	-7.03	-7.91	-7.58	-6.65	-2.68	-7.23	-7.69	-7.3	-8.2	-9.06	-7.98	-9.17	-8.62	-9.98	-9.14	-8.85	-7.65	-9.24	-7.73	-8.43	-9.22	-8.87	-7.75	-8.38	-3.54	-9.44	-7.7
"hsa-miR-363"	-9.8	-0.46	-0.48	-2.95	-2.74	-9.07	-6.91	-3.15	-9.43	-9.04	-7.03	-7.91	-7.58	-6.65	-1.58	-7.23	-7.69	-7.3	-2.39	-1.6	-7.98	-9.17	-8.62	-9.98	-9.14	-8.85	-7.65	-9.24	-7.73	-8.43	-2.94	-8.87	-7.75	-8.38	-9.75	-3.16	-7.7
"hsa-miR-363*"	-9.8	-9.83	-8.62	-8.26	-9.53	-9.07	-6.91	-9.43	-9.43	-9.04	-7.03	-7.91	-7.58	-6.65	-9.22	-7.23	-7.69	-7.3	-8.2	-9.06	-7.98	-9.17	-8.62	-9.98	-9.14	-8.85	-7.65	-9.24	-7.73	-8.43	-9.22	-8.87	-7.75	-8.38	-9.75	-9.44	-7.7
"hsa-miR-3646"	-9.8	-9.83	-8.62	-8.26	-9.53	-9.07	-6.91	-1.79	-9.43	-9.04	-7.03	-2.48	-7.58	-6.65	-1.26	-7.23	-7.69	-7.3	-2.45	-1.55	-7.98	-9.17	-1.56	-9.98	-9.14	-8.85	-7.65	-9.24	-7.73	-8.43	-9.22	-1.49	-7.75	-8.38	-9.75	-2.17	-7.7
"hsa-miR-3647-3p"	-9.8	-9.83	-8.62	-8.26	-9.53	-9.07	-6.91	-9.43	-9.43	-9.04	-7.03	-7.91	-7.58	-6.65	-9.22	-7.23	-7.69	-7.3	-8.2	-9.06	-7.98	-9.17	-8.62	-9.98	-9.14	-8.85	-7.65	-9.24	-7.73	-8.43	-9.22	-8.87	-7.75	-8.38	-2.91	-9.44	-7.7
"hsa-miR-3647-5p"	-9.8	-9.83	-8.62	-8.26	-3.45	-9.07	-6.91	-9.43	-9.43	-9.04	-7.03	-7.91	-7.58	-6.65	-9.22	-7.23	-7.69	-7.3	-8.2	-9.06	-7.98	-9.17	-8.62	-9.98	-9.14	-8.85	-7.65	-9.24	-7.73	-8.43	-9.22	-8.87	-7.75	-8.38	-9.75	-9.44	-7.7
"hsa-miR-3648"	0.32	-3.69	-8.62	-8.26	-1.36	-9.07	-6.91	-0.25	-9.43	-1.12	-1.46	-1.88	-7.58	-6.65	-0.25	-7.23	-1.09	-7.3	-1.38	-9.06	-1.04	-9.17	-0.68	-9.98	-9.14	-8.85	-7.65	-9.24	-7.73	-8.43	-9.22	-0.53	-1.95	-8.38	-1.05	-2.75	-7.7
"hsa-miR-3649"	-9.8	-9.83	-8.62	-8.26	-9.53	-9.07	-6.91	-9.43	-9.43	-9.04	-7.03	-7.91	-7.58	-6.65	-9.22	-7.23	-7.69	-7.3	-8.2	-9.06	-7.98	-9.17	-8.62	-9.98	-9.14	-8.85	-7.65	-9.24	-7.73	-8.43	-9.22	-8.87	-7.75	-8.38	-9.75	-9.44	-7.7
"hsa-miR-365"	-1.25	-0.52	-0.52	-0.18	-1.61	-0.03	-6.91	-0.94	-0.13	-1.45	-7.03	-0.76	-0.05	-6.65	-1.89	-0.95	-1.29	0.88	-1.41	-1.03	-1.22	-0.01	0.2	1.06	0.63	-8.85	-1.23	-0.72	-0.03	-8.43	-1.12	-0.25	-0.6	0.39	-1.71	-1.53	-7.7
"hsa-miR-365*"	-9.8	-9.83	-8.62	-8.26	-9.53	-9.07	-6.91	-9.43	-9.43	-9.04	-7.03	-7.91	-7.58	-6.65	-9.22	-7.23	-7.69	-7.3	-8.2	-9.06	-7.98	-9.17	-8.62	-9.98	-9.14	-8.85	-7.65	-9.24	-7.73	-8.43	-9.22	-8.87	-7.75	-8.38	-9.75	-9.44	-7.7
"hsa-miR-3650"	-9.8	-9.83	-8.62	-8.26	-9.53	-9.07	-6.91	-9.43	-9.43	-9.04	-7.03	-7.91	-7.58	-6.65	-9.22	-7.23	-7.69	-7.3	-8.2	-9.06	-7.98	-9.17	-8.62	-9.98	-9.14	-8.85	-7.65	-9.24	-7.73	-8.43	-9.22	-8.87	-7.75	-8.38	-9.75	-9.44	-7.7
"hsa-miR-3651"	-2.81	-0.56	-0.1	-0.28	-1.62	0.72	1.51	1.05	-1.45	0.31	-1.32	0.3	0.25	-0.36	1.43	0.4	-0.05	-0.87	-0.25	-0.55	-0.08	-1.27	1.38	0.55	-0.31	-0.16	0.29	-0.21	1.65	0.46	-0.4	1.44	-0.04	-0.02	0.29	-0.99	0.47
"hsa-miR-3652"	2.01	-0.63	0	-0.68	0.49	-1.65	-1.4	-0.62	0.09	0	0.23	-0.83	-7.58	-6.65	-1	-2.05	-1.03	-7.3	-0.93	-0.81	0.43	-0.2	-2.36	-1.31	-9.14	-8.85	-7.65	-1.59	-7.73	-8.43	0.27	-2.29	-2.5	0.39	0.22	-1.01	-7.7
"hsa-miR-3653"	-0.85	0.22	0.93	0.11	0.92	0.68	1.51	-1.18	0.13	0.43	2.7	-0.04	0.05	0.73	-0.63	1.25	-0.52	1.56	1.25	1.09	1.19	1.13	0.34	-0.05	0.42	0.24	-0.54	-0.27	-7.73	-0.54	1.25	-1.64	-0.5	-8.38	1.27	-1.67	-7.7
"hsa-miR-3654"	-0.66	0.48	-0.91	-0.48	-1.71	-9.07	-6.91	-9.43	-9.43	-9.04	-7.03	-7.91	-7.58	-6.65	-2.15	-7.23	-7.69	-7.3	-8.2	-9.06	-1.64	-9.17	-8.62	-9.98	-9.14	-8.85	-7.65	-9.24	-7.73	-8.43	-9.22	-8.87	-7.75	-8.38	-9.75	-9.44	-7.7
"hsa-miR-3655"	-9.8	-9.83	-8.62	-8.26	-9.53	-9.07	-6.91	-9.43	-9.43	-9.04	-7.03	-7.91	-7.58	-6.65	-9.22	-7.23	-7.69	-7.3	-8.2	-9.06	-7.98	-9.17	-8.62	-9.98	-9.14	-8.85	-7.65	-9.24	-7.73	-8.43	-9.22	-8.87	-7.75	-8.38	-9.75	-9.44	-7.7
"hsa-miR-3656"	3.72	1.11	1.97	1.5	2.26	0.93	1.91	3.78	0.84	3.42	2.89	1.42	0.5	1.54	1.85	0.1	1.68	0.45	0.8	0.25	1.94	0.8	0.85	1.43	0	0.28	0.08	1.02	-0.01	1.03	2.1	1.19	1.07	3.05	2.75	1.89	1.61
"hsa-miR-3657"	-9.8	-9.83	-8.62	-8.26	-9.53	-9.07	-6.91	-9.43	-9.43	-9.04	-7.03	-7.91	-7.58	-6.65	-9.22	-7.23	-7.69	-7.3	-8.2	-9.06	-7.98	-9.17	-8.62	-9.98	-9.14	-8.85	-7.65	-9.24	-7.73	-8.43	-9.22	-8.87	-7.75	-8.38	-9.75	-9.44	-7.7
"hsa-miR-3658"	-9.8	-9.83	-8.62	-8.26	-9.53	-9.07	-6.91	-9.43	-9.43	-9.04	-7.03	-7.91	-7.58	-6.65	-9.22	-7.23	-7.69	-7.3	-8.2	-9.06	-7.98	-9.17	-8.62	-9.98	-9.14	-8.85	-7.65	-9.24	-7.73	-8.43	-9.22	-8.87	-7.75	-8.38	-9.75	-9.44	-7.7
"hsa-miR-3659"	-9.8	-9.83	-8.62	-8.26	-9.53	-9.07	-6.91	-1.55	-9.43	-9.04	-7.03	-2.86	-7.58	-6.65	-1.83	-7.23	-7.69	-7.3	-8.2	-9.06	-7.98	-9.17	-8.62	-9.98	-9.14	-8.85	-7.65	-9.24	-7.73	-8.43	-9.22	-1.21	-7.75	-8.38	-9.75	-2.24	-7.7
"hsa-miR-3660"	-9.8	-1.57	-8.62	-1.77	-1.6	-9.07	-6.91	-2.02	-9.43	-9.04	-7.03	-7.91	-7.58	-6.65	-3.02	-7.23	-7.69	-7.3	-8.2	-9.06	-7.98	-9.17	-8.62	-9.98	-9.14	-8.85	-7.65	-9.24	-7.73	-8.43	-9.22	-8.87	-7.75	-8.38	-9.75	-1.85	-7.7
"hsa-miR-3661"	-9.8	-9.83	-8.62	-8.26	-9.53	-9.07	-6.91	-9.43	-9.43	-9.04	-7.03	-7.91	-7.58	-6.65	-9.22	-7.23	-7.69	-7.3	-8.2	-9.06	-7.98	-9.17	-8.62	-9.98	-9.14	-8.85	-7.65	-9.24	-7.73	-8.43	-9.22	-8.87	-7.75	-8.38	-9.75	-9.44	-7.7
"hsa-miR-3662"	-9.8	-9.83	-8.62	-8.26	-9.53	-9.07	-6.91	-9.43	-9.43	-9.04	-7.03	-7.91	-7.58	-6.65	-9.22	-7.23	-7.69	-7.3	-8.2	-9.06	-7.98	-9.17	-8.62	-9.98	-9.14	-8.85	-7.65	-9.24	-7.73	-8.43	-9.22	-8.87	-7.75	-8.38	-9.75	-9.44	-7.7
"hsa-miR-3663-3p"	2.79	-2.9	-2.82	-8.26	0	-0.93	0.3	0.8	-0.39	-0.22	0.57	0.75	0.17	0.96	1.31	-7.23	0.49	0.01	0.48	0.23	0.09	-1.14	0.82	-0.93	-0.95	-1.06	-0.54	-0.84	-7.73	-0.16	-0.63	1.3	0.52	0.45	0.59	0.06	0.09
"hsa-miR-3663-5p"	-9.8	-3.22	-8.62	-2.89	-3.95	-9.07	-6.91	-9.43	-9.43	-9.04	-7.03	-7.91	-7.58	-6.65	-9.22	-7.23	-7.69	-7.3	-8.2	-9.06	-7.98	-9.17	-8.62	-9.98	-9.14	-8.85	-7.65	-9.24	-7.73	-8.43	-9.22	-8.87	-7.75	-8.38	-3.02	-9.44	-7.7
"hsa-miR-3664"	-9.8	-9.83	-8.62	-8.26	-9.53	-9.07	-6.91	-9.43	-9.43	-9.04	-7.03	-7.91	-7.58	-6.65	-9.22	-7.23	-7.69	-7.3	-8.2	-9.06	-7.98	-9.17	-8.62	-9.98	-9.14	-8.85	-7.65	-9.24	-7.73	-8.43	-9.22	-8.87	-7.75	-8.38	-9.75	-9.44	-7.7
"hsa-miR-3665"	5.19	2.6	2.38	2.41	2.84	2.16	2.47	3.69	2.5	3.65	2.64	2.72	2.86	2.89	2.62	1.6	3.34	2.63	3.32	2.91	3.43	2.72	2.32	2.57	2.34	2.56	2.41	2.68	2.68	2.98	3.58	2.54	2.61	3.55	3.35	2.77	3.05
"hsa-miR-3666"	-9.8	-9.83	-8.62	-8.26	-9.53	-9.07	-6.91	-9.43	-9.43	-9.04	-7.03	-7.91	-7.58	-6.65	-9.22	-7.23	-7.69	-7.3	-8.2	-9.06	-7.98	-9.17	-8.62	-9.98	-9.14	-8.85	-7.65	-9.24	-7.73	-8.43	-9.22	-8.87	-7.75	-8.38	-9.75	-9.44	-7.7
"hsa-miR-3667-3p"	-9.8	-9.83	-8.62	-8.26	-9.53	-9.07	-6.91	-9.43	-9.43	-9.04	-7.03	-7.91	-7.58	-6.65	-9.22	-7.23	-7.69	-7.3	-8.2	-9.06	-7.98	-9.17	-8.62	-9.98	-9.14	-8.85	-7.65	-9.24	-7.73	-8.43	-9.22	-8.87	-7.75	-8.38	-9.75	-9.44	-7.7
"hsa-miR-3667-5p"	-1.79	-2.46	-8.62	-8.26	-0.46	-9.07	-0.83	-2.15	-9.43	-1.42	-0.38	-7.91	-7.58	-6.65	-0.78	-7.23	-1.18	-7.3	-1.88	-2.01	-7.98	-9.17	-8.62	-9.98	-9.14	-8.85	-7.65	-9.24	-7.73	-8.43	-3.24	-8.87	-7.75	-8.38	-0.24	-1.86	-7.7
"hsa-miR-3668"	-9.8	-9.83	-8.62	-8.26	-9.53	-9.07	-6.91	-9.43	-9.43	-9.04	-7.03	-7.91	-7.58	-6.65	-9.22	-7.23	-7.69	-7.3	-8.2	-9.06	-7.98	-9.17	-8.62	-9.98	-9.14	-8.85	-7.65	-9.24	-7.73	-8.43	-9.22	-8.87	-7.75	-8.38	-9.75	-9.44	-7.7
"hsa-miR-3669"	-9.8	-9.83	-8.62	-8.26	-9.53	-9.07	-6.91	-9.43	-9.43	-9.04	-7.03	-7.91	-7.58	-6.65	-9.22	-7.23	-7.69	-7.3	-8.2	-9.06	-7.98	-9.17	-8.62	-9.98	-9.14	-8.85	-7.65	-9.24	-7.73	-8.43	-9.22	-8.87	-7.75	-8.38	-9.75	-9.44	-7.7
"hsa-miR-367"	-9.8	-9.83	-8.62	-8.26	-9.53	-9.07	-6.91	-9.43	-9.43	-9.04	-7.03	-7.91	-7.58	-6.65	-9.22	-7.23	-7.69	-7.3	-8.2	-9.06	-7.98	-9.17	-8.62	-9.98	-9.14	-8.85	-7.65	-9.24	-7.73	-8.43	-9.22	-8.87	-7.75	-8.38	-9.75	-9.44	-7.7
"hsa-miR-367*"	-9.8	-9.83	-8.62	-8.26	-9.53	-9.07	-6.91	-9.43	-9.43	-9.04	-7.03	-7.91	-7.58	-6.65	-9.22	-7.23	-7.69	-7.3	-8.2	-9.06	-7.98	-9.17	-8.62	-9.98	-9.14	-8.85	-7.65	-9.24	-7.73	-8.43	-9.22	-8.87	-7.75	-8.38	-9.75	-9.44	-7.7
"hsa-miR-3670"	-9.8	-9.83	-8.62	-8.26	-9.53	-9.07	-6.91	-9.43	-9.43	-9.04	-7.03	-7.91	-7.58	-6.65	-9.22	-7.23	-7.69	-7.3	-8.2	-9.06	-7.98	-9.17	-8.62	-9.98	-9.14	-8.85	-7.65	-9.24	-7.73	-8.43	-9.22	-8.87	-7.75	-8.38	-9.75	-9.44	-7.7
"hsa-miR-3671"	-9.8	-9.83	-8.62	-8.26	-9.53	-9.07	-6.91	-9.43	-9.43	-9.04	-7.03	-7.91	-7.58	-6.65	-9.22	-7.23	-7.69	-7.3	-8.2	-9.06	-7.98	-9.17	-8.62	-9.98	-9.14	-8.85	-7.65	-9.24	-7.73	-8.43	-9.22	-8.87	-7.75	-8.38	-9.75	-9.44	-7.7
"hsa-miR-3672"	-9.8	-9.83	-8.62	-8.26	-9.53	-9.07	-6.91	-9.43	-9.43	-9.04	-7.03	-7.91	-7.58	-6.65	-9.22	-7.23	-7.69	-7.3	-8.2	-9.06	-7.98	-9.17	-8.62	-9.98	-9.14	-8.85	-7.65	-9.24	-7.73	-8.43	-9.22	-8.87	-7.75	-8.38	-9.75	-9.44	-7.7
"hsa-miR-3673"	-9.8	-9.83	-8.62	-8.26	-9.53	-9.07	-6.91	-9.43	-9.43	-9.04	-7.03	-7.91	-7.58	-6.65	-9.22	-7.23	-7.69	-7.3	-8.2	-9.06	-7.98	-9.17	-8.62	-9.98	-9.14	-8.85	-7.65	-9.24	-7.73	-8.43	-9.22	-8.87	-7.75	-8.38	-9.75	-9.44	-7.7
"hsa-miR-3674"	-9.8	-9.83	-8.62	-8.26	-9.53	-9.07	-6.91	-9.43	-9.43	-9.04	-7.03	-7.91	-7.58	-6.65	-9.22	-7.23	-7.69	-7.3	-8.2	-9.06	-7.98	-9.17	-8.62	-9.98	-9.14	-8.85	-7.65	-9.24	-7.73	-8.43	-9.22	-8.87	-7.75	-8.38	-9.75	-9.44	-7.7
"hsa-miR-3675-3p"	-9.8	-9.83	-8.62	-8.26	-9.53	-9.07	-6.91	-9.43	-9.43	-9.04	-7.03	-7.91	-7.58	-6.65	-9.22	-7.23	-7.69	-7.3	-8.2	-9.06	-7.98	-9.17	-8.62	-9.98	-9.14	-8.85	-7.65	-9.24	-7.73	-8.43	-9.22	-8.87	-7.75	-8.38	-9.75	-9.44	-7.7
"hsa-miR-3675-5p"	-9.8	-9.83	-8.62	-8.26	-9.53	-9.07	-6.91	-9.43	-9.43	-9.04	-7.03	-7.91	-7.58	-6.65	-9.22	-7.23	-7.69	-7.3	-8.2	-9.06	-7.98	-9.17	-8.62	-9.98	-9.14	-8.85	-7.65	-9.24	-7.73	-8.43	-9.22	-8.87	-7.75	-8.38	-9.75	-9.44	-7.7
"hsa-miR-3676"	-9.8	-9.83	-8.62	-8.26	-9.53	-9.07	-0.31	-2.03	-9.43	-9.04	-7.03	-1.34	-1.09	0.23	-1.94	-7.23	-0.88	-0.44	-1.22	-1.63	-1.58	-9.17	-1.19	-9.98	-9.14	-8.85	-7.65	-9.24	-7.73	-8.43	-9.22	-1.19	-0.96	-8.38	-9.75	-2.11	-7.7
"hsa-miR-3677"	-9.8	-9.83	-8.62	-8.26	-9.53	-9.07	-6.91	-9.43	-9.43	-9.04	-7.03	-7.91	-7.58	-6.65	-9.22	-7.23	-7.69	-7.3	-8.2	-9.06	-7.98	-9.17	-8.62	-9.98	-9.14	-8.85	-7.65	-9.24	-7.73	-8.43	-9.22	-8.87	-7.75	-8.38	-9.75	-9.44	-7.7
"hsa-miR-3678-3p"	-9.8	-9.83	-8.62	-8.26	-9.53	-9.07	-6.91	-9.43	-9.43	-9.04	-7.03	-7.91	-7.58	-6.65	-9.22	-7.23	-7.69	-7.3	-8.2	-9.06	-7.98	-9.17	-8.62	-9.98	-9.14	-8.85	-7.65	-9.24	-7.73	-8.43	-9.22	-8.87	-7.75	-8.38	-9.75	-9.44	-7.7
"hsa-miR-3678-5p"	-9.8	-9.83	-8.62	-8.26	-9.53	-9.07	-6.91	-9.43	-9.43	-9.04	-7.03	-7.91	-7.58	-6.65	-9.22	-7.23	-7.69	-7.3	-8.2	-9.06	-7.98	-9.17	-8.62	-9.98	-9.14	-8.85	-7.65	-9.24	-7.73	-8.43	-9.22	-8.87	-7.75	-8.38	-9.75	-9.44	-7.7
"hsa-miR-3679-3p"	-9.8	-9.83	-8.62	-8.26	-9.53	-9.07	-6.91	-9.43	-9.43	-9.04	-7.03	-7.91	-7.58	-6.65	-9.22	-7.23	-7.69	-7.3	-8.2	-9.06	-7.98	-9.17	-2.93	-9.98	-9.14	-8.85	-7.65	-9.24	-7.73	-8.43	-9.22	-8.87	-2.41	-8.38	-9.75	-9.44	-7.7
"hsa-miR-3679-5p"	1.53	-0.97	-0.45	-1.48	0.85	0.18	0.05	0.82	0.96	0.85	-0.04	0.34	-0.46	-0.34	1.36	-7.23	0.77	0.12	1.27	0.79	0.61	0.71	-0.35	0.99	0.55	0.32	-1.12	0.94	-7.73	1.11	0.51	-0.01	0.26	1.68	1.13	0.46	0.22
"hsa-miR-3680"	-9.8	-9.83	-8.62	-8.26	-9.53	-9.07	-6.91	-9.43	-9.43	-9.04	-7.03	-7.91	-7.58	-6.65	-9.22	-7.23	-7.69	-7.3	-8.2	-9.06	-7.98	-9.17	-8.62	-9.98	-9.14	-8.85	-7.65	-9.24	-7.73	-8.43	-9.22	-8.87	-7.75	-8.38	-9.75	-9.44	-7.7
"hsa-miR-3680*"	-9.8	-9.83	-8.62	-8.26	-9.53	-9.07	-6.91	-9.43	-9.43	-9.04	-7.03	-7.91	-7.58	-6.65	-9.22	-7.23	-7.69	-7.3	-8.2	-9.06	-7.98	-9.17	-8.62	-9.98	-9.14	-8.85	-7.65	-9.24	-7.73	-8.43	-9.22	-8.87	-7.75	-8.38	-9.75	-9.44	-7.7
"hsa-miR-3681"	-9.8	-9.83	-8.62	-8.26	-9.53	-9.07	-6.91	-9.43	-9.43	-9.04	-7.03	-7.91	-7.58	-6.65	-9.22	-7.23	-7.69	-7.3	-8.2	-9.06	-7.98	-9.17	-8.62	-9.98	-9.14	-8.85	-7.65	-9.24	-7.73	-8.43	-9.22	-8.87	-7.75	-8.38	-9.75	-9.44	-7.7
"hsa-miR-3681*"	-9.8	-9.83	-8.62	-8.26	-9.53	-9.07	-6.91	-9.43	-9.43	-9.04	-7.03	-7.91	-7.58	-6.65	-9.22	-7.23	-7.69	-7.3	-8.2	-9.06	-7.98	-9.17	-8.62	-9.98	-9.14	-8.85	-7.65	-9.24	-7.73	-8.43	-9.22	-8.87	-7.75	-8.38	-9.75	-9.44	-7.7
"hsa-miR-3682"	-0.79	-0.62	-8.62	-0.85	-1.6	-9.07	-6.91	-2.01	-9.43	-1.93	-7.03	-7.91	-7.58	-6.65	-1.51	-7.23	-7.69	-7.3	-8.2	-9.06	-1.25	-9.17	-8.62	-9.98	-9.14	-8.85	-7.65	-9.24	-7.73	-8.43	-2	-8.87	-7.75	-8.38	-1.85	-2.37	-7.7
"hsa-miR-3683"	-9.8	-9.83	-8.62	-8.26	-9.53	-9.07	-6.91	-9.43	-9.43	-9.04	-7.03	-7.91	-7.58	-6.65	-9.22	-7.23	-7.69	-7.3	-8.2	-9.06	-7.98	-9.17	-8.62	-9.98	-9.14	-8.85	-7.65	-9.24	-7.73	-8.43	-9.22	-8.87	-7.75	-8.38	-9.75	-9.44	-7.7
"hsa-miR-3684"	-9.8	-9.83	-8.62	-8.26	-9.53	-9.07	-6.91	-9.43	-9.43	-9.04	-7.03	-7.91	-7.58	-6.65	-9.22	-7.23	-7.69	-7.3	-8.2	-9.06	-7.98	-9.17	-8.62	-9.98	-9.14	-8.85	-7.65	-9.24	-7.73	-8.43	-9.22	-8.87	-7.75	-8.38	-9.75	-9.44	-7.7
"hsa-miR-3685"	-9.8	-9.83	-8.62	-8.26	-9.53	-9.07	-6.91	-9.43	-9.43	-9.04	-7.03	-7.91	-7.58	-6.65	-9.22	-7.23	-7.69	-7.3	-8.2	-9.06	-7.98	-9.17	-8.62	-9.98	-9.14	-8.85	-7.65	-9.24	-7.73	-8.43	-9.22	-8.87	-7.75	-8.38	-9.75	-9.44	-7.7
"hsa-miR-3686"	-9.8	-9.83	-8.62	-8.26	-9.53	-9.07	-6.91	-9.43	-9.43	-9.04	-7.03	-7.91	-7.58	-6.65	-9.22	-7.23	-7.69	-7.3	-8.2	-9.06	-7.98	-9.17	-8.62	-9.98	-9.14	-8.85	-7.65	-9.24	-7.73	-8.43	-9.22	-8.87	-7.75	-8.38	-9.75	-9.44	-7.7
"hsa-miR-3687"	-9.8	-9.83	-8.62	-8.26	-9.53	-9.07	-6.91	-9.43	-9.43	-9.04	-7.03	-7.91	-7.58	-6.65	-9.22	-7.23	-7.69	-7.3	-8.2	-9.06	-7.98	-9.17	-8.62	-9.98	-9.14	-8.85	-7.65	-9.24	-7.73	-8.43	-9.22	-8.87	-7.75	-8.38	-9.75	-9.44	-7.7
"hsa-miR-3688"	-9.8	-9.83	-8.62	-8.26	-9.53	-9.07	-6.91	-9.43	-9.43	-9.04	-7.03	-7.91	-7.58	-6.65	-9.22	-7.23	-7.69	-7.3	-8.2	-9.06	-7.98	-9.17	-8.62	-9.98	-9.14	-8.85	-7.65	-9.24	-7.73	-8.43	-9.22	-8.87	-7.75	-8.38	-9.75	-9.44	-7.7
"hsa-miR-3689a-3p"	-9.8	-9.83	-8.62	-8.26	-9.53	-9.07	-6.91	-9.43	-9.43	-9.04	-7.03	-7.91	-7.58	-6.65	-9.22	-7.23	-7.69	-7.3	-8.2	-9.06	-7.98	-9.17	-8.62	-9.98	-9.14	-8.85	-7.65	-9.24	-7.73	-8.43	-9.22	-8.87	-7.75	-8.38	-9.75	-9.44	-7.7
"hsa-miR-3689a-5p"	-9.8	-9.83	-8.62	-8.26	-9.53	-9.07	-6.91	-9.43	-9.43	-9.04	-7.03	-7.91	-7.58	-6.65	-9.22	-7.23	-7.69	-7.3	-8.2	-9.06	-7.98	-9.17	-8.62	-9.98	-9.14	-8.85	-7.65	-9.24	-7.73	-8.43	-9.22	-8.87	-7.75	-8.38	-9.75	-9.44	-7.7
"hsa-miR-3689b*"	-9.8	-9.83	-8.62	-8.26	-9.53	-9.07	-6.91	-9.43	-9.43	-9.04	-7.03	-7.91	-7.58	-6.65	-9.22	-7.23	-7.69	-7.3	-8.2	-9.06	-7.98	-9.17	-8.62	-9.98	-9.14	-8.85	-7.65	-9.24	-7.73	-8.43	-9.22	-8.87	-7.75	-8.38	-9.75	-9.44	-7.7
"hsa-miR-369-3p"	-9.8	-9.83	-8.62	-8.26	-9.53	-9.07	-6.91	-9.43	-9.43	-9.04	-7.03	-7.91	-7.58	-6.65	-9.22	-7.23	-7.69	-7.3	-8.2	-9.06	-7.98	-9.17	-8.62	-9.98	-9.14	-8.85	-7.65	-9.24	-7.73	-8.43	-9.22	-8.87	-7.75	-8.38	-9.75	-9.44	-7.7
"hsa-miR-369-5p"	-9.8	-9.83	-8.62	-8.26	-9.53	-9.07	-6.91	-9.43	-9.43	-9.04	-7.03	-7.91	-7.58	-6.65	-9.22	-7.23	-7.69	-7.3	-8.2	-9.06	-7.98	-9.17	-8.62	-9.98	-9.14	-8.85	-7.65	-9.24	-7.73	-8.43	-9.22	-8.87	-7.75	-8.38	-9.75	-9.44	-7.7
"hsa-miR-3690"	-9.8	-9.83	-8.62	-8.26	-9.53	-9.07	-6.91	-9.43	-9.43	-9.04	-7.03	-7.91	-7.58	-6.65	-9.22	-7.23	-7.69	-7.3	-8.2	-9.06	-7.98	-9.17	-8.62	-9.98	-9.14	-8.85	-7.65	-9.24	-7.73	-8.43	-9.22	-8.87	-7.75	-8.38	-9.75	-9.44	-7.7
"hsa-miR-3691"	-9.8	-9.83	-8.62	-8.26	-9.53	-9.07	-6.91	-9.43	-9.43	-9.04	-7.03	-7.91	-7.58	-6.65	-9.22	-7.23	-7.69	-7.3	-8.2	-9.06	-7.98	-9.17	-8.62	-9.98	-9.14	-8.85	-7.65	-9.24	-7.73	-8.43	-9.22	-8.87	-7.75	-8.38	-9.75	-9.44	-7.7
"hsa-miR-3692"	-9.8	-9.83	-8.62	-8.26	-9.53	-9.07	-6.91	-9.43	-9.43	-9.04	-7.03	-7.91	-7.58	-6.65	-9.22	-7.23	-7.69	-7.3	-8.2	-9.06	-7.98	-9.17	-8.62	-9.98	-9.14	-8.85	-7.65	-9.24	-7.73	-8.43	-9.22	-8.87	-7.75	-8.38	-9.75	-9.44	-7.7
"hsa-miR-3692*"	-9.8	-9.83	-8.62	-8.26	-2.15	-9.07	-1.53	-3.55	-9.43	-1.23	-0.65	-2.37	-7.58	-6.65	-3.31	-7.23	-1.88	-7.3	-8.2	-9.06	-1.19	-9.17	-8.62	-9.98	-9.14	-8.85	-7.65	0.03	-7.73	-8.43	-9.22	-8.87	-7.75	-8.38	-1.72	-9.44	-7.7
"hsa-miR-370"	-9.8	-9.83	-8.62	-8.26	-2.41	-9.07	-6.91	-1.44	-9.43	-9.04	-7.03	-7.91	-7.58	-6.65	-2.51	-7.23	-2.69	-7.3	-8.2	-9.06	-2.59	-9.17	-8.62	-9.98	-9.14	-8.85	-7.65	-9.24	-0.01	-8.43	-2.73	-8.87	-2.15	-8.38	-1.3	-3.13	-7.7
"hsa-miR-371-3p"	-9.8	-9.83	-8.62	-8.26	-9.53	-9.07	-6.91	-9.43	-9.43	-9.04	-7.03	-7.91	-7.58	-6.65	-9.22	-7.23	-7.69	-7.3	-8.2	-9.06	-7.98	-9.17	-8.62	-9.98	-9.14	-8.85	-7.65	-9.24	-7.73	-8.43	-9.22	-8.87	-7.75	-8.38	-9.75	-9.44	-7.7
"hsa-miR-371-5p"	-0.52	-1.29	-8.62	-1.45	-2.02	-9.07	-6.91	0.56	-9.43	-0.99	-2.26	-0.2	-2.06	-6.65	-0.5	-7.23	-1.69	-7.3	-1.88	-2.22	-1.66	-9.17	-0.57	-9.98	-9.14	-8.85	-7.65	-9.24	-7.73	-8.43	-2.26	-0.63	-0.74	-8.38	-1.17	0.04	-7.7
"hsa-miR-3713"	-9.8	-9.83	-8.62	-8.26	-2.48	-9.07	-6.91	-9.43	-9.43	-9.04	-7.03	-7.91	-7.58	-6.65	-3.27	-7.23	-7.69	-7.3	-8.2	-9.06	-7.98	-9.17	-8.62	-9.98	-9.14	-8.85	-7.65	-9.24	-7.73	-8.43	-9.22	-8.87	-7.75	-8.38	-9.75	-9.44	-7.7
"hsa-miR-3714"	-9.8	-9.83	-8.62	-8.26	-9.53	-9.07	-6.91	-9.43	-9.43	-9.04	-7.03	-7.91	-7.58	-6.65	-9.22	-7.23	-7.69	-7.3	-8.2	-9.06	-7.98	-9.17	-8.62	-9.98	-9.14	-8.85	-7.65	-9.24	-7.73	-8.43	-9.22	-8.87	-7.75	-8.38	-9.75	-9.44	-7.7
"hsa-miR-372"	-9.8	-9.83	-8.62	-8.26	-9.53	-9.07	-6.91	-9.43	-9.43	-9.04	-7.03	-7.91	-7.58	-6.65	-9.22	-7.23	-7.69	-7.3	-8.2	-9.06	-7.98	-9.17	-8.62	-9.98	-9.14	-8.85	-7.65	-9.24	-7.73	-8.43	-9.22	-8.87	-7.75	-8.38	-9.75	-9.44	-7.7
"hsa-miR-373"	-9.8	-2.87	-8.62	-8.26	-9.53	-9.07	-6.91	-9.43	-9.43	-9.04	-7.03	-7.91	-7.58	-6.65	-9.22	-7.23	-7.69	-7.3	-8.2	-9.06	-7.98	-9.17	-8.62	-9.98	-9.14	-8.85	-7.65	-9.24	-7.73	-8.43	-9.22	-8.87	-7.75	-8.38	-9.75	-9.44	-7.7
"hsa-miR-373*"	-2.75	-9.83	-8.62	-8.26	-9.53	-9.07	-6.91	-2.95	-9.43	-9.04	-7.03	-7.91	-7.58	-6.65	-9.22	-7.23	-7.69	-7.3	-8.2	-9.06	-7.98	-9.17	-8.62	-9.98	-9.14	-8.85	-7.65	-9.24	-7.73	-8.43	-9.22	-8.87	-7.75	-8.38	-9.75	-9.44	-7.7
"hsa-miR-374a"	-0.96	2.2	2.13	2.49	0.47	0.33	-6.91	-0.14	0.12	-0.12	-0.18	-1.09	-0.82	-6.65	-0.6	2.07	-0.69	-7.3	-0.43	0.16	-0.51	1.2	-0.23	0.91	0.92	0.54	-0.13	-0.33	2	0.7	0.12	0.21	-1.13	0.27	-1.34	-0.83	1.31
"hsa-miR-374a*"	-9.8	-9.83	-8.62	-8.26	-9.53	-9.07	-6.91	-9.43	-9.43	-9.04	-7.03	-7.91	-7.58	-6.65	-9.22	-7.23	-7.69	-7.3	-8.2	-9.06	-7.98	-9.17	-8.62	-9.98	-9.14	-8.85	-7.65	-9.24	-7.73	-8.43	-9.22	-8.87	-7.75	-8.38	-9.75	-9.44	-7.7
"hsa-miR-374b"	-1.5	0.42	0.58	0.83	-0.94	-9.07	-6.91	-0.76	-9.43	-0.82	-7.03	-2.56	-7.58	-6.65	-1.49	0.49	-0.75	-2.12	-0.39	-0.51	-1.23	0.03	-0.99	-0.25	0.24	-8.85	-0.27	-0.89	1.58	-0.91	-0.43	-0.52	-1.16	-8.38	-1.94	-1.68	-7.7
"hsa-miR-374b*"	-9.8	-9.83	-8.62	-8.26	-9.53	-9.07	-6.91	-9.43	-9.43	-9.04	-7.03	-7.91	-7.58	-6.65	-9.22	-7.23	-7.69	-7.3	-8.2	-9.06	-7.98	-9.17	-8.62	-9.98	-9.14	-8.85	-7.65	-9.24	-7.73	-8.43	-9.22	-8.87	-7.75	-8.38	-9.75	-9.44	-7.7
"hsa-miR-374c"	-9.8	-3.21	-8.62	-2.92	-9.53	-9.07	-6.91	-9.43	-9.43	-9.04	-7.03	-7.91	-7.58	-6.65	-9.22	-7.23	-7.69	-7.3	-8.2	-9.06	-7.98	-9.17	-8.62	-9.98	-9.14	-8.85	-7.65	-9.24	-7.73	-8.43	-9.22	-8.87	-7.75	-8.38	-9.75	-9.44	-7.7
"hsa-miR-375"	-9.8	-0.76	-1.61	-8.26	-9.53	-9.07	-6.91	-9.43	-9.43	-9.04	-7.03	-7.91	-7.58	-6.65	-0.11	-7.23	-7.69	-7.3	-8.2	-9.06	-7.98	-9.17	-8.62	-9.98	-9.14	-8.85	-7.65	-9.24	-7.73	-8.43	-0.13	-8.87	-7.75	-8.38	-9.75	-9.44	-7.7
"hsa-miR-376a"	-0.08	0.39	1.46	0.9	-0.26	-9.07	-6.91	-3.17	-1.41	-9.04	0	-7.91	-7.58	-6.65	-9.22	-0.57	-2.23	-1.87	-8.2	-2.81	-7.98	-1.08	-8.62	-1.77	-1.35	-8.85	-1.04	-9.24	3.22	-8.43	-1.34	-8.87	-1.68	-8.38	-0.19	-1.48	-7.7
"hsa-miR-376a*"	-9.8	-9.83	-8.62	-8.26	-9.53	-9.07	-6.91	-9.43	-9.43	-9.04	-7.03	-7.91	-7.58	-6.65	-9.22	-7.23	-7.69	-7.3	-8.2	-9.06	-7.98	-9.17	-8.62	-9.98	-9.14	-8.85	-7.65	-9.24	-7.73	-8.43	-9.22	-8.87	-7.75	-8.38	-9.75	-9.44	-7.7
"hsa-miR-376b"	-9.8	-9.83	-8.62	-8.26	-3.48	-9.07	-6.91	-9.43	-9.43	-9.04	-7.03	-7.91	-7.58	-6.65	-9.22	-7.23	-7.69	-7.3	-8.2	-9.06	-7.98	-9.17	-8.62	-9.98	-9.14	-8.85	-7.65	-9.24	-7.73	-8.43	-9.22	-8.87	-7.75	-8.38	-9.75	-9.44	-7.7
"hsa-miR-376c"	-0.32	0.56	1.44	1	-0.02	-9.07	-6.91	-2.66	-1.88	-9.04	0.04	-7.91	-7.58	-6.65	-9.22	-0.16	-2.35	-2.04	-8.2	-2.79	-7.98	-0.14	-8.62	-2.17	-9.14	-8.85	-1.15	-9.24	3.25	-8.43	-1.25	-3.04	-1.65	-8.38	-0.31	-1.05	-7.7
"hsa-miR-377"	-0.62	-0.2	0.83	-0.17	-0.71	-9.07	-6.91	-3.15	-9.43	-9.04	-1.13	-7.91	-7.58	-6.65	-9.22	-0.89	-1.81	-7.3	-8.2	-9.06	-7.98	-9.17	-8.62	-9.98	-1.55	-8.85	-7.65	-9.24	2.73	-8.43	-2.33	-8.87	-1.79	-8.38	-0.98	-1.98	-7.7
"hsa-miR-377*"	-9.8	-9.83	-8.62	-8.26	-9.53	-9.07	-6.91	-9.43	-9.43	-9.04	-7.03	-7.91	-7.58	-6.65	-9.22	-7.23	-7.69	-7.3	-8.2	-9.06	-7.98	-9.17	-8.62	-9.98	-9.14	-8.85	-7.65	-9.24	-7.73	-8.43	-9.22	-8.87	-7.75	-8.38	-9.75	-9.44	-7.7
"hsa-miR-378"	-2.51	-1.02	-1.81	-0.97	-1.55	-0.93	-0.83	-0.61	-0.26	0.54	-7.03	-0.53	-1.81	0.88	-1.26	-1.56	0.2	1.24	1.44	-0.84	-0.41	0.95	0.51	-1.82	-1.53	-8.85	-0.57	-1.62	-7.73	-0.28	-2.14	-2.49	-1.42	-8.38	-1.61	-0.68	-0.07
"hsa-miR-378*"	-9.8	-9.83	-8.62	-8.26	-9.53	-9.07	-6.91	-9.43	-9.43	-9.04	-7.03	-7.91	-7.58	-6.65	-9.22	-7.23	-7.69	-7.3	-8.2	-9.06	-7.98	-9.17	-8.62	-9.98	-9.14	-8.85	-7.65	-9.24	-7.73	-8.43	-9.22	-8.87	-7.75	-8.38	-9.75	-9.44	-7.7
"hsa-miR-378b"	-2.67	-4.09	-8.62	-8.26	-2.58	-9.07	-6.91	-1.84	-9.43	-1.36	-7.03	-7.91	-7.58	-6.65	-1.04	-7.23	-2.15	-0.57	-1.74	-1.6	-1.43	-9.17	-2.95	-9.98	-9.14	-8.85	-7.65	-9.24	-7.73	-8.43	-2.81	-8.87	-7.75	-8.38	-2	-1.98	-7.7
"hsa-miR-378c"	-9.8	-9.83	-8.62	-8.26	-9.53	-9.07	-6.91	-9.43	-9.43	-9.04	-7.03	-7.91	-7.58	-6.65	-9.22	-7.23	-7.69	-7.3	-8.2	-9.06	-7.98	-9.17	-8.62	-9.98	-9.14	-8.85	-7.65	-9.24	-7.73	-8.43	-9.22	-8.87	-7.75	-8.38	-9.75	-9.44	-7.7
"hsa-miR-379"	-9.8	-9.83	-8.62	-8.26	-9.53	-9.07	-6.91	-9.43	-9.43	-9.04	-7.03	-7.91	-7.58	-6.65	-9.22	-7.23	-7.69	-7.3	-8.2	-9.06	-7.98	-9.17	-8.62	-9.98	-9.14	-8.85	-7.65	-9.24	0.09	-8.43	-9.22	-8.87	-7.75	-8.38	-3.48	-9.44	-7.7
"hsa-miR-379*"	-9.8	-9.83	-8.62	-8.26	-9.53	-9.07	-6.91	-9.43	-9.43	-9.04	-7.03	-7.91	-7.58	-6.65	-9.22	-7.23	-7.69	-7.3	-8.2	-9.06	-7.98	-9.17	-8.62	-9.98	-9.14	-8.85	-7.65	-9.24	-7.73	-8.43	-9.22	-8.87	-7.75	-8.38	-9.75	-9.44	-7.7
"hsa-miR-380"	-9.8	-9.83	-8.62	-8.26	-9.53	-9.07	-6.91	-9.43	-9.43	-9.04	-7.03	-7.91	-7.58	-6.65	-9.22	-7.23	-7.69	-7.3	-8.2	-9.06	-7.98	-9.17	-8.62	-9.98	-9.14	-8.85	-7.65	-9.24	-7.73	-8.43	-9.22	-8.87	-7.75	-8.38	-9.75	-9.44	-7.7
"hsa-miR-380*"	-9.8	-9.83	-8.62	-8.26	-9.53	-9.07	-6.91	-9.43	-9.43	-9.04	-7.03	-7.91	-7.58	-6.65	-9.22	-7.23	-7.69	-7.3	-8.2	-9.06	-7.98	-9.17	-8.62	-9.98	-9.14	-8.85	-7.65	-9.24	-7.73	-8.43	-9.22	-8.87	-7.75	-8.38	-9.75	-9.44	-7.7
"hsa-miR-381"	-9.8	-9.83	-8.62	-8.26	-9.53	-9.07	-6.91	-3.4	-9.43	-9.04	-7.03	-7.91	-7.58	-6.65	-9.22	-7.23	-7.69	-7.3	-8.2	-9.06	-7.98	-9.17	-8.62	-9.98	-9.14	-8.85	-7.65	-9.24	0.93	-8.43	-9.22	-8.87	-2.46	-8.38	-9.75	-3.35	-7.7
"hsa-miR-382"	-9.8	-9.83	-8.62	-8.26	-9.53	-9.07	-6.91	-9.43	-9.43	-9.04	-7.03	-7.91	-7.58	-6.65	-9.22	-7.23	-7.69	-7.3	-8.2	-9.06	-7.98	-9.17	-8.62	-9.98	-9.14	-8.85	-7.65	-9.24	1.09	-8.43	-9.22	-8.87	-7.75	-8.38	-2.69	-9.44	-7.7
"hsa-miR-383"	-9.8	-9.83	-8.62	-8.26	-9.53	-9.07	-6.91	-9.43	-9.43	-9.04	-7.03	-7.91	-7.58	-6.65	-9.22	-7.23	-7.69	-7.3	-8.2	-9.06	-7.98	-9.17	-8.62	-9.98	-9.14	-8.85	-7.65	-9.24	-7.73	-8.43	-9.22	-8.87	-7.75	-8.38	-9.75	-9.44	-7.7
"hsa-miR-384"	-9.8	-9.83	-8.62	-8.26	-9.53	-9.07	-6.91	-9.43	-9.43	-9.04	-7.03	-7.91	-7.58	-6.65	-9.22	-7.23	-7.69	-7.3	-8.2	-9.06	-7.98	-9.17	-8.62	-9.98	-9.14	-8.85	-7.65	-9.24	-7.73	-8.43	-9.22	-8.87	-7.75	-8.38	-9.75	-9.44	-7.7
"hsa-miR-3907"	-1.75	-9.83	-8.62	-8.26	-9.53	-1.28	-1.77	-0.44	-9.43	-2.45	-7.03	0.41	-0.29	1.56	-0.02	-7.23	-0.12	-7.3	-0.78	-0.51	-1.65	-9.17	0.07	-1.99	-9.14	-8.85	0.37	-9.24	-7.73	-8.43	-1.63	0.48	1.11	-8.38	-0.93	0.07	-7.7
"hsa-miR-3908"	-9.8	-9.83	-8.62	-8.26	-9.53	-9.07	-6.91	-9.43	-9.43	-9.04	-7.03	-7.91	-7.58	-6.65	-9.22	-7.23	-7.69	-7.3	-8.2	-9.06	-7.98	-9.17	-8.62	-9.98	-9.14	-8.85	-7.65	-9.24	-7.73	-8.43	-9.22	-8.87	-7.75	-8.38	-9.75	-9.44	-7.7
"hsa-miR-3909"	-9.8	-9.83	-8.62	-8.26	-9.53	-9.07	-6.91	-9.43	-9.43	-9.04	-7.03	-7.91	-7.58	-6.65	-9.22	-7.23	-7.69	-7.3	-8.2	-9.06	-7.98	-9.17	-8.62	-9.98	-9.14	-8.85	-7.65	-9.24	-7.73	-8.43	-9.22	-8.87	-7.75	-8.38	-9.75	-9.44	-7.7
"hsa-miR-3910"	-9.8	-9.83	-8.62	-8.26	-9.53	-9.07	-6.91	-9.43	-9.43	-9.04	-7.03	-7.91	-7.58	-6.65	-9.22	-7.23	-7.69	-7.3	-8.2	-9.06	-7.98	-9.17	-8.62	-9.98	-9.14	-8.85	-7.65	-9.24	-7.73	-8.43	-9.22	-8.87	-7.75	-8.38	-9.75	-9.44	-7.7
"hsa-miR-3911"	0.43	-0.46	-0.96	-1.41	-0.09	-9.07	-1.74	-0.27	-9.43	-0.44	-1.6	-1.12	-7.58	-6.65	-0.34	-7.23	-0.33	-7.3	-0.93	-0.69	-0.15	-9.17	-1.38	-0.7	-9.14	-8.85	-7.65	-9.24	-7.73	-8.43	-0.52	-1.73	-7.75	-0.7	-0.18	-0.76	-7.7
"hsa-miR-3912"	-9.8	-9.83	-8.62	-8.26	-9.53	-9.07	-6.91	-9.43	-9.43	-9.04	-7.03	-7.91	-7.58	-6.65	-9.22	-7.23	-7.69	-7.3	-8.2	-9.06	-7.98	-9.17	-8.62	-9.98	-9.14	-8.85	-7.65	-9.24	-7.73	-8.43	-9.22	-8.87	-7.75	-8.38	-9.75	-9.44	-7.7
"hsa-miR-3913"	-9.8	-9.83	-8.62	-8.26	-9.53	-9.07	-6.91	-9.43	-9.43	-9.04	-7.03	-7.91	-7.58	-6.65	-9.22	-7.23	-7.69	-7.3	-8.2	-9.06	-7.98	-9.17	-8.62	-9.98	-9.14	-8.85	-7.65	-9.24	-7.73	-8.43	-9.22	-8.87	-7.75	-8.38	-9.75	-9.44	-7.7
"hsa-miR-3914"	-9.8	-9.83	-8.62	-8.26	-9.53	-9.07	-6.91	-9.43	-9.43	-9.04	-7.03	-7.91	-7.58	-6.65	-9.22	-7.23	-7.69	-7.3	-8.2	-9.06	-7.98	-9.17	-8.62	-9.98	-9.14	-8.85	-7.65	-9.24	-7.73	-8.43	-9.22	-8.87	-7.75	-8.38	-9.75	-9.44	-7.7
"hsa-miR-3915"	-9.8	-9.83	-8.62	-8.26	-3.68	-9.07	-6.91	-9.43	-9.43	-9.04	-7.03	-7.91	-7.58	-6.65	-9.22	-7.23	-7.69	-7.3	-8.2	-9.06	-7.98	-9.17	-8.62	-9.98	-9.14	-8.85	-7.65	-9.24	-7.73	-8.43	-9.22	-8.87	-7.75	-8.38	-9.75	-9.44	-7.7
"hsa-miR-3916"	-9.8	-9.83	-8.62	-8.26	-9.53	-9.07	-6.91	-9.43	-9.43	-9.04	-7.03	-7.91	-7.58	-6.65	-9.22	-7.23	-7.69	-7.3	-8.2	-9.06	-7.98	-9.17	-8.62	-9.98	-9.14	-8.85	-7.65	-9.24	-7.73	-8.43	-9.22	-8.87	-7.75	-8.38	-9.75	-9.44	-7.7
"hsa-miR-3917"	-1.73	-9.83	-8.62	-8.26	-2.67	-9.07	-6.91	-1.56	-9.43	-9.04	-7.03	-7.91	-7.58	-6.65	-1.4	-7.23	-7.69	-7.3	-8.2	-1.7	-7.98	-9.17	-8.62	-9.98	-9.14	-8.85	-7.65	-9.24	-7.73	-8.43	-9.22	-8.87	-7.75	-8.38	-2.41	-9.44	-7.7
"hsa-miR-3918"	-9.8	-9.83	-8.62	-8.26	-9.53	-9.07	-6.91	-9.43	-9.43	-9.04	-7.03	-7.91	-7.58	-6.65	-9.22	-7.23	-7.69	-7.3	-8.2	-9.06	-7.98	-9.17	-8.62	-9.98	-9.14	-8.85	-7.65	-9.24	-7.73	-8.43	-9.22	-8.87	-7.75	-8.38	-9.75	-9.44	-7.7
"hsa-miR-3919"	-9.8	-1.34	-8.62	-2.48	-3.29	-9.07	-6.91	-9.43	-9.43	-9.04	-7.03	-7.91	-7.58	-6.65	-9.22	-7.23	-7.69	-7.3	-8.2	-9.06	-7.98	-9.17	-8.62	-9.98	-9.14	-8.85	-7.65	-9.24	-7.73	-8.43	-9.22	-8.87	-7.75	-8.38	-9.75	-9.44	-7.7
"hsa-miR-3920"	-9.8	-9.83	-8.62	-8.26	-9.53	-9.07	-6.91	-9.43	-9.43	-9.04	-7.03	-7.91	-7.58	-6.65	-9.22	-7.23	-7.69	-7.3	-8.2	-9.06	-7.98	-9.17	-8.62	-9.98	-9.14	-8.85	-7.65	-9.24	-7.73	-8.43	-9.22	-8.87	-7.75	-8.38	-9.75	-9.44	-7.7
"hsa-miR-3921"	-9.8	-9.83	-8.62	-8.26	-9.53	-9.07	-6.91	-9.43	-9.43	-9.04	-7.03	-7.91	-7.58	-6.65	-9.22	-7.23	-7.69	-7.3	-8.2	-9.06	-7.98	-9.17	-1.84	-9.98	-9.14	-8.85	-7.65	-9.24	-7.73	-8.43	-9.22	-8.87	-7.75	-8.38	-9.75	-9.44	-7.7
"hsa-miR-3922"	-9.8	-9.83	-8.62	-8.26	-9.53	-9.07	-6.91	-9.43	-9.43	-9.04	-7.03	-7.91	-7.58	-6.65	-9.22	-7.23	-7.69	-7.3	-8.2	-9.06	-7.98	-9.17	-8.62	-9.98	-9.14	-8.85	-7.65	-9.24	-7.73	-8.43	-9.22	-8.87	-7.75	-8.38	-9.75	-9.44	-7.7
"hsa-miR-3923"	-9.8	-9.83	-8.62	-8.26	-9.53	-9.07	-6.91	-9.43	-9.43	-1.32	-7.03	-7.91	-7.58	-6.65	-1.56	-7.23	-7.69	-7.3	-8.2	-9.06	-7.98	-9.17	-8.62	-9.98	-9.14	-8.85	-7.65	-9.24	-7.73	-8.43	-9.22	-8.87	-7.75	-8.38	-9.75	-9.44	-7.7
"hsa-miR-3924"	-9.8	-9.83	-8.62	-8.26	-9.53	-9.07	-6.91	-9.43	-9.43	-9.04	-7.03	-7.91	-7.58	-6.65	-9.22	-7.23	-7.69	-7.3	-8.2	-9.06	-7.98	-9.17	-8.62	-9.98	-9.14	-8.85	-7.65	-9.24	-7.73	-8.43	-9.22	-8.87	-7.75	-8.38	-9.75	-9.44	-7.7
"hsa-miR-3925"	-9.8	-9.83	-8.62	-8.26	-9.53	-9.07	-6.91	-9.43	-9.43	-9.04	-7.03	-7.91	-7.58	-6.65	-9.22	-7.23	-7.69	-7.3	-8.2	-9.06	-7.98	-9.17	-8.62	-9.98	-9.14	-8.85	-7.65	-9.24	-7.73	-8.43	-9.22	-8.87	-7.75	-8.38	-9.75	-9.44	-7.7
"hsa-miR-3926"	-9.8	-9.83	-8.62	-8.26	-9.53	-9.07	-6.91	-9.43	-9.43	-9.04	-7.03	-7.91	-7.58	-6.65	-2.21	-7.23	-7.69	-7.3	-8.2	-9.06	-7.98	-9.17	-8.62	-9.98	-9.14	-8.85	-7.65	-9.24	-7.73	-8.43	-9.22	-8.87	-7.75	-8.38	-9.75	-9.44	-7.7
"hsa-miR-3927"	-9.8	-9.83	-8.62	-8.26	-9.53	-9.07	-6.91	-9.43	-9.43	-9.04	-7.03	-7.91	-7.58	-6.65	-9.22	-7.23	-7.69	-7.3	-8.2	-9.06	-7.98	-9.17	-8.62	-9.98	-9.14	-8.85	-7.65	-9.24	-7.73	-8.43	-9.22	-8.87	-7.75	-8.38	-9.75	-9.44	-7.7
"hsa-miR-3928"	-9.8	-9.83	-8.62	-8.26	-9.53	-9.07	-6.91	-9.43	-9.43	-9.04	-7.03	-7.91	-7.58	-6.65	-9.22	-7.23	-7.69	-7.3	-8.2	-9.06	-7.98	-9.17	-8.62	-9.98	-9.14	-8.85	-7.65	-9.24	-7.73	-8.43	-9.22	-8.87	-7.75	-8.38	-9.75	-9.44	-7.7
"hsa-miR-3929"	-9.8	-9.83	-8.62	-8.26	-9.53	-9.07	-6.91	-9.43	-9.43	-9.04	-7.03	-7.91	-7.58	-6.65	-9.22	-7.23	-7.69	-7.3	-8.2	-9.06	-7.98	-9.17	-8.62	-9.98	-9.14	-8.85	-7.65	-9.24	-7.73	-8.43	-9.22	-8.87	-7.75	-8.38	-9.75	-9.44	-7.7
"hsa-miR-3934"	-9.8	-9.83	-8.62	-8.26	-1.93	-9.07	-6.91	-1.64	-9.43	-9.04	-7.03	-1.19	-7.58	-6.65	-1.48	-7.23	-7.69	-0.39	-0.91	-1.35	-2.68	-9.17	-8.62	-9.98	-9.14	-8.85	-7.65	-9.24	-7.73	-8.43	-9.22	-8.87	-7.75	-8.38	-9.75	-9.44	-7.7
"hsa-miR-3935"	-9.8	-9.83	-8.62	-8.26	-9.53	-9.07	-6.91	-9.43	-9.43	-9.04	-7.03	-7.91	-7.58	-6.65	-9.22	-7.23	-7.69	-7.3	-8.2	-9.06	-7.98	-9.17	-8.62	-9.98	-9.14	-8.85	-7.65	-9.24	-7.73	-8.43	-9.22	-8.87	-7.75	-8.38	-9.75	-9.44	-7.7
"hsa-miR-3936"	-9.8	-9.83	-8.62	-8.26	-9.53	-9.07	-6.91	-9.43	-9.43	-9.04	-7.03	-7.91	-7.58	-6.65	-9.22	-7.23	-7.69	-7.3	-8.2	-9.06	-7.98	-9.17	-8.62	-9.98	-9.14	-8.85	-7.65	-9.24	-7.73	-8.43	-9.22	-8.87	-7.75	-8.38	-9.75	-9.44	-7.7
"hsa-miR-3937"	-0.73	-2.38	-8.62	-8.26	-1.88	-9.07	-6.91	0.99	-9.43	-3.13	-7.03	0.45	-0.46	0.24	0.52	-7.23	-7.69	-7.3	-1.02	-1.4	-7.98	-9.17	0.27	-9.98	-9.14	-8.85	-7.65	-9.24	-7.73	-8.43	-9.22	0.44	0.66	-8.38	-1.85	0.88	-7.7
"hsa-miR-3938"	-9.8	-9.83	-8.62	-8.26	-9.53	-9.07	-6.91	-9.43	-9.43	-9.04	-7.03	-7.91	-7.58	-6.65	-9.22	-7.23	-7.69	-7.3	-8.2	-9.06	-7.98	-9.17	-8.62	-9.98	-9.14	-8.85	-7.65	-9.24	-7.73	-8.43	-9.22	-8.87	-7.75	-8.38	-9.75	-9.44	-7.7
"hsa-miR-3939"	-9.8	-9.83	-8.62	-8.26	-9.53	-9.07	-6.91	-9.43	-9.43	-9.04	-7.03	-7.91	-7.58	-6.65	-9.22	-7.23	-7.69	-7.3	-8.2	-9.06	-7.98	-9.17	-8.62	-9.98	-9.14	-8.85	-7.65	-9.24	-7.73	-8.43	-9.22	-8.87	-7.75	-8.38	-9.75	-9.44	-7.7
"hsa-miR-3940"	-9.8	-9.83	-8.62	-8.26	-9.53	-9.07	-6.91	-9.43	-9.43	-9.04	-7.03	-7.91	-7.58	-6.65	-9.22	-7.23	-7.69	-7.3	-8.2	-9.06	-7.98	-9.17	-8.62	-9.98	-9.14	-8.85	-7.65	-9.24	-7.73	-8.43	-9.22	-8.87	-7.75	-8.38	-9.75	-9.44	-7.7
"hsa-miR-3941"	-9.8	-9.83	-8.62	-8.26	-9.53	-9.07	-6.91	-9.43	-9.43	-9.04	-7.03	-7.91	-7.58	-6.65	-9.22	-7.23	-7.69	-7.3	-8.2	-9.06	-7.98	-9.17	-8.62	-9.98	-9.14	-8.85	-7.65	-9.24	-7.73	-8.43	-9.22	-8.87	-7.75	-8.38	-9.75	-9.44	-7.7
"hsa-miR-3942"	-9.8	-9.83	-8.62	-8.26	-9.53	-9.07	-6.91	-9.43	-9.43	-9.04	-7.03	-7.91	-7.58	-6.65	-9.22	-7.23	-7.69	-7.3	-8.2	-9.06	-7.98	-9.17	-8.62	-9.98	-9.14	-8.85	-7.65	-9.24	-7.73	-8.43	-9.22	-8.87	-7.75	-8.38	-9.75	-9.44	-7.7
"hsa-miR-3943"	-9.8	-9.83	-8.62	-8.26	-9.53	-9.07	-6.91	-9.43	-9.43	-9.04	-7.03	-7.91	-7.58	-6.65	-9.22	-7.23	-7.69	-7.3	-8.2	-9.06	-7.98	-9.17	-8.62	-9.98	-9.14	-8.85	-7.65	-9.24	-7.73	-8.43	-9.22	-8.87	-7.75	-8.38	-9.75	-9.44	-7.7
"hsa-miR-3944"	-9.8	-9.83	-8.62	-8.26	-9.53	-9.07	-6.91	-9.43	-9.43	-9.04	-7.03	-7.91	-7.58	-6.65	-9.22	-7.23	-7.69	-7.3	-8.2	-9.06	-7.98	-9.17	-8.62	-9.98	-9.14	-8.85	-7.65	-9.24	-7.73	-8.43	-9.22	-8.87	-7.75	-8.38	-9.75	-9.44	-7.7
"hsa-miR-3945"	-2	-9.83	-8.62	-8.26	-1.61	-9.07	-6.91	-3.55	-9.43	-0.68	-0.27	-7.91	-7.58	-6.65	-1.71	-7.23	-1.4	-7.3	-8.2	-9.06	-1.5	-9.17	-8.62	-9.98	-9.14	-8.85	-7.65	-9.24	-7.73	-8.43	-2.15	-8.87	-7.75	-8.38	-0.19	-9.44	-7.7
"hsa-miR-409-3p"	-9.8	-9.83	-8.62	-8.26	-9.53	-9.07	-6.91	-2.59	-9.43	-9.04	-7.03	-7.91	-7.58	-6.65	-9.22	-7.23	-7.69	-7.3	-8.2	-9.06	-7.98	-9.17	-8.62	-9.98	-9.14	-8.85	-7.65	-9.24	2.76	-8.43	-9.22	-8.87	-2.5	-8.38	-9.75	-9.44	-7.7
"hsa-miR-409-5p"	-9.8	-9.83	-8.62	-8.26	-9.53	-9.07	-6.91	-9.43	-9.43	-9.04	-7.03	-7.91	-7.58	-6.65	-9.22	-7.23	-7.69	-7.3	-8.2	-9.06	-7.98	-9.17	-8.62	-9.98	-9.14	-8.85	-7.65	-9.24	-7.73	-8.43	-9.22	-8.87	-7.75	-8.38	-9.75	-9.44	-7.7
"hsa-miR-410"	-9.8	-9.83	-8.62	-8.26	-9.53	-9.07	-6.91	-9.43	-9.43	-9.04	-7.03	-7.91	-7.58	-6.65	-9.22	-7.23	-7.69	-7.3	-8.2	-9.06	-7.98	-9.17	-8.62	-9.98	-9.14	-8.85	-7.65	-9.24	1.72	-8.43	-9.22	-8.87	-7.75	-8.38	-9.75	-9.44	-7.7
"hsa-miR-411"	-9.8	-3.55	-8.62	-8.26	-9.53	-9.07	-6.91	-9.43	-9.43	-9.04	-7.03	-7.91	-7.58	-6.65	-9.22	-7.23	-7.69	-7.3	-8.2	-9.06	-7.98	-9.17	-8.62	-9.98	-9.14	-8.85	-7.65	-9.24	-7.73	-8.43	-9.22	-8.87	-7.75	-8.38	-9.75	-9.44	-7.7
"hsa-miR-411*"	-9.8	-9.83	-8.62	-8.26	-9.53	-9.07	-6.91	-9.43	-9.43	-9.04	-7.03	-7.91	-7.58	-6.65	-9.22	-7.23	-7.69	-7.3	-8.2	-9.06	-7.98	-9.17	-8.62	-9.98	-9.14	-8.85	-7.65	-9.24	-7.73	-8.43	-9.22	-8.87	-7.75	-8.38	-9.75	-9.44	-7.7
"hsa-miR-412"	-9.8	-9.83	-8.62	-8.26	-9.53	-9.07	-6.91	-9.43	-9.43	-9.04	-7.03	-7.91	-7.58	-6.65	-9.22	-7.23	-7.69	-7.3	-8.2	-9.06	-7.98	-9.17	-8.62	-9.98	-9.14	-8.85	-7.65	-9.24	-7.73	-8.43	-9.22	-8.87	-7.75	-8.38	-9.75	-9.44	-7.7
"hsa-miR-421"	-9.8	-9.83	-8.62	-8.26	-9.53	-9.07	-6.91	-3.26	-9.43	-9.04	-7.03	-7.91	-7.58	-6.65	-3.48	-7.23	-7.69	-7.3	-8.2	-9.06	-7.98	-9.17	-8.62	-9.98	-9.14	-8.85	-7.65	-9.24	-7.73	-8.43	-9.22	-8.87	-2.5	-8.38	-9.75	-9.44	-7.7
"hsa-miR-422a"	-9.8	-9.83	-8.62	-8.26	-9.53	-9.07	-6.91	-9.43	-9.43	-9.04	-7.03	-7.91	-7.58	-6.65	-4.46	-7.23	-7.69	-7.3	-8.2	-9.06	-7.98	-9.17	-8.62	-9.98	-9.14	-8.85	-7.65	-9.24	-7.73	-8.43	-9.22	-8.87	-7.75	-8.38	-9.75	-9.44	-7.7
"hsa-miR-423-3p"	-9.8	-9.83	-8.62	-8.26	-9.53	-9.07	-6.91	-9.43	-9.43	-9.04	-7.03	-7.91	-7.58	-6.65	-9.22	-7.23	-7.69	-7.3	-8.2	-9.06	-7.98	-9.17	-8.62	-9.98	-9.14	-8.85	-7.65	-9.24	-7.73	-8.43	-9.22	-8.87	-7.75	-8.38	-9.75	-9.44	-7.7
"hsa-miR-423-5p"	-1.03	-1.72	-1.7	-2.04	-1.05	-1.24	-0.69	-1.5	-1.6	0.14	-0.05	-0.63	-1.11	-6.65	-1.22	-1.31	-1.46	-1.18	-0.42	-1.09	-0.44	0.45	-1.71	-1.24	-1.05	-1.06	-1.12	-0.98	-7.73	-8.43	-0.68	-1.72	-1.72	-8.38	-0.09	-2.74	0.01
"hsa-miR-424"	-9.8	0.21	-0.23	-0.42	-0.96	0.54	-6.91	-0.45	0.94	-2.77	-1.3	-7.91	-1.8	-6.65	-2.66	1.47	-1.01	-7.3	-8.2	-1.11	-7.98	-9.17	-8.62	-0.45	0.01	-8.85	-0.7	-1.62	-7.73	-8.43	-1.06	-0.04	-0.83	-8.38	-1.14	-3.13	-7.7
"hsa-miR-424*"	-9.8	-9.83	-8.62	-8.26	-1.54	-9.07	-6.91	-9.43	-9.43	-9.04	-7.03	-7.91	-7.58	-6.65	-9.22	-7.23	-7.69	-7.3	-8.2	-9.06	-7.98	-9.17	-8.62	-9.98	-9.14	-8.85	-7.65	-9.24	-7.73	-8.43	-9.22	-8.87	-7.75	-8.38	-3.03	-9.44	-7.7
"hsa-miR-425"	-2.74	-1.75	-1.37	-2.13	-2.14	-1.6	-1.21	-2.25	-9.43	-1.59	-7.03	-1.71	0.22	-6.65	-1.39	-1.4	-0.46	-1.73	-0.92	-0.57	-0.9	-1.53	-0.17	-1.72	-1.43	-1.22	-0.41	-1.86	-7.73	-8.43	-1.21	-0.23	-1.69	-8.38	-1.18	-1.38	-7.7
"hsa-miR-425*"	-9.8	-9.83	-8.62	-8.26	-9.53	-9.07	-0.03	-1.57	-9.43	-9.04	-7.03	-1.09	-0.77	0.46	-1.51	-7.23	-0.59	-0.92	-1.37	-1.85	-1.6	-9.17	-0.91	-9.98	-9.14	-8.85	-7.65	-9.24	-7.73	-8.43	-9.22	-0.8	-0.82	-8.38	-9.75	-1.23	-7.7
"hsa-miR-4251"	-9.8	-9.83	-8.62	-8.26	-9.53	-9.07	-6.91	-9.43	-9.43	-9.04	-7.03	-7.91	-7.58	-6.65	-9.22	-7.23	-7.69	-7.3	-8.2	-9.06	-7.98	-9.17	-8.62	-9.98	-9.14	-8.85	-7.65	-9.24	-7.73	-8.43	-9.22	-8.87	-7.75	-8.38	-9.75	-9.44	-7.7
"hsa-miR-4252"	-9.8	-9.83	-8.62	-8.26	-9.53	-9.07	-6.91	-9.43	-9.43	-9.04	-7.03	-7.91	-7.58	-6.65	-2.34	-7.23	-7.69	-7.3	-8.2	-9.06	-7.98	-9.17	-0.68	-9.98	-9.14	-8.85	-7.65	-9.24	-7.73	-8.43	-9.22	-1.66	-7.75	-8.38	-9.75	-1.95	-7.7
"hsa-miR-4253"	-9.8	-3.97	-8.62	-8.26	-9.53	-9.07	-6.91	-0.24	-9.43	-9.04	-7.03	-0.95	-7.58	-6.65	-0.97	-7.23	-7.69	-7.3	-8.2	-9.06	-7.98	-9.17	-8.62	-9.98	-9.14	-8.85	-7.65	-9.24	-7.73	-8.43	-9.22	-1.88	-7.75	-8.38	-9.75	-0.35	-7.7
"hsa-miR-4254"	-9.8	-9.83	-8.62	-8.26	-9.53	-9.07	-6.91	-9.43	-9.43	-9.04	-7.03	-7.91	-7.58	-6.65	-9.22	-7.23	-7.69	-7.3	-8.2	-9.06	-7.98	-9.17	-8.62	-9.98	-9.14	-8.85	-7.65	-9.24	-7.73	-8.43	-9.22	-8.87	-7.75	-8.38	-9.75	-9.44	-7.7
"hsa-miR-4255"	-9.8	-9.83	-8.62	-8.26	-9.53	-9.07	-6.91	-9.43	-9.43	-9.04	-7.03	-7.91	-7.58	-6.65	-9.22	-7.23	-7.69	-7.3	-8.2	-9.06	-7.98	-9.17	-8.62	-9.98	-9.14	-8.85	-7.65	-9.24	-7.73	-8.43	-9.22	-8.87	-7.75	-8.38	-9.75	-9.44	-7.7
"hsa-miR-4256"	-9.8	-9.83	-8.62	-8.26	-9.53	-9.07	-6.91	-9.43	-9.43	-9.04	-7.03	-7.91	-7.58	-6.65	-9.22	-7.23	-7.69	-7.3	-8.2	-9.06	-7.98	-9.17	-8.62	-9.98	-9.14	-8.85	-7.65	-9.24	-7.73	-8.43	-9.22	-8.87	-7.75	-8.38	-9.75	-9.44	-7.7
"hsa-miR-4257"	-1.45	-9.83	-8.62	-8.26	-1.93	-9.07	-6.91	-1.48	-9.43	-0.91	-7.03	-7.91	-7.58	-6.65	-1.2	-7.23	-1.29	-7.3	-1.37	-1.55	-1.87	-9.17	-2.52	-9.98	-9.14	-8.85	-7.65	-9.24	-7.73	-8.43	-1.67	-2.74	-7.75	-8.38	-1.66	-3.17	-7.7
"hsa-miR-4258"	-9.8	-9.83	-8.62	-8.26	-9.53	-9.07	-6.91	-9.43	-9.43	-9.04	-7.03	-7.91	-7.58	-6.65	-9.22	-7.23	-7.69	-7.3	-8.2	-9.06	-7.98	-9.17	-8.62	-9.98	-9.14	-8.85	-7.65	-9.24	-7.73	-8.43	-9.22	-8.87	-7.75	-8.38	-9.75	-9.44	-7.7
"hsa-miR-4259"	-1.74	-2.79	-8.62	-8.26	-9.53	-9.07	-6.91	-3.51	-9.43	-3.07	-7.03	-7.91	-7.58	-6.65	-2.64	-7.23	-7.69	-7.3	-8.2	-9.06	-7.98	-9.17	-8.62	-9.98	-9.14	-8.85	-7.65	-9.24	-7.73	-8.43	-9.22	-8.87	-7.75	-8.38	-9.75	-9.44	-7.7
"hsa-miR-4260"	-9.8	-9.83	-8.62	-8.26	-9.53	-9.07	-6.91	-9.43	-9.43	-9.04	-7.03	-7.91	-7.58	-6.65	-9.22	-7.23	-7.69	-7.3	-8.2	-9.06	-7.98	-9.17	-8.62	-9.98	-9.14	-8.85	-7.65	-9.24	-7.73	-8.43	-9.22	-8.87	-7.75	-8.38	-9.75	-9.44	-7.7
"hsa-miR-4261"	-9.8	-2.3	-8.62	-2.89	-9.53	-9.07	-0.2	-1.24	-9.43	-1.42	-7.03	-0.31	-0.59	-6.65	-0.78	-7.23	-0.89	-7.3	-2.57	-2.68	-0.87	-9.17	0.81	-9.98	-9.14	-8.85	-7.65	-9.24	-7.73	-8.43	-1.57	0.49	0.19	-8.38	-1.92	-0.47	-7.7
"hsa-miR-4262"	-9.8	-9.83	-8.62	-8.26	-9.53	-9.07	-6.91	-9.43	-9.43	-9.04	-7.03	-7.91	-7.58	-6.65	-9.22	-7.23	-7.69	-7.3	-8.2	-9.06	-7.98	-9.17	-8.62	-9.98	-9.14	-8.85	-7.65	-9.24	-7.73	-8.43	-9.22	-8.87	-7.75	-8.38	-9.75	-9.44	-7.7
"hsa-miR-4263"	-9.8	-9.83	-8.62	-8.26	-9.53	-9.07	-6.91	-9.43	-9.43	-9.04	-7.03	-7.91	-7.58	-6.65	-9.22	-7.23	-7.69	-7.3	-8.2	-9.06	-7.98	-9.17	-8.62	-9.98	-9.14	-8.85	-7.65	-9.24	-7.73	-8.43	-9.22	-8.87	-7.75	-8.38	-9.75	-9.44	-7.7
"hsa-miR-4264"	-9.8	-9.83	-8.62	-8.26	-9.53	-9.07	-6.91	-9.43	-9.43	-9.04	-7.03	-7.91	-7.58	-6.65	-9.22	-7.23	-7.69	-7.3	-8.2	-9.06	-7.98	-9.17	-8.62	-9.98	-9.14	-8.85	-7.65	-9.24	-7.73	-8.43	-9.22	-8.87	-7.75	-8.38	-9.75	-9.44	-7.7
"hsa-miR-4265"	-9.8	-9.83	-8.62	-8.26	-9.53	-9.07	-6.91	-9.43	-9.43	-9.04	-7.03	-7.91	-7.58	-6.65	-9.22	-7.23	-7.69	-7.3	-8.2	-9.06	-7.98	-9.17	-8.62	-9.98	-9.14	-8.85	-7.65	-9.24	-7.73	-8.43	-9.22	-8.87	-7.75	-8.38	-9.75	-9.44	-7.7
"hsa-miR-4266"	-9.8	-9.83	-8.62	-8.26	-9.53	-9.07	-6.91	-9.43	-9.43	-9.04	-7.03	-7.91	-7.58	-6.65	-9.22	-7.23	-7.69	-7.3	-8.2	-9.06	-7.98	-9.17	-8.62	-9.98	-9.14	-8.85	-7.65	-9.24	-7.73	-8.43	-9.22	-8.87	-7.75	-8.38	-9.75	-9.44	-7.7
"hsa-miR-4267"	-9.8	-9.83	-8.62	-8.26	-9.53	-9.07	-6.91	-9.43	-9.43	-9.04	-7.03	-7.91	-7.58	-6.65	-9.22	-7.23	-7.69	-7.3	-8.2	-9.06	-7.98	-9.17	-8.62	-9.98	-9.14	-8.85	-7.65	-9.24	-7.73	-8.43	-9.22	-8.87	-7.75	-8.38	-9.75	-9.44	-7.7
"hsa-miR-4268"	-9.8	-9.83	-8.62	-8.26	-9.53	-9.07	-6.91	-9.43	-9.43	-9.04	-7.03	-7.91	-7.58	-6.65	-9.22	-7.23	-7.69	-7.3	-8.2	-9.06	-7.98	-9.17	-8.62	-9.98	-9.14	-8.85	-7.65	-9.24	-7.73	-8.43	-9.22	-8.87	-7.75	-8.38	-9.75	-9.44	-7.7
"hsa-miR-4269"	-9.8	-9.83	-8.62	-8.26	-9.53	-9.07	-6.91	-9.43	-9.43	-9.04	-7.03	-7.91	-7.58	-6.65	-9.22	-7.23	-7.69	-7.3	-8.2	-9.06	-7.98	-9.17	-8.62	-9.98	-9.14	-8.85	-7.65	-9.24	-7.73	-8.43	-9.22	-8.87	-7.75	-8.38	-9.75	-9.44	-7.7
"hsa-miR-4270"	2.76	1.65	0.7	1.34	2.48	1.89	2.53	2.04	1.53	1.69	2.13	2.06	1.28	1.75	1.8	-0.19	1.77	2.25	0.97	0.53	1.49	1.16	2.09	0.64	-0.04	0.24	1.1	1.18	-7.73	0.81	1.93	1.62	3	2.18	2.73	2.14	1.98
"hsa-miR-4271"	1.65	-1.65	-1.47	-1.75	-0.14	-0.08	0.31	0.38	-0.03	1.13	0.47	-0.48	-0.11	0.38	0.31	-1.9	0.5	-0.2	0.15	-0.14	0.32	-0.05	-0.38	-0.45	-1.45	-8.85	-7.65	-0.34	-7.73	-0.7	0.09	0.37	-0.12	0.5	0.7	-0.48	-7.7
"hsa-miR-4272"	-9.8	-9.83	-8.62	-8.26	-9.53	-9.07	-6.91	-9.43	-9.43	-9.04	-7.03	-7.91	-7.58	-6.65	-9.22	-7.23	-7.69	-7.3	-8.2	-9.06	-7.98	-9.17	-8.62	-9.98	-9.14	-8.85	-7.65	-9.24	-7.73	-8.43	-9.22	-8.87	-7.75	-8.38	-9.75	-9.44	-7.7
"hsa-miR-4273"	-9.8	-9.83	-8.62	-8.26	-9.53	-9.07	-6.91	-9.43	-9.43	-9.04	-7.03	-7.91	-7.58	-6.65	-9.22	-7.23	-7.69	-7.3	-8.2	-9.06	-7.98	-9.17	-8.62	-9.98	-9.14	-8.85	-7.65	-9.24	-7.73	-8.43	-9.22	-8.87	-7.75	-8.38	-9.75	-9.44	-7.7
"hsa-miR-4274"	-9.8	-9.83	-8.62	-8.26	-9.53	-9.07	-6.91	-2.5	-9.43	-9.04	-7.03	-7.91	-7.58	-6.65	-9.22	-7.23	-7.69	-7.3	-8.2	-9.06	-7.98	-9.17	-8.62	-9.98	-9.14	-8.85	-7.65	-9.24	-7.73	-8.43	-9.22	-8.87	-7.75	-8.38	-9.75	-9.44	-7.7
"hsa-miR-4275"	-9.8	-9.83	-8.62	-8.26	-9.53	-9.07	-6.91	-9.43	-9.43	-9.04	-7.03	-7.91	-7.58	-6.65	-9.22	-7.23	-7.69	-7.3	-8.2	-9.06	-7.98	-9.17	-8.62	-9.98	-9.14	-8.85	-7.65	-9.24	-7.73	-8.43	-9.22	-8.87	-7.75	-8.38	-9.75	-9.44	-7.7
"hsa-miR-4276"	-9.8	-9.83	-8.62	-8.26	-9.53	-9.07	-6.91	-9.43	-9.43	-9.04	-7.03	-7.91	-7.58	-6.65	-9.22	-7.23	-7.69	-7.3	-8.2	-9.06	-7.98	-9.17	-8.62	-9.98	-9.14	-8.85	-7.65	-9.24	-7.73	-8.43	-9.22	-8.87	-7.75	-8.38	-9.75	-9.44	-7.7
"hsa-miR-4277"	-9.8	-9.83	-8.62	-8.26	-9.53	-9.07	-6.91	-9.43	-9.43	-9.04	-7.03	-7.91	-7.58	-6.65	-9.22	-7.23	-7.69	-7.3	-8.2	-9.06	-7.98	-9.17	-8.62	-9.98	-9.14	-8.85	-7.65	-9.24	-7.73	-8.43	-9.22	-8.87	-7.75	-8.38	-9.75	-9.44	-7.7
"hsa-miR-4278"	-9.8	-9.83	-8.62	-8.26	-9.53	-9.07	-6.91	-9.43	-9.43	-9.04	-7.03	-7.91	-7.58	-6.65	-9.22	-7.23	-7.69	-7.3	-8.2	-9.06	-7.98	-9.17	-8.62	-9.98	-9.14	-8.85	-7.65	-9.24	-7.73	-8.43	-9.22	-8.87	-7.75	-8.38	-9.75	-9.44	-7.7
"hsa-miR-4279"	-9.8	-9.83	-8.62	-8.26	-9.53	-9.07	-6.91	-9.43	-9.43	-9.04	-7.03	-7.91	-7.58	-6.65	-9.22	-7.23	-7.69	-7.3	-8.2	-9.06	-7.98	-9.17	-8.62	-9.98	-9.14	-8.85	-7.65	-9.24	-7.73	-8.43	-9.22	-8.87	-7.75	-8.38	-9.75	-9.44	-7.7
"hsa-miR-4280"	-9.8	-9.83	-8.62	-8.26	-9.53	-9.07	-6.91	-9.43	-9.43	-9.04	-7.03	-7.91	-7.58	-6.65	-9.22	-7.23	-7.69	-7.3	-8.2	-9.06	-7.98	-9.17	-8.62	-9.98	-9.14	-8.85	-7.65	-9.24	-7.73	-8.43	-9.22	-8.87	-7.75	-8.38	-9.75	-9.44	-7.7
"hsa-miR-4281"	4.96	1.91	1.57	1.76	2.89	3.69	3.15	4.34	3.52	3.79	2.57	4.24	3.28	4	3.82	1	3.17	3.66	3.26	2.52	3.27	3.55	3.78	3.23	2.44	3.24	3.19	3.77	3.15	3.8	3.43	3.82	4.49	5.04	4.25	4.03	4.93
"hsa-miR-4282"	-9.8	-9.83	-8.62	-8.26	-9.53	-9.07	-6.91	-9.43	-9.43	-9.04	-7.03	-7.91	-7.58	-6.65	-9.22	-7.23	-7.69	-7.3	-8.2	-9.06	-7.98	-9.17	-8.62	-9.98	-9.14	-8.85	-7.65	-9.24	-7.73	-8.43	-9.22	-8.87	-7.75	-8.38	-9.75	-9.44	-7.7
"hsa-miR-4283"	-9.8	-9.83	-8.62	-8.26	-9.53	-9.07	-6.91	-9.43	-9.43	-9.04	-7.03	-7.91	-7.58	-6.65	-9.22	-7.23	-7.69	-7.3	-8.2	-9.06	-7.98	-9.17	-8.62	-9.98	-9.14	-8.85	-7.65	-9.24	-7.73	-8.43	-9.22	-8.87	-7.75	-8.38	-9.75	-9.44	-7.7
"hsa-miR-4284"	0.26	0.75	1.58	1.56	-0.52	4.58	0.91	3.54	3.11	2.11	0.35	3.22	2.13	0.98	3.06	2.28	1.6	-0.83	1.74	1.81	2.53	1.84	4.25	4.31	2.64	2.8	2.23	1.41	2.67	2.65	1.41	3.85	2.18	2.78	0.28	1.15	2.99
"hsa-miR-4285"	-9.8	-9.83	-8.62	-8.26	-9.53	-9.07	-6.91	-9.43	-9.43	-9.04	-7.03	-7.91	-7.58	-6.65	-9.22	-7.23	-7.69	-7.3	-8.2	-9.06	-7.98	-9.17	-8.62	-9.98	-9.14	-8.85	-7.65	-9.24	-7.73	-8.43	-9.22	-8.87	-7.75	-8.38	-9.75	-9.44	-7.7
"hsa-miR-4286"	0	-3.3	-2.42	-3.11	-2.6	5.42	-1.81	4.75	5.25	-0.93	-7.03	4.98	5.13	5.13	5.5	-1.8	2.04	3.95	5.12	5.56	0.83	4.38	5.92	4.87	4.51	5.4	5.41	5.31	4.49	6.03	0.2	5.83	5.85	5.74	0.77	4.57	5.66
"hsa-miR-4287"	-9.8	-9.83	-8.62	-8.26	-9.53	-9.07	-6.91	-9.43	-9.43	-9.04	-7.03	-7.91	-7.58	-6.65	-9.22	-7.23	-7.69	-7.3	-8.2	-9.06	-7.98	-9.17	-8.62	-9.98	-9.14	-8.85	-7.65	-9.24	-7.73	-8.43	-9.22	-8.87	-7.75	-8.38	-9.75	-9.44	-7.7
"hsa-miR-4288"	-9.8	-9.83	-8.62	-8.26	-9.53	-9.07	-6.91	-9.43	-9.43	-9.04	-7.03	-7.91	-7.58	-6.65	-9.22	-7.23	-7.69	-7.3	-8.2	-9.06	-7.98	-9.17	-8.62	-9.98	-9.14	-8.85	-7.65	-9.24	-7.73	-8.43	-9.22	-8.87	-7.75	-8.38	-9.75	-9.44	-7.7
"hsa-miR-4289"	-9.8	-9.83	-8.62	-8.26	-9.53	-9.07	-6.91	-9.43	-9.43	-9.04	-7.03	-7.91	-7.58	-6.65	-9.22	-7.23	-7.69	-7.3	-8.2	-9.06	-7.98	-9.17	-8.62	-9.98	-9.14	-8.85	-7.65	-9.24	-7.73	-8.43	-9.22	-8.87	-7.75	-8.38	-9.75	-9.44	-7.7
"hsa-miR-429"	-1.61	2.54	2.24	2.18	0.4	0.02	1.36	0.49	-9.43	1.68	-0.05	0.24	0.71	0.56	-0.35	2.95	0.94	1.02	1.37	1.09	0.61	2.03	1.23	1.08	-0.37	1.27	1.96	0.44	-7.73	2.08	0.68	-0.74	-1.17	0.75	2.57	-0.34	1.32
"hsa-miR-4290"	-3.01	-9.83	-8.62	-8.26	-9.53	-9.07	-6.91	-9.43	-9.43	-9.04	-7.03	-7.91	-7.58	-6.65	-9.22	-7.23	-7.69	-7.3	-8.2	-9.06	-7.98	-9.17	-8.62	-9.98	-9.14	-8.85	-7.65	-9.24	-7.73	-8.43	-9.22	-8.87	-7.75	-8.38	-9.75	-9.44	-7.7
"hsa-miR-4291"	-2.8	-2.23	-2.8	-3.09	-1.03	0.48	-6.91	0.4	-0.22	-1.01	-7.03	0.11	-0.47	-6.65	-0.22	-7.23	-0.78	-0.65	-1.16	-1.04	-1.89	-1.45	0.16	0.46	0.18	-1.04	-0.89	-1.44	-7.73	-0.67	-2.36	-0.65	-1.09	-8.38	-0.74	-0.13	-7.7
"hsa-miR-4292"	-9.8	-9.83	-8.62	-8.26	-9.53	-9.07	-6.91	-9.43	-9.43	-9.04	-7.03	-7.91	-7.58	-6.65	-9.22	-7.23	-7.69	-7.3	-8.2	-9.06	-7.98	-9.17	-8.62	-9.98	-9.14	-8.85	-7.65	-9.24	-7.73	-8.43	-9.22	-8.87	-7.75	-8.38	-9.75	-9.44	-7.7
"hsa-miR-4293"	-9.8	-9.83	-8.62	-8.26	-9.53	-9.07	-6.91	-9.43	-9.43	-9.04	-7.03	-7.91	-7.58	-6.65	-9.22	-7.23	-7.69	-7.3	-8.2	-9.06	-7.98	-9.17	-8.62	-9.98	-9.14	-8.85	-7.65	-9.24	-7.73	-8.43	-9.22	-8.87	-7.75	-8.38	-9.75	-9.44	-7.7
"hsa-miR-4294"	-9.8	-9.83	-8.62	-8.26	-9.53	-9.07	-6.91	-2.39	-9.43	-9.04	-7.03	-7.91	-7.58	-6.65	-3.42	-7.23	-7.69	-7.3	-8.2	-9.06	-7.98	-9.17	-8.62	-9.98	-9.14	-8.85	-7.65	-9.24	-7.73	-8.43	-9.22	-8.87	-7.75	-8.38	-9.75	-9.44	-7.7
"hsa-miR-4295"	-9.8	-9.83	-8.62	-8.26	-9.53	-9.07	-6.91	-9.43	-9.43	-9.04	-7.03	-7.91	-7.58	-6.65	-9.22	-7.23	-7.69	-7.3	-8.2	-9.06	-7.98	-9.17	-8.62	-9.98	-9.14	-8.85	-7.65	-9.24	-7.73	-8.43	-9.22	-8.87	-7.75	-8.38	-9.75	-9.44	-7.7
"hsa-miR-4296"	-9.8	-9.83	-8.62	-8.26	-9.53	-9.07	-6.91	-9.43	-9.43	-9.04	-7.03	-7.91	-7.58	-6.65	-9.22	-7.23	-7.69	-7.3	-8.2	-9.06	-7.98	-9.17	-8.62	-9.98	-9.14	-8.85	-7.65	-9.24	-7.73	-8.43	-9.22	-8.87	-7.75	-8.38	-9.75	-9.44	-7.7
"hsa-miR-4297"	-9.8	-9.83	-8.62	-8.26	-9.53	-9.07	-6.91	-9.43	-9.43	-9.04	-7.03	-7.91	-7.58	-6.65	-9.22	-7.23	-7.69	-7.3	-8.2	-9.06	-7.98	-9.17	-8.62	-9.98	-9.14	-8.85	-7.65	-9.24	-7.73	-8.43	-9.22	-8.87	-7.75	-8.38	-9.75	-9.44	-7.7
"hsa-miR-4298"	1.48	0.48	0.85	-0.01	1.91	-1.64	1.17	0.5	0.05	0.71	1.5	-0.48	-2.13	-1.1	0.87	0.39	0.98	-0.36	0.25	0.34	0.84	-0.01	-1.16	0.57	-0.08	-1.07	-7.65	0.5	-7.73	0.73	0.82	-0.67	-0.97	1.29	1.12	-0.28	-7.7
"hsa-miR-4299"	3.87	3.6	3.44	3	3.84	2.88	2.02	4.4	2.1	4.38	3.27	3.69	1.48	2.34	3.28	1.7	2.65	2.72	2.95	2.31	3.71	2.03	2.84	2.86	1.35	1.68	1.73	1.88	2.15	1.78	2.55	3.05	2.18	2.65	3.62	3.09	3.03
"hsa-miR-4300"	-9.8	-9.83	-8.62	-8.26	-9.53	-9.07	-6.91	-9.43	-9.43	-9.04	-7.03	-7.91	-7.58	-6.65	-9.22	-7.23	-7.69	-7.3	-8.2	-9.06	-7.98	-9.17	-8.62	-9.98	-9.14	-8.85	-7.65	-9.24	-7.73	-8.43	-9.22	-8.87	-7.75	-8.38	-9.75	-9.44	-7.7
"hsa-miR-4301"	-9.8	-9.83	-8.62	-8.26	-9.53	-9.07	-6.91	-9.43	-9.43	-9.04	-7.03	-7.91	-7.58	-6.65	-9.22	-7.23	-7.69	-7.3	-8.2	-9.06	-7.98	-9.17	-8.62	-9.98	-9.14	-8.85	-7.65	-9.24	-7.73	-8.43	-9.22	-8.87	-7.75	-8.38	-9.75	-9.44	-7.7
"hsa-miR-4302"	-9.8	-9.83	-8.62	-8.26	-9.53	-9.07	-6.91	-9.43	-9.43	-9.04	-7.03	-7.91	-7.58	-6.65	-9.22	-7.23	-7.69	-7.3	-8.2	-9.06	-7.98	-9.17	-8.62	-9.98	-9.14	-8.85	-7.65	-9.24	-7.73	-8.43	-9.22	-8.87	-7.75	-8.38	-9.75	-9.44	-7.7
"hsa-miR-4303"	-9.8	-9.83	-8.62	-8.26	-9.53	-9.07	-6.91	-9.43	-9.43	-9.04	-7.03	-7.91	-7.58	-6.65	-9.22	-7.23	-7.69	-7.3	-8.2	-9.06	-7.98	-9.17	-8.62	-9.98	-9.14	-8.85	-7.65	-9.24	-7.73	-8.43	-9.22	-8.87	-7.75	-8.38	-9.75	-9.44	-7.7
"hsa-miR-4304"	-9.8	-9.83	-8.62	-8.26	-9.53	-9.07	-6.91	-9.43	-9.43	-9.04	-7.03	-7.91	-7.58	-6.65	-9.22	-7.23	-7.69	-7.3	-8.2	-9.06	-7.98	-9.17	-8.62	-9.98	-9.14	-8.85	-7.65	-9.24	-7.73	-8.43	-9.22	-8.87	-7.75	-8.38	-9.75	-9.44	-7.7
"hsa-miR-4305"	-9.8	-9.83	-8.62	-8.26	-9.53	-9.07	-6.91	-9.43	-9.43	-9.04	-7.03	-7.91	-7.58	-6.65	-9.22	-7.23	-7.69	-7.3	-8.2	-9.06	-7.98	-9.17	-8.62	-9.98	-9.14	-8.85	-7.65	-9.24	-7.73	-8.43	-9.22	-8.87	-7.75	-8.38	-9.75	-9.44	-7.7
"hsa-miR-4306"	-0.93	-1.65	-1.29	-8.26	-0.26	-0.37	-6.91	-1.01	-0.57	-1.29	-1.52	-2	-0.08	-6.65	-0.81	-7.23	-0.77	1.71	0.13	-0.29	-0.98	-0.55	-1.14	-0.23	0.24	-0.94	-7.65	-0.18	-7.73	0.26	-0.88	-0.81	-2.07	-0.85	-0.6	-1.17	-7.7
"hsa-miR-4307"	-9.8	-9.83	-8.62	-8.26	-9.53	-9.07	-6.91	-9.43	-9.43	-9.04	-7.03	-7.91	-7.58	-6.65	-9.22	-7.23	-7.69	-7.3	-8.2	-9.06	-7.98	-9.17	-8.62	-9.98	-9.14	-8.85	-7.65	-9.24	-7.73	-8.43	-9.22	-8.87	-7.75	-8.38	-9.75	-9.44	-7.7
"hsa-miR-4308"	-9.8	-9.83	-8.62	-8.26	-9.53	-9.07	-6.91	-9.43	-9.43	-9.04	-7.03	-7.91	-7.58	-6.65	-9.22	-7.23	-7.69	-7.3	-8.2	-9.06	-7.98	-9.17	-8.62	-9.98	-9.14	-8.85	-7.65	-9.24	-7.73	-8.43	-9.22	-8.87	-7.75	-8.38	-9.75	-9.44	-7.7
"hsa-miR-4309"	-9.8	-9.83	-8.62	-8.26	-9.53	-9.07	-6.91	-9.43	-9.43	-9.04	-7.03	-7.91	-7.58	-6.65	-9.22	-7.23	-7.69	-7.3	-8.2	-9.06	-7.98	-9.17	-8.62	-9.98	-9.14	-8.85	-7.65	-9.24	-7.73	-8.43	-9.22	-8.87	-7.75	-8.38	-9.75	-9.44	-7.7
"hsa-miR-431"	-9.8	-9.83	-8.62	-8.26	-9.53	-9.07	-6.91	-9.43	-9.43	-9.04	-7.03	-7.91	-7.58	-6.65	-9.22	-7.23	-7.69	-7.3	-8.2	-9.06	-7.98	-9.17	-8.62	-9.98	-9.14	-8.85	-7.65	-9.24	-7.73	-8.43	-9.22	-8.87	-7.75	-8.38	-9.75	-9.44	-7.7
"hsa-miR-431*"	-9.8	-9.83	-8.62	-8.26	-9.53	-9.07	-6.91	-2.09	-9.43	-9.04	-7.03	-1.04	-0.78	0.55	-0.93	-7.23	-1.3	0.17	-1.06	-9.06	-0.93	-9.17	-1.44	-9.98	-9.14	-8.85	-7.65	-9.24	-7.73	-8.43	-9.22	-0.64	-7.75	-8.38	-1.33	-4.53	-7.7
"hsa-miR-4310"	-9.8	-9.83	-8.62	-8.26	-9.53	-9.07	-0.18	-1.95	-9.43	-9.04	-7.03	-1.32	-1.08	0.26	-1.73	-7.23	-0.71	-7.3	-1.61	-1.99	-1.66	-9.17	-1.18	-9.98	-9.14	-8.85	-7.65	-9.24	-7.73	-8.43	-9.22	-1.19	-1.13	-8.38	-9.75	-1.99	-7.7
"hsa-miR-4311"	-9.8	-9.83	-8.62	-8.26	-9.53	-9.07	-6.91	-9.43	-9.43	-9.04	-7.03	-7.91	-7.58	-6.65	-9.22	-7.23	-7.69	-7.3	-8.2	-9.06	-7.98	-9.17	-8.62	-9.98	-9.14	-8.85	-7.65	-9.24	-7.73	-8.43	-9.22	-8.87	-7.75	-8.38	-9.75	-9.44	-7.7
"hsa-miR-4312"	-9.8	-9.83	-8.62	-8.26	-9.53	-9.07	-0.64	-2.31	-9.43	-9.04	-7.03	-1.58	-1.16	-0.03	-2.28	-7.23	-1.26	-7.3	-1.92	-3.05	-7.98	-9.17	-1.7	-9.98	-9.14	-8.85	-7.65	-9.24	-7.73	-8.43	-9.22	-1.58	-1.48	-8.38	-9.75	-2.34	-7.7
"hsa-miR-4313"	-9.8	-2.53	-1.22	-1.57	-2.46	-9.07	0.48	-0.72	-9.43	-1.83	-7.03	-0.21	0.15	0.94	-0.82	-0.78	-0.06	-0.36	-0.27	-1.07	-0.58	-9.17	0.29	-9.98	-9.14	-8.85	-1.2	-9.24	-7.73	-8.43	-1.28	-0.43	-0.24	-8.38	-2.13	-1.17	-7.7
"hsa-miR-4314"	-9.8	-9.83	-8.62	-8.26	-2.53	-9.07	-6.91	-9.43	-9.43	-9.04	-7.03	-7.91	-7.58	-6.65	-9.22	-7.23	-7.69	-7.3	-8.2	-9.06	-7.98	-9.17	-8.62	-9.98	-9.14	-8.85	-7.65	-9.24	-7.73	-8.43	-9.22	-8.87	-7.75	-8.38	-9.75	-9.44	-7.7
"hsa-miR-4315"	-9.8	-9.83	-8.62	-8.26	-9.53	-9.07	-6.91	-9.43	-9.43	-9.04	-7.03	-7.91	-7.58	-6.65	-9.22	-7.23	-7.69	-7.3	-8.2	-9.06	-7.98	-9.17	-8.62	-9.98	-9.14	-8.85	-7.65	-9.24	-7.73	-8.43	-9.22	-8.87	-7.75	-8.38	-9.75	-9.44	-7.7
"hsa-miR-4316"	-9.8	-9.83	-8.62	-8.26	-9.53	-9.07	-6.91	-9.43	-9.43	-9.04	-7.03	-7.91	-7.58	-6.65	-9.22	-7.23	-7.69	-7.3	-8.2	-9.06	-7.98	-9.17	-8.62	-9.98	-9.14	-8.85	-7.65	-9.24	-7.73	-8.43	-9.22	-8.87	-7.75	-8.38	-9.75	-9.44	-7.7
"hsa-miR-4317"	-9.8	-2.97	-2.92	-2.84	-3.36	-9.07	-6.91	-9.43	-9.43	-9.04	-7.03	-7.91	-7.58	-6.65	-3.36	-7.23	-7.69	-7.3	-8.2	-9.06	-7.98	-9.17	-2.48	-1.29	-9.14	-8.85	-7.65	-9.24	-7.73	-8.43	-3.13	-8.87	-7.75	-8.38	-1.34	-3.51	-7.7
"hsa-miR-4318"	-9.8	-9.83	-8.62	-8.26	-9.53	-9.07	-6.91	-9.43	-9.43	-9.04	-7.03	-7.91	-7.58	-6.65	-9.22	-7.23	-7.69	-7.3	-8.2	-9.06	-7.98	-9.17	-8.62	-9.98	-9.14	-8.85	-7.65	-9.24	-7.73	-8.43	-9.22	-8.87	-7.75	-8.38	-9.75	-9.44	-7.7
"hsa-miR-4319"	-9.8	-9.83	-8.62	-8.26	-9.53	-9.07	-6.91	-9.43	-9.43	-9.04	-7.03	-7.91	-7.58	-6.65	-9.22	-7.23	-7.69	-7.3	-8.2	-9.06	-7.98	-9.17	-8.62	-9.98	-9.14	-8.85	-7.65	-9.24	-7.73	-8.43	-9.22	-8.87	-7.75	-8.38	-9.75	-9.44	-7.7
"hsa-miR-432"	-9.8	-9.83	-8.62	-8.26	-9.53	-1.01	-6.91	-9.43	-9.43	-2.14	-7.03	-7.91	-7.58	-6.65	-9.22	-7.23	-7.69	-7.3	-8.2	-9.06	-7.98	-9.17	-8.62	-9.98	-9.14	-8.85	-7.65	-9.24	0.79	-8.43	-9.22	-8.87	-7.75	-8.38	-1.99	-9.44	-7.7
"hsa-miR-432*"	-9.8	-9.83	-8.62	-8.26	-9.53	-9.07	-6.91	-9.43	-9.43	-9.04	-7.03	-7.91	-7.58	-6.65	-9.22	-7.23	-7.69	-7.3	-8.2	-9.06	-7.98	-9.17	-8.62	-9.98	-9.14	-8.85	-7.65	-9.24	-7.73	-8.43	-9.22	-8.87	-7.75	-8.38	-9.75	-9.44	-7.7
"hsa-miR-4320"	-9.8	-9.83	-8.62	-8.26	-9.53	-9.07	-6.91	-9.43	-9.43	-9.04	-7.03	-7.91	-7.58	-6.65	-9.22	-7.23	-7.69	-7.3	-8.2	-9.06	-7.98	-9.17	-8.62	-9.98	-9.14	-8.85	-7.65	-9.24	-7.73	-8.43	-9.22	-8.87	-7.75	-8.38	-9.75	-9.44	-7.7
"hsa-miR-4321"	-9.8	-9.83	-8.62	-8.26	-9.53	-9.07	-6.91	-9.43	-9.43	-9.04	-7.03	-7.91	-7.58	-6.65	-9.22	-7.23	-7.69	-7.3	-8.2	-9.06	-7.98	-9.17	-8.62	-9.98	-9.14	-8.85	-7.65	-9.24	-7.73	-8.43	-9.22	-8.87	-7.75	-8.38	-9.75	-9.44	-7.7
"hsa-miR-4322"	-2.06	-9.83	-8.62	-8.26	-9.53	-9.07	-6.91	-1.29	-9.43	-9.04	-7.03	-7.91	-7.58	-6.65	-2.4	-7.23	-7.69	-7.3	-8.2	-9.06	-7.98	-9.17	-8.62	-9.98	-9.14	-8.85	-7.65	-9.24	-7.73	-8.43	-9.22	-8.87	-7.75	-8.38	-9.75	-2.03	-7.7
"hsa-miR-4323"	-9.8	-9.83	-8.62	-8.26	-9.53	-9.07	-1.2	-3.05	-9.43	-9.04	-7.03	-2.42	-1.97	-0.9	-2.68	-7.23	-1.79	-2.02	-2.34	-2.53	-2.55	-9.17	-2.17	-9.98	-9.14	-8.85	-7.65	-9.24	-7.73	-8.43	-9.22	-2.28	-2.28	-8.38	-9.75	-3.06	-7.7
"hsa-miR-4324"	-2.45	-3.96	-3.57	-3.64	-9.53	-9.07	-6.91	-9.43	-9.43	-9.04	-7.03	-7.91	-7.58	-6.65	-9.22	-7.23	-7.69	-7.3	-8.2	-2.87	-7.98	-9.17	-8.62	-9.98	-9.14	-8.85	-7.65	-9.24	-7.73	-8.43	-9.22	-8.87	-7.75	-8.38	-9.75	-3.1	-7.7
"hsa-miR-4325"	-9.8	-9.83	-8.62	-8.26	-9.53	-9.07	-6.91	-9.43	-9.43	-9.04	-7.03	-7.91	-7.58	-6.65	-9.22	-7.23	-7.69	-7.3	-8.2	-9.06	-7.98	-9.17	-8.62	-9.98	-9.14	-8.85	-7.65	-9.24	-7.73	-8.43	-9.22	-8.87	-7.75	-8.38	-9.75	-9.44	-7.7
"hsa-miR-4326"	-9.8	-9.83	-8.62	-8.26	-9.53	-9.07	-6.91	-9.43	-9.43	-9.04	-7.03	-7.91	-7.58	-6.65	-9.22	-7.23	-7.69	-7.3	-8.2	-9.06	-7.98	-9.17	-8.62	-9.98	-9.14	-8.85	-7.65	-9.24	-7.73	-8.43	-9.22	-8.87	-7.75	-8.38	-9.75	-9.44	-7.7
"hsa-miR-4327"	0.52	-2.04	-3.02	-2.83	-0.78	-9.07	-0.71	0.73	-1.83	0.21	-0.07	-0.16	-0.64	-0.11	0.17	-7.23	-0.58	-1.89	-0.81	-1.66	-0.67	-9.17	-0.73	-2.12	-9.14	-8.85	-7.65	-1.78	-7.73	-8.43	-1.23	0.17	-0.18	-0.73	0.13	-0.56	-7.7
"hsa-miR-4328"	-9.8	-9.83	-8.62	-8.26	-9.53	-9.07	-6.91	-9.43	-9.43	-9.04	-7.03	-7.91	-7.58	-6.65	-9.22	-7.23	-7.69	-7.3	-8.2	-9.06	-7.98	-9.17	-8.62	-9.98	-9.14	-8.85	-7.65	-9.24	-7.73	-8.43	-9.22	-8.87	-7.75	-8.38	-9.75	-9.44	-7.7
"hsa-miR-4329"	-9.8	-9.83	-8.62	-8.26	-9.53	-9.07	-6.91	-9.43	-9.43	-9.04	-7.03	-7.91	-7.58	-6.65	-9.22	-7.23	-7.69	-7.3	-8.2	-9.06	-7.98	-9.17	-8.62	-9.98	-9.14	-8.85	-7.65	-9.24	-7.73	-8.43	-9.22	-8.87	-7.75	-8.38	-9.75	-9.44	-7.7
"hsa-miR-433"	-9.8	-9.83	-8.62	-8.26	-9.53	-9.07	-6.91	-9.43	-9.43	-9.04	-7.03	-7.91	-7.58	-6.65	-9.22	-7.23	-7.69	-7.3	-8.2	-9.06	-7.98	-9.17	-8.62	-9.98	-9.14	-8.85	-7.65	-9.24	-7.73	-8.43	-9.22	-8.87	-7.75	-8.38	-9.75	-9.44	-7.7
"hsa-miR-4330"	-9.8	-9.83	-8.62	-8.26	-9.53	-9.07	-6.91	-9.43	-9.43	-9.04	-7.03	-7.91	-7.58	-6.65	-9.22	-7.23	-7.69	-7.3	-8.2	-9.06	-7.98	-9.17	-8.62	-9.98	-9.14	-8.85	-7.65	-9.24	-7.73	-8.43	-9.22	-8.87	-7.75	-8.38	-9.75	-9.44	-7.7
"hsa-miR-448"	-9.8	-9.83	-8.62	-8.26	-9.53	-9.07	-6.91	-9.43	-9.43	-9.04	-7.03	-7.91	-7.58	-6.65	-9.22	-7.23	-7.69	-7.3	-8.2	-9.06	-7.98	-9.17	-8.62	-9.98	-9.14	-8.85	-7.65	-9.24	-7.73	-8.43	-9.22	-8.87	-7.75	-8.38	-9.75	-9.44	-7.7
"hsa-miR-449a"	-9.8	-9.83	-8.62	-8.26	-9.53	-9.07	-6.91	-9.43	-9.43	-9.04	-7.03	-7.91	-7.58	-6.65	-3.25	-7.23	-7.69	-7.3	-8.2	1.51	-7.98	-9.17	-8.62	-9.98	-9.14	-8.85	-7.65	-9.24	-7.73	0.92	-9.22	-8.87	-7.75	-8.38	-9.75	-9.44	-7.7
"hsa-miR-449b"	-9.8	-9.83	-8.62	-8.26	-9.53	-9.07	-6.91	-9.43	-9.43	-9.04	-7.03	-7.91	-7.58	-6.65	-9.22	-7.23	-7.69	-7.3	-8.2	-2.71	-7.98	-9.17	-8.62	-9.98	-9.14	-8.85	-7.65	-9.24	-7.73	-8.43	-9.22	-8.87	-7.75	-8.38	-9.75	-9.44	-7.7
"hsa-miR-449b*"	-9.8	-9.83	-8.62	-8.26	-9.53	-9.07	-6.91	-9.43	-9.43	-9.04	-7.03	-7.91	-7.58	-6.65	-9.22	-7.23	-7.69	-7.3	-8.2	-9.06	-7.98	-9.17	-8.62	-9.98	-9.14	-8.85	-7.65	-9.24	-7.73	-8.43	-9.22	-8.87	-7.75	-8.38	-9.75	-9.44	-7.7
"hsa-miR-449c"	-9.8	-9.83	-8.62	-8.26	-9.53	-9.07	-6.91	-9.43	-9.43	-9.04	-7.03	-7.91	-7.58	-6.65	-9.22	-7.23	-7.69	-7.3	-8.2	-9.06	-7.98	-9.17	-8.62	-9.98	-9.14	-8.85	-7.65	-9.24	-7.73	-8.43	-9.22	-8.87	-7.75	-8.38	-9.75	-9.44	-7.7
"hsa-miR-449c*"	-9.8	-9.83	-8.62	-8.26	-9.53	-9.07	-6.91	-9.43	-9.43	-9.04	-7.03	-7.91	-7.58	-6.65	-9.22	-7.23	-7.69	-7.3	-8.2	-9.06	-7.98	-9.17	-8.62	-9.98	-9.14	-8.85	-7.65	-9.24	-7.73	-8.43	-9.22	-8.87	-7.75	-8.38	-9.75	-9.44	-7.7
"hsa-miR-450a"	-9.8	-4.13	-8.62	-8.26	-9.53	-9.07	-6.91	-9.43	-9.43	-9.04	-7.03	-7.91	-7.58	-6.65	-9.22	-7.23	-7.69	-7.3	-8.2	-9.06	-7.98	-9.17	-8.62	-9.98	-9.14	-8.85	-7.65	-9.24	-7.73	-8.43	-9.22	-8.87	-7.75	-8.38	-9.75	-9.44	-7.7
"hsa-miR-450b-3p"	-9.8	-9.83	-8.62	-8.26	-9.53	-9.07	-6.91	-9.43	-9.43	-9.04	-7.03	-7.91	-7.58	-6.65	-9.22	-7.23	-7.69	-7.3	-8.2	-9.06	-7.98	-9.17	-8.62	-9.98	-9.14	-8.85	-7.65	-9.24	-7.73	-8.43	-9.22	-8.87	-7.75	-8.38	-9.75	-9.44	-7.7
"hsa-miR-450b-5p"	-9.8	-9.83	-8.62	-8.26	-9.53	-9.07	-6.91	-9.43	-9.43	-9.04	-7.03	-7.91	-7.58	-6.65	-9.22	-7.23	-7.69	-7.3	-8.2	-9.06	-7.98	-9.17	-8.62	-9.98	-9.14	-8.85	-7.65	-9.24	-7.73	-8.43	-9.22	-8.87	-7.75	-8.38	-9.75	-9.44	-7.7
"hsa-miR-451"	5.66	3.46	5.16	4.08	5.04	2.28	1.84	3.95	3.12	3.13	4.47	5.51	1.49	2.3	5.98	1.82	4.76	7.03	5.02	3.34	3.64	0.93	0.83	3.35	2.87	6.79	2.61	4.74	6.04	6.22	3.23	5.52	2.25	4.62	1.8	6.11	4.56
"hsa-miR-452"	-9.8	-1.73	-2.85	-1.4	-2.41	-9.07	-1.13	-9.43	-9.43	-1.01	-7.03	-7.91	-7.58	-6.65	-9.22	-7.23	-7.69	-2.12	-8.2	-1.8	-7.98	-9.17	-8.62	-9.98	-9.14	-8.85	-7.65	-9.24	-7.73	-8.43	-9.22	-8.87	-7.75	-8.38	-2.95	-9.44	-7.7
"hsa-miR-452*"	-9.8	-9.83	-8.62	-8.26	-9.53	-9.07	-6.91	-9.43	-9.43	-9.04	-7.03	-7.91	-7.58	-6.65	-9.22	-7.23	-7.69	-7.3	-8.2	-9.06	-7.98	-9.17	-8.62	-9.98	-9.14	-8.85	-7.65	-9.24	-7.73	-8.43	-9.22	-8.87	-7.75	-8.38	-9.75	-9.44	-7.7
"hsa-miR-454"	-9.8	-2.62	-2.27	-2.51	-9.53	-9.07	-6.91	-9.43	-9.43	-9.04	-7.03	-7.91	-7.58	-6.65	-9.22	-1.66	-7.69	-7.3	-8.2	-9.06	-7.98	-9.17	-8.62	-9.98	-9.14	-8.85	-7.65	-9.24	-7.73	-8.43	-9.22	-8.87	-7.75	-8.38	-9.75	-9.44	-7.7
"hsa-miR-454*"	-9.8	-9.83	-8.62	-8.26	-9.53	-9.07	-6.91	-9.43	-9.43	-9.04	-7.03	-7.91	-7.58	-6.65	-9.22	-7.23	-7.69	-7.3	-8.2	-9.06	-7.98	-9.17	-8.62	-9.98	-9.14	-8.85	-7.65	-9.24	-7.73	-8.43	-9.22	-8.87	-7.75	-8.38	-9.75	-9.44	-7.7
"hsa-miR-455-3p"	-0.59	-2.98	0.58	0.87	-1.66	-1.6	-6.91	-2.31	-9.43	-2.02	-7.03	-7.91	-7.58	-6.65	-9.22	0.29	-2.36	-7.3	-8.2	-9.06	-2.06	-9.17	-0.91	-2.01	-9.14	-8.85	-7.65	-0.01	-7.73	-8.43	-2.46	-2.13	-1.79	-8.38	-9.75	-2.65	-7.7
"hsa-miR-455-5p"	-1.12	-2.52	-0.11	0.3	-3.23	-9.07	-6.91	-9.43	-9.43	-1.49	-7.03	-7.91	-7.58	-6.65	-9.22	-0.46	-7.69	-7.3	-8.2	-9.06	-2.69	-9.17	-2.33	-9.98	-9.14	-8.85	-7.65	-0.73	-7.73	-8.43	-1.23	-8.87	-2.43	-8.38	-3.55	-3.42	-7.7
"hsa-miR-466"	-9.8	-9.83	-8.62	-8.26	-9.53	-9.07	-6.91	-9.43	-9.43	-9.04	-7.03	-7.91	-7.58	-6.65	-9.22	-7.23	-7.69	-7.3	-8.2	-9.06	-7.98	-9.17	-8.62	-9.98	-9.14	-8.85	-7.65	-9.24	-7.73	-8.43	-9.22	-8.87	-7.75	-8.38	-9.75	-9.44	-7.7
"hsa-miR-483-3p"	-1.48	-9.83	-8.62	-8.26	-9.53	-9.07	-6.91	-9.43	-9.43	-9.04	-7.03	-7.91	-2.07	-6.65	-9.22	-7.23	-7.69	-7.3	-8.2	-9.06	-7.98	-9.17	-8.62	-9.98	-9.14	-8.85	-7.65	-9.24	-7.73	-8.43	-9.22	-8.87	-7.75	-8.38	-9.75	-9.44	-7.7
"hsa-miR-483-5p"	0.43	-1.22	-0.38	-1.61	1.42	-1.6	0.66	0.08	0.54	0.81	1.17	-0.35	-2.05	-1.03	0.94	-1.41	0.74	-1.67	0.59	0.61	0.66	-0.27	-0.88	0.45	0.06	-1.18	-7.65	0.75	-7.73	0.58	0.04	-0.52	-0.17	0.73	1.41	0	-7.7
"hsa-miR-484"	-9.8	-9.83	-8.62	-8.26	-9.53	-9.07	-6.91	-3.37	-9.43	-9.04	-7.03	-7.91	-7.58	-6.65	-3.21	-7.23	-7.69	-7.3	-8.2	-2.38	-7.98	-9.17	-2.93	-9.98	-9.14	-8.85	-7.65	-9.24	-7.73	-8.43	-9.22	-2.82	-2.52	-8.38	-9.75	-9.44	-7.7
"hsa-miR-485-3p"	-9.8	-9.83	-8.62	-8.26	-9.53	-9.07	-6.91	-9.43	-9.43	-9.04	-7.03	-7.91	-7.58	-6.65	-9.22	-7.23	-7.69	-7.3	-8.2	-9.06	-7.98	-9.17	-8.62	-9.98	-9.14	-8.85	-7.65	-9.24	-7.73	-8.43	-9.22	-8.87	-7.75	-8.38	-9.75	-9.44	-7.7
"hsa-miR-485-5p"	-9.8	-9.83	-8.62	-8.26	-9.53	-9.07	-6.91	-9.43	-9.43	-9.04	-7.03	-7.91	-7.58	-6.65	-9.22	-7.23	-7.69	-7.3	-8.2	-9.06	-7.98	-9.17	-8.62	-9.98	-9.14	-8.85	-7.65	-9.24	-7.73	-8.43	-9.22	-8.87	-7.75	-8.38	-9.75	-9.44	-7.7
"hsa-miR-486-3p"	-9.8	-9.83	-8.62	-8.26	-9.53	-9.07	-6.91	-9.43	-9.43	-9.04	-7.03	-7.91	-7.58	-6.65	-9.22	-7.23	-7.69	-7.3	-8.2	-9.06	-7.98	-9.17	-8.62	-9.98	-9.14	-8.85	-7.65	-9.24	-7.73	-8.43	-9.22	-8.87	-7.75	-8.38	-9.75	-9.44	-7.7
"hsa-miR-486-5p"	-9.8	-9.83	-8.62	-8.26	-9.53	-9.07	-6.91	-1.55	-9.43	-9.04	-7.03	0.49	-7.58	-6.65	-0.15	-7.23	-7.69	1.69	0.14	-9.06	-7.98	-9.17	-8.62	-9.98	-9.14	0.59	-7.65	-9.24	-7.73	-0.7	-9.22	-1.27	-7.75	-8.38	-9.75	-0.48	-7.7
"hsa-miR-487a"	-9.8	-9.83	-8.62	-8.26	-9.53	-9.07	-6.91	-9.43	-9.43	-9.04	-7.03	-7.91	-7.58	-6.65	-9.22	-7.23	-7.69	-7.3	-8.2	-9.06	-7.98	-9.17	-8.62	-9.98	-9.14	-8.85	-7.65	-9.24	-7.73	-8.43	-9.22	-8.87	-7.75	-8.38	-9.75	-9.44	-7.7
"hsa-miR-487b"	-9.8	-9.83	-8.62	-8.26	-9.53	-1.45	-6.91	-2.45	-1.73	-9.04	-7.03	-1.07	-0.71	-6.65	-0.97	-7.23	-2.31	-7.3	-2.98	-2.87	-2.41	-9.17	-0.37	-9.98	-9.14	-8.85	-7.65	-9.24	0.84	-8.43	-2.74	-0.39	-0.4	-8.38	-3.52	-0.8	-7.7
"hsa-miR-488"	-9.8	-3.84	-8.62	-8.26	-9.53	-9.07	-6.91	-9.43	-9.43	-9.04	-7.03	-7.91	-7.58	-6.65	-9.22	-7.23	-7.69	-7.3	-8.2	-9.06	-7.98	-9.17	-8.62	-9.98	-9.14	-8.85	-7.65	-9.24	-7.73	-8.43	-9.22	-8.87	-7.75	-8.38	-9.75	-9.44	-7.7
"hsa-miR-488*"	-9.8	-9.83	-8.62	-8.26	-9.53	-9.07	-6.91	-9.43	-9.43	-9.04	-7.03	-7.91	-7.58	-6.65	-9.22	-7.23	-7.69	-7.3	-8.2	-9.06	-7.98	-9.17	-8.62	-9.98	-9.14	-8.85	-7.65	-9.24	-7.73	-8.43	-9.22	-8.87	-7.75	-8.38	-9.75	-9.44	-7.7
"hsa-miR-489"	-9.8	-9.83	-8.62	-8.26	-9.53	-9.07	-6.91	-9.43	-9.43	-9.04	-7.03	-7.91	-7.58	-6.65	-9.22	-7.23	-7.69	-7.3	-8.2	-9.06	-7.98	-9.17	-8.62	-9.98	-9.14	-8.85	-7.65	-9.24	-7.73	-8.43	-9.22	-8.87	-7.75	-8.38	-9.75	-9.44	-7.7
"hsa-miR-490-3p"	-9.8	-9.83	-8.62	-8.26	-9.53	-9.07	-6.91	-9.43	-9.43	-9.04	-7.03	-7.91	-7.58	-6.65	-9.22	-7.23	-7.69	-7.3	-8.2	-9.06	-7.98	-9.17	-8.62	-9.98	-9.14	-8.85	-7.65	-9.24	-7.73	-8.43	-9.22	-8.87	-7.75	-8.38	-9.75	-9.44	-7.7
"hsa-miR-490-5p"	-9.8	-9.83	-8.62	-8.26	-9.53	-9.07	-6.91	-9.43	-9.43	-9.04	-7.03	-7.91	-7.58	-6.65	-9.22	-7.23	-7.69	-7.3	-8.2	-9.06	-7.98	-9.17	-8.62	-9.98	-9.14	-8.85	-7.65	-9.24	-7.73	-8.43	-9.22	-8.87	-7.75	-8.38	-9.75	-9.44	-7.7
"hsa-miR-491-3p"	-3.96	-3.03	-3.89	-2.51	-4.81	-9.07	-2.89	-0.74	-9.43	-9.04	-7.03	-1.21	-2.83	-0.8	-1.56	-2.98	-0.78	-7.3	-2.35	-1.46	-3.66	-9.17	-3.69	-9.98	-9.14	-8.85	-7.65	-9.24	-7.73	-8.43	-2.52	-0.71	-0.82	-8.38	-3.33	-1.88	-7.7
"hsa-miR-491-5p"	-9.8	-9.83	-8.62	-8.26	-9.53	-9.07	-6.91	-9.43	-9.43	-9.04	-7.03	-7.91	-7.58	-6.65	-9.22	-7.23	-7.69	-7.3	-8.2	-9.06	-7.98	-9.17	-8.62	-9.98	-9.14	-8.85	-7.65	-9.24	-7.73	-8.43	-9.22	-8.87	-7.75	-8.38	-9.75	-9.44	-7.7
"hsa-miR-492"	-9.8	-9.83	-8.62	-8.26	-9.53	-9.07	-6.91	-3.55	-9.43	-9.04	-7.03	-7.91	-7.58	-6.65	-9.22	-7.23	-7.69	-7.3	-8.2	-9.06	-7.98	-9.17	-8.62	-9.98	-9.14	-8.85	-7.65	-9.24	-7.73	-8.43	-9.22	-8.87	-7.75	-8.38	-9.75	-9.44	-7.7
"hsa-miR-493"	-9.8	-9.83	-8.62	-8.26	-9.53	-9.07	-6.91	-9.43	-9.43	-9.04	-7.03	-7.91	-7.58	-6.65	-9.22	-7.23	-7.69	-7.3	-8.2	-9.06	-7.98	-9.17	-8.62	-9.98	-9.14	-8.85	-7.65	-9.24	-7.73	-8.43	-9.22	-8.87	-7.75	-8.38	-9.75	-9.44	-7.7
"hsa-miR-493*"	-9.8	-9.83	-8.62	-8.26	-9.53	-9.07	-6.91	-9.43	-9.43	-9.04	-7.03	-7.91	-7.58	-6.65	-9.22	-7.23	-7.69	-7.3	-8.2	-9.06	-7.98	-9.17	-8.62	-9.98	-9.14	-8.85	-7.65	-9.24	0.86	-8.43	-9.22	-8.87	-7.75	-8.38	-9.75	-9.44	-7.7
"hsa-miR-494"	3.63	3.4	4.48	2.52	5.21	5.01	6.06	4.45	5.42	6.17	8.02	5.25	4.84	4.23	3.65	5.84	4.3	0.36	5.15	3.92	6.3	6.18	4.84	3.23	3.15	2.98	4.08	3.29	4.05	3.88	4.16	4.91	3.03	3.53	4.94	2.28	5.15
"hsa-miR-495"	-9.8	-3.27	-2.84	-8.26	-9.53	-9.07	-6.91	-9.43	-9.43	-9.04	-7.03	-7.91	-7.58	-6.65	-9.22	-7.23	-7.69	-7.3	-8.2	-9.06	-7.98	-9.17	-8.62	-9.98	-9.14	-8.85	-7.65	-9.24	0.07	-8.43	-9.22	-8.87	-7.75	-8.38	-9.75	-9.44	-7.7
"hsa-miR-496"	-9.8	-9.83	-8.62	-8.26	-9.53	-9.07	-6.91	-9.43	-9.43	-9.04	-7.03	-7.91	-7.58	-6.65	-9.22	-7.23	-7.69	-7.3	-8.2	-9.06	-7.98	-9.17	-8.62	-9.98	-9.14	-8.85	-7.65	-9.24	-7.73	-8.43	-9.22	-8.87	-7.75	-8.38	-9.75	-9.44	-7.7
"hsa-miR-497"	1.37	0.31	1.72	1.21	0.42	-9.07	-6.91	-2.07	0	-2.46	-7.03	-0.86	-7.58	-6.65	-1.52	-0.75	-0.25	-2.03	-2.31	-0.71	-1.73	2.11	-8.62	-1.74	-0.53	0.19	-1	0.08	-7.73	-0.6	-1.66	-8.87	0.97	-8.38	-1.37	0.23	-7.7
"hsa-miR-497*"	-9.8	-9.83	-8.62	-8.26	-9.53	-9.07	-6.91	-9.43	-9.43	-9.04	-7.03	-7.91	-7.58	-6.65	-9.22	-7.23	-7.69	-7.3	-8.2	-9.06	-7.98	-9.17	-8.62	-9.98	-9.14	-8.85	-7.65	-9.24	-7.73	-8.43	-9.22	-8.87	-7.75	-8.38	-9.75	-9.44	-7.7
"hsa-miR-498"	-1.51	-9.83	-8.62	-8.26	-9.53	-9.07	-6.91	-9.43	-9.43	-9.04	-7.03	-7.91	-7.58	-6.65	-9.22	-7.23	-7.69	-7.3	-8.2	-9.06	-7.98	-9.17	-8.62	-9.98	-9.14	-8.85	-7.65	-9.24	-7.73	-8.43	-9.22	-8.87	-7.75	-8.38	-9.75	-9.44	-7.7
"hsa-miR-499-3p"	-9.8	-9.83	-8.62	-8.26	-9.53	-9.07	-6.91	-9.43	-9.43	-9.04	-7.03	-7.91	-7.58	-6.65	-9.22	-7.23	-7.69	-7.3	-8.2	-9.06	-7.98	-9.17	-8.62	-9.98	-9.14	-8.85	-7.65	-9.24	-7.73	-8.43	-9.22	-8.87	-7.75	-8.38	-9.75	-9.44	-7.7
"hsa-miR-499-5p"	-9.8	-9.83	-8.62	-8.26	-9.53	-9.07	-6.91	-9.43	-9.43	-9.04	-7.03	-7.91	-7.58	-6.65	-9.22	-7.23	-7.69	-7.3	-8.2	-9.06	-7.98	-9.17	-8.62	-9.98	-9.14	-8.85	-7.65	-9.24	-7.73	-8.43	-9.22	-8.87	-7.75	-8.38	-9.75	-9.44	-7.7
"hsa-miR-500a"	-9.8	-4.67	-8.62	-8.26	-9.53	-9.07	-6.91	-4.15	-9.43	-3.52	-7.03	-7.91	-7.58	-6.65	-2.14	-7.23	-7.69	-7.3	-8.2	-9.06	-7.98	-9.17	-8.62	-9.98	-9.14	-8.85	-7.65	-9.24	-7.73	-8.43	-9.22	-8.87	-7.75	-8.38	-4.14	-9.44	-7.7
"hsa-miR-500a*"	-9.8	-9.83	-8.62	-8.26	-9.53	-9.07	-6.91	-9.43	-9.43	-9.04	-7.03	-7.91	-7.58	-6.65	-9.22	-7.23	-7.69	-7.3	-8.2	-9.06	-7.98	-9.17	-8.62	-9.98	-9.14	-8.85	-7.65	-9.24	-7.73	-8.43	-9.22	-8.87	-7.75	-8.38	-9.75	-9.44	-7.7
"hsa-miR-500b"	-9.8	-9.83	-8.62	-8.26	-9.53	-9.07	-6.91	-9.43	-9.43	-9.04	-7.03	-7.91	-7.58	-6.65	-9.22	-7.23	-7.69	-7.3	-8.2	-9.06	-7.98	-9.17	-8.62	-9.98	-9.14	-8.85	-7.65	-9.24	-7.73	-8.43	-9.22	-8.87	-7.75	-8.38	-9.75	-9.44	-7.7
"hsa-miR-501-3p"	-9.8	-9.83	-8.62	-8.26	-9.53	-9.07	-6.91	-9.43	-9.43	-9.04	-7.03	-7.91	-7.58	-6.65	-9.22	-7.23	-7.69	-7.3	-8.2	-9.06	-7.98	-9.17	-8.62	-9.98	-9.14	-8.85	-7.65	-9.24	-7.73	-8.43	-9.22	-8.87	-7.75	-8.38	-9.75	-9.44	-7.7
"hsa-miR-501-5p"	-9.8	-9.83	-8.62	-8.26	-9.53	-9.07	-6.91	-9.43	-9.43	-9.04	-7.03	-7.91	-7.58	-6.65	-9.22	-7.23	-7.69	-7.3	-8.2	-9.06	-7.98	-9.17	-8.62	-9.98	-9.14	-8.85	-7.65	-9.24	-7.73	-8.43	-9.22	-8.87	-7.75	-8.38	-9.75	-9.44	-7.7
"hsa-miR-502-3p"	-9.8	-9.83	-8.62	-8.26	-9.53	-9.07	-6.91	-9.43	-9.43	-9.04	-7.03	-7.91	-7.58	-6.65	-9.22	-7.23	-7.69	-7.3	-8.2	-9.06	-7.98	-9.17	-8.62	-9.98	-9.14	-8.85	-7.65	-9.24	-7.73	-8.43	-9.22	-8.87	-7.75	-8.38	-9.75	-9.44	-7.7
"hsa-miR-502-5p"	-9.8	-9.83	-8.62	-8.26	-9.53	-9.07	-6.91	-9.43	-9.43	-9.04	-7.03	-7.91	-7.58	-6.65	-9.22	-7.23	-7.69	-7.3	-8.2	-9.06	-7.98	-9.17	-8.62	-9.98	-9.14	-8.85	-7.65	-9.24	-7.73	-8.43	-9.22	-8.87	-7.75	-8.38	-9.75	-9.44	-7.7
"hsa-miR-503"	-9.8	-9.83	-8.62	-8.26	-9.53	-9.07	-6.91	-9.43	-9.43	-9.04	-7.03	-7.91	-7.58	-6.65	-9.22	-7.23	-7.69	-7.3	-8.2	-9.06	-7.98	-9.17	-8.62	-9.98	-9.14	-8.85	-7.65	-9.24	-7.73	-8.43	-9.22	-8.87	-7.75	-8.38	-9.75	-9.44	-7.7
"hsa-miR-504"	-9.8	-9.83	-8.62	-8.26	-9.53	-9.07	-6.91	-9.43	-9.43	-9.04	-7.03	-7.91	-7.58	-6.65	-9.22	-7.23	-7.69	-7.3	-8.2	-9.06	-7.98	-9.17	-8.62	-9.98	-9.14	-8.85	-7.65	-9.24	-7.73	-8.43	-9.22	-8.87	-7.75	-8.38	-9.75	-9.44	-7.7
"hsa-miR-505"	-9.8	-3.56	-8.62	-8.26	-3.49	-9.07	-6.91	-9.43	-9.43	-9.04	-7.03	-7.91	-7.58	-6.65	-9.22	-7.23	-7.69	-7.3	-8.2	-9.06	-7.98	-9.17	-8.62	-9.98	-9.14	-8.85	-7.65	-9.24	-7.73	-8.43	-9.22	-8.87	-7.75	-8.38	-9.75	-9.44	-7.7
"hsa-miR-505*"	-9.8	-9.83	-8.62	-8.26	-9.53	-9.07	-6.91	-9.43	-9.43	-9.04	-7.03	-7.91	-7.58	-6.65	-9.22	-7.23	-7.69	-7.3	-8.2	-9.06	-7.98	-9.17	-8.62	-9.98	-9.14	-8.85	-7.65	-9.24	-7.73	-8.43	-9.22	-8.87	-7.75	-8.38	-9.75	-9.44	-7.7
"hsa-miR-506"	-9.8	-9.83	-8.62	-8.26	-9.53	-9.07	-6.91	-9.43	-9.43	-9.04	-7.03	-7.91	-7.58	-6.65	-9.22	-7.23	-7.69	-7.3	-8.2	-9.06	-7.98	-9.17	-8.62	-9.98	-9.14	-8.85	-7.65	-9.24	-7.73	-8.43	-9.22	-8.87	-7.75	-8.38	-9.75	-9.44	-7.7
"hsa-miR-507"	-9.8	-9.83	-8.62	-8.26	-9.53	-9.07	-6.91	-9.43	-9.43	-9.04	-7.03	-7.91	-7.58	-6.65	-9.22	-7.23	-7.69	-7.3	-8.2	-9.06	-7.98	-9.17	-8.62	-9.98	-9.14	-8.85	-7.65	-9.24	-7.73	-8.43	-9.22	-8.87	-7.75	-8.38	-9.75	-9.44	-7.7
"hsa-miR-508-3p"	-9.8	-9.83	-8.62	-8.26	-9.53	-9.07	-6.91	-9.43	-9.43	-9.04	-7.03	-7.91	-7.58	-6.65	-9.22	-7.23	-7.69	-7.3	-8.2	-9.06	-7.98	-9.17	-8.62	-9.98	-9.14	-8.85	-7.65	-9.24	-7.73	-8.43	-9.22	-8.87	-7.75	-8.38	-9.75	-9.44	-7.7
"hsa-miR-508-5p"	-9.8	-9.83	-8.62	-8.26	-9.53	-9.07	-6.91	-9.43	-9.43	-9.04	-7.03	-7.91	-7.58	-6.65	-3.77	-7.23	-7.69	-7.3	-8.2	-9.06	-7.98	-9.17	-8.62	-9.98	-9.14	-8.85	-7.65	-9.24	-7.73	-8.43	-9.22	-8.87	-7.75	-8.38	-9.75	-9.44	-7.7
"hsa-miR-509-3-5p"	-9.8	-9.83	-8.62	-8.26	-9.53	-9.07	-6.91	-9.43	-9.43	-9.04	-7.03	-7.91	-7.58	-6.65	-9.22	-7.23	-7.69	-7.3	-8.2	-9.06	-7.98	-9.17	-8.62	-9.98	-9.14	-8.85	-7.65	-9.24	-7.73	-8.43	-9.22	-8.87	-7.75	-8.38	-9.75	-9.44	-7.7
"hsa-miR-509-3p"	-9.8	-9.83	-8.62	-8.26	-9.53	-9.07	-6.91	-9.43	-9.43	-9.04	-7.03	-7.91	-7.58	-6.65	-9.22	-7.23	-7.69	-7.3	-8.2	-9.06	-7.98	-9.17	-8.62	-9.98	-9.14	-8.85	-7.65	-9.24	-7.73	-8.43	-9.22	-8.87	-7.75	-8.38	-9.75	-9.44	-7.7
"hsa-miR-509-5p"	-9.8	-9.83	-8.62	-8.26	-9.53	-9.07	-6.91	-9.43	-9.43	-9.04	-7.03	-7.91	-7.58	-6.65	-9.22	-7.23	-7.69	-7.3	-8.2	-9.06	-7.98	-9.17	-8.62	-9.98	-9.14	-8.85	-7.65	-9.24	-7.73	-8.43	-9.22	-8.87	-7.75	-8.38	-9.75	-9.44	-7.7
"hsa-miR-510"	-9.8	-3.41	-8.62	-8.26	-9.53	-9.07	-6.91	-9.43	-9.43	-9.04	-7.03	-7.91	-7.58	-6.65	-9.22	-7.23	-7.69	-7.3	-8.2	-9.06	-7.98	-9.17	-8.62	-9.98	-9.14	-8.85	-7.65	-9.24	-7.73	-8.43	-9.22	-8.87	-7.75	-8.38	-9.75	-9.44	-7.7
"hsa-miR-511"	-9.8	-9.83	-8.62	-8.26	-9.53	-9.07	-6.91	-9.43	-9.43	-9.04	-7.03	-7.91	-7.58	-6.65	-9.22	-7.23	-7.69	-7.3	-8.2	-9.06	-7.98	-9.17	-8.62	-9.98	-9.14	-8.85	-7.65	-9.24	-7.73	-8.43	-9.22	-8.87	-7.75	-8.38	-9.75	-9.44	-7.7
"hsa-miR-512-3p"	-9.8	-9.83	-8.62	-8.26	-9.53	-9.07	-6.91	-9.43	-9.43	-9.04	-7.03	-7.91	-7.58	-6.65	-9.22	-7.23	-7.69	-7.3	-8.2	-9.06	-7.98	-9.17	-8.62	-9.98	-9.14	-8.85	-7.65	-9.24	-7.73	-8.43	-9.22	-8.87	-7.75	-8.38	-9.75	-9.44	-7.7
"hsa-miR-512-5p"	-9.8	-9.83	-8.62	-8.26	-9.53	-9.07	-6.91	-9.43	-9.43	-9.04	-7.03	-7.91	-7.58	-6.65	-9.22	-7.23	-7.69	-7.3	-8.2	-9.06	-7.98	-9.17	-8.62	-9.98	-9.14	-8.85	-7.65	-9.24	-7.73	-8.43	-9.22	-8.87	-7.75	-8.38	-9.75	-9.44	-7.7
"hsa-miR-513a-3p"	-9.8	-9.83	-8.62	-8.26	-9.53	-9.07	-6.91	-9.43	-9.43	-9.04	-7.03	-7.91	-7.58	-6.65	-9.22	-7.23	-7.69	-7.3	-8.2	-9.06	-7.98	-9.17	-8.62	-9.98	-9.14	-8.85	-7.65	-9.24	-7.73	-8.43	-9.22	-8.87	-7.75	-8.38	-9.75	-9.44	-7.7
"hsa-miR-513a-5p"	-0.18	-1.18	0.78	-1.38	1.56	0.19	1.42	0.32	0.71	1.25	3.38	0.59	0.01	-1.12	-0.32	2.06	-0.04	-7.3	0.74	-0.55	2.12	0.82	0.23	-2.26	-9.14	-8.85	-7.65	-9.24	-7.73	-8.43	-0.16	-0.54	-7.75	-8.38	1.05	-1.61	-7.7
"hsa-miR-513b"	-2.27	-0.56	-1.45	-0.69	-0.36	-2.24	0.87	-0.9	-1.34	-0.21	2.48	-0.54	-2.25	-6.65	-0.72	0.04	-1.39	-7.3	-0.98	-3.8	0.33	-0.6	-1.2	-9.98	-9.14	-8.85	-7.65	-9.24	-7.73	-8.43	-2.53	-1.19	-7.75	-8.38	-0.98	-2.86	-7.7
"hsa-miR-513c"	-3.22	-0.96	-1.63	-1.02	-0.69	-9.07	0.51	-1.23	-9.43	-0.55	2.28	-0.88	-2.25	-6.65	-0.84	-0.95	-1.37	-7.3	-1.54	-9.06	-0.08	-1.45	-1.33	-9.98	-9.14	-8.85	-7.65	-9.24	-7.73	-8.43	-2.92	-1.25	-7.75	-8.38	-1.46	-3.9	-7.7
"hsa-miR-514"	-9.8	-9.83	-8.62	-8.26	-9.53	-9.07	-6.91	-9.43	-9.43	-9.04	-7.03	-7.91	-7.58	-6.65	-9.22	-7.23	-7.69	-7.3	-8.2	-9.06	-7.98	-9.17	-8.62	-9.98	-9.14	-8.85	-7.65	-9.24	-7.73	-8.43	-9.22	-8.87	-7.75	-8.38	-9.75	-9.44	-7.7
"hsa-miR-514b-3p"	-9.8	-9.83	-8.62	-8.26	-9.53	-9.07	-6.91	-9.43	-9.43	-9.04	-7.03	-7.91	-7.58	-6.65	-9.22	-7.23	-7.69	-7.3	-8.2	-9.06	-7.98	-9.17	-8.62	-9.98	-9.14	-8.85	-7.65	-9.24	-7.73	-8.43	-9.22	-8.87	-7.75	-8.38	-9.75	-9.44	-7.7
"hsa-miR-514b-5p"	-1.1	-9.83	-8.62	-8.26	-1.94	-9.07	-6.91	-1.9	-9.43	-2.99	-7.03	-7.91	-7.58	-6.65	-1.88	-7.23	-7.69	-7.3	-8.2	-9.06	-7.98	-9.17	-8.62	-9.98	-9.14	-8.85	-7.65	-9.24	-7.73	-8.43	-9.22	-8.87	-7.75	-8.38	-1.92	-9.44	-7.7
"hsa-miR-515-3p"	-9.8	-9.83	-8.62	-8.26	-9.53	-9.07	-6.91	-9.43	-9.43	-9.04	-7.03	-7.91	-7.58	-6.65	-9.22	-7.23	-7.69	-7.3	-8.2	-9.06	-7.98	-9.17	-8.62	-9.98	-9.14	-8.85	-7.65	-9.24	-7.73	-8.43	-9.22	-8.87	-7.75	-8.38	-9.75	-9.44	-7.7
"hsa-miR-515-5p"	-9.8	-9.83	-8.62	-8.26	-9.53	-9.07	-6.91	-9.43	-9.43	-9.04	-7.03	-7.91	-7.58	-6.65	-9.22	-7.23	-7.69	-7.3	-8.2	-9.06	-7.98	-9.17	-8.62	-9.98	-9.14	-8.85	-7.65	-9.24	-7.73	-8.43	-9.22	-8.87	-7.75	-8.38	-9.75	-9.44	-7.7
"hsa-miR-516a-3p"	-9.8	-9.83	-8.62	-8.26	-9.53	-9.07	-6.91	-9.43	-9.43	-9.04	-7.03	-7.91	-7.58	-6.65	-9.22	-7.23	-7.69	-7.3	-8.2	-9.06	-7.98	-9.17	-8.62	-9.98	-9.14	-8.85	-7.65	-9.24	-7.73	-8.43	-9.22	-8.87	-7.75	-8.38	-9.75	-9.44	-7.7
"hsa-miR-516a-5p"	-9.8	-9.83	-8.62	-8.26	-9.53	-9.07	-6.91	-9.43	-9.43	-9.04	-7.03	-7.91	-7.58	-6.65	-9.22	-7.23	-7.69	-7.3	-8.2	-9.06	-7.98	-9.17	-8.62	-9.98	-9.14	-8.85	-7.65	-9.24	-7.73	-8.43	-9.22	-8.87	-7.75	-8.38	-3.46	-9.44	-7.7
"hsa-miR-516b"	-9.8	-9.83	-8.62	-8.26	-9.53	-9.07	-6.91	-9.43	-9.43	-9.04	-7.03	-7.91	-7.58	-6.65	-9.22	-7.23	-7.69	-7.3	-8.2	-9.06	-7.98	-9.17	-8.62	-9.98	-9.14	-8.85	-7.65	-9.24	-7.73	-8.43	-9.22	-8.87	-7.75	-8.38	-9.75	-9.44	-7.7
"hsa-miR-517*"	-9.8	-9.83	-8.62	-8.26	-9.53	-9.07	-6.91	-9.43	-9.43	-9.04	-7.03	-7.91	-7.58	-6.65	-9.22	-7.23	-7.69	-7.3	-8.2	-9.06	-7.98	-9.17	-8.62	-9.98	-9.14	-8.85	-7.65	-9.24	-7.73	-8.43	-9.22	-8.87	-7.75	-8.38	-9.75	-9.44	-7.7
"hsa-miR-517a"	-9.8	-9.83	-8.62	-8.26	-9.53	-9.07	-6.91	-9.43	-9.43	-9.04	-7.03	-7.91	-7.58	-6.65	-9.22	-7.23	-7.69	-7.3	-8.2	-9.06	-7.98	-9.17	-8.62	-9.98	-9.14	-8.85	-7.65	-9.24	-7.73	-8.43	-9.22	-8.87	-7.75	-8.38	-9.75	-9.44	-7.7
"hsa-miR-517b"	-9.8	-9.83	-8.62	-8.26	-9.53	-9.07	-6.91	-9.43	-9.43	-9.04	-7.03	-7.91	-7.58	-6.65	-9.22	-7.23	-7.69	-7.3	-8.2	-9.06	-7.98	-9.17	-8.62	-9.98	-9.14	-8.85	-7.65	-9.24	-7.73	-8.43	-9.22	-8.87	-7.75	-8.38	-9.75	-9.44	-7.7
"hsa-miR-517c"	-9.8	-9.83	-8.62	-8.26	-9.53	-9.07	-6.91	-9.43	-9.43	-9.04	-7.03	-7.91	-7.58	-6.65	-9.22	-7.23	-7.69	-7.3	-8.2	-9.06	-7.98	-9.17	-8.62	-9.98	-9.14	-8.85	-7.65	-9.24	-7.73	-8.43	-9.22	-8.87	-7.75	-8.38	-9.75	-9.44	-7.7
"hsa-miR-518a-3p"	-9.8	-9.83	-8.62	-8.26	-9.53	-9.07	-6.91	-9.43	-9.43	-9.04	-7.03	-7.91	-7.58	-6.65	-9.22	-7.23	-7.69	-7.3	-8.2	-9.06	-7.98	-9.17	-8.62	-9.98	-9.14	-8.85	-7.65	-9.24	-7.73	-8.43	-9.22	-8.87	-7.75	-8.38	-9.75	-9.44	-7.7
"hsa-miR-518a-5p"	-9.8	-9.83	-8.62	-8.26	-9.53	-9.07	-6.91	-9.43	-9.43	-9.04	-7.03	-7.91	-7.58	-6.65	-3.18	-7.23	-7.69	-7.3	-8.2	-9.06	-7.98	-9.17	-8.62	-9.98	-9.14	-8.85	-7.65	-9.24	-7.73	-8.43	-9.22	-8.87	-7.75	-8.38	-9.75	-9.44	-7.7
"hsa-miR-518b"	-9.8	-9.83	-8.62	-8.26	-9.53	-9.07	-6.91	-9.43	-9.43	-9.04	-7.03	-7.91	-7.58	-6.65	-9.22	-7.23	-7.69	-7.3	-8.2	-9.06	-7.98	-9.17	-8.62	-9.98	-9.14	-8.85	-7.65	-9.24	-7.73	-8.43	-9.22	-8.87	-7.75	-8.38	-9.75	-9.44	-7.7
"hsa-miR-518c"	-9.8	-9.83	-8.62	-8.26	-9.53	-9.07	-6.91	-9.43	-9.43	-9.04	-7.03	-7.91	-7.58	-6.65	-9.22	-7.23	-7.69	-7.3	-8.2	-9.06	-7.98	-9.17	-8.62	-9.98	-9.14	-8.85	-7.65	-9.24	-7.73	-8.43	-9.22	-8.87	-7.75	-8.38	-9.75	-9.44	-7.7
"hsa-miR-518c*"	-9.8	-9.83	-8.62	-8.26	-9.53	-9.07	-6.91	-9.43	-9.43	-9.04	-7.03	-7.91	-7.58	-6.65	-9.22	-7.23	-7.69	-7.3	-8.2	-9.06	-7.98	-9.17	-8.62	-9.98	-9.14	-8.85	-7.65	-9.24	-7.73	-8.43	-9.22	-8.87	-7.75	-8.38	-9.75	-9.44	-7.7
"hsa-miR-518d-3p"	-9.8	-9.83	-8.62	-8.26	-9.53	-9.07	-6.91	-9.43	-9.43	-9.04	-7.03	-7.91	-7.58	-6.65	-9.22	-7.23	-7.69	-7.3	-8.2	-9.06	-7.98	-9.17	-8.62	-9.98	-9.14	-8.85	-7.65	-9.24	-7.73	-8.43	-9.22	-8.87	-7.75	-8.38	-9.75	-9.44	-7.7
"hsa-miR-518e"	-9.8	-9.83	-8.62	-8.26	-9.53	-9.07	-6.91	-9.43	-9.43	-9.04	-7.03	-7.91	-7.58	-6.65	-9.22	-7.23	-7.69	-7.3	-8.2	-9.06	-7.98	-9.17	-8.62	-9.98	-9.14	-8.85	-7.65	-9.24	-7.73	-8.43	-9.22	-8.87	-7.75	-8.38	-9.75	-9.44	-7.7
"hsa-miR-518e*"	-9.8	-9.83	-8.62	-8.26	-9.53	-9.07	-6.91	-9.43	-9.43	-9.04	-7.03	-7.91	-7.58	-6.65	-9.22	-7.23	-7.69	-7.3	-8.2	-9.06	-7.98	-9.17	-8.62	-9.98	-9.14	-8.85	-7.65	-9.24	-7.73	-8.43	-9.22	-8.87	-7.75	-8.38	-9.75	-9.44	-7.7
"hsa-miR-518f"	-9.8	-9.83	-8.62	-8.26	-9.53	-9.07	-6.91	-9.43	-9.43	-9.04	-7.03	-7.91	-7.58	-6.65	-9.22	-7.23	-7.69	-7.3	-8.2	-9.06	-7.98	-9.17	-8.62	-9.98	-9.14	-8.85	-7.65	-9.24	-7.73	-8.43	-9.22	-8.87	-7.75	-8.38	-9.75	-9.44	-7.7
"hsa-miR-518f*"	-9.8	-9.83	-8.62	-8.26	-9.53	-9.07	-6.91	-9.43	-9.43	-9.04	-7.03	-7.91	-7.58	-6.65	-9.22	-7.23	-7.69	-7.3	-8.2	-9.06	-7.98	-9.17	-8.62	-9.98	-9.14	-8.85	-7.65	-9.24	-7.73	-8.43	-9.22	-8.87	-7.75	-8.38	-9.75	-9.44	-7.7
"hsa-miR-519b-3p"	-9.8	-9.83	-8.62	-8.26	-9.53	-9.07	-6.91	-9.43	-9.43	-9.04	-7.03	-7.91	-7.58	-6.65	-9.22	-7.23	-7.69	-7.3	-8.2	-9.06	-7.98	-9.17	-8.62	-9.98	-9.14	-8.85	-7.65	-9.24	-7.73	-8.43	-9.22	-8.87	-7.75	-8.38	-9.75	-9.44	-7.7
"hsa-miR-519c-3p"	-9.8	-9.83	-8.62	-8.26	-9.53	-9.07	-6.91	-9.43	-9.43	-9.04	-7.03	-7.91	-7.58	-6.65	-9.22	-7.23	-7.69	-7.3	-8.2	-9.06	-7.98	-9.17	-8.62	-9.98	-9.14	-8.85	-7.65	-9.24	-7.73	-8.43	-9.22	-8.87	-7.75	-8.38	-9.75	-9.44	-7.7
"hsa-miR-519d"	-9.8	-9.83	-8.62	-8.26	-9.53	-9.07	-6.91	-9.43	-9.43	-9.04	-7.03	-7.91	-7.58	-6.65	-9.22	-7.23	-7.69	-7.3	-8.2	-9.06	-7.98	-9.17	-8.62	-9.98	-9.14	-8.85	-7.65	-9.24	-7.73	-8.43	-9.22	-8.87	-7.75	-8.38	-9.75	-9.44	-7.7
"hsa-miR-519e"	-9.8	-9.83	-8.62	-8.26	-9.53	-9.07	-6.91	-9.43	-9.43	-9.04	-7.03	-7.91	-7.58	-6.65	-9.22	-7.23	-7.69	-7.3	-8.2	-9.06	-7.98	-9.17	-8.62	-9.98	-9.14	-8.85	-7.65	-9.24	-7.73	-8.43	-9.22	-8.87	-7.75	-8.38	-9.75	-9.44	-7.7
"hsa-miR-519e*"	-9.8	-9.83	-8.62	-8.26	-9.53	-9.07	-6.91	-9.43	-9.43	-9.04	-7.03	-7.91	-7.58	-6.65	-9.22	-7.23	-7.69	-7.3	-8.2	-9.06	-7.98	-9.17	-8.62	-9.98	-9.14	-8.85	-7.65	-9.24	-7.73	-8.43	-9.22	-8.87	-7.75	-8.38	-9.75	-9.44	-7.7
"hsa-miR-520a-3p"	-9.8	-9.83	-8.62	-8.26	-9.53	-9.07	-6.91	-9.43	-9.43	-9.04	-7.03	-7.91	-7.58	-6.65	-9.22	-7.23	-7.69	-7.3	-8.2	-9.06	-7.98	-9.17	-8.62	-9.98	-9.14	-8.85	-7.65	-9.24	-7.73	-8.43	-9.22	-8.87	-7.75	-8.38	-9.75	-9.44	-7.7
"hsa-miR-520a-5p"	-9.8	-9.83	-8.62	-8.26	-9.53	-9.07	-6.91	-9.43	-9.43	-9.04	-7.03	-7.91	-7.58	-6.65	-9.22	-7.23	-7.69	-7.3	-8.2	-9.06	-7.98	-9.17	-8.62	-9.98	-9.14	-8.85	-7.65	-9.24	-7.73	-8.43	-9.22	-8.87	-7.75	-8.38	-9.75	-9.44	-7.7
"hsa-miR-520b"	-9.8	-9.83	-8.62	-8.26	-9.53	-9.07	-6.91	-9.43	-9.43	-9.04	-7.03	-7.91	-7.58	-6.65	-9.22	-7.23	-7.69	-7.3	-8.2	-9.06	-7.98	-9.17	-8.62	-9.98	-9.14	-8.85	-7.65	-9.24	-7.73	-8.43	-9.22	-8.87	-7.75	-8.38	-9.75	-9.44	-7.7
"hsa-miR-520c-3p"	-9.8	-9.83	-8.62	-8.26	-9.53	-9.07	-6.91	-9.43	-9.43	-9.04	-7.03	-7.91	-7.58	-6.65	-9.22	-7.23	-7.69	-7.3	-8.2	-9.06	-7.98	-9.17	-8.62	-9.98	-9.14	-8.85	-7.65	-9.24	-7.73	-8.43	-9.22	-8.87	-7.75	-8.38	-9.75	-9.44	-7.7
"hsa-miR-520d-3p"	-3.05	-9.83	-8.62	-8.26	-9.53	-9.07	-6.91	-9.43	-9.43	-9.04	-7.03	-7.91	-7.58	-6.65	-9.22	-7.23	-7.69	-7.3	-8.2	-9.06	-7.98	-9.17	-8.62	-9.98	-9.14	-8.85	-7.65	-9.24	-7.73	-8.43	-9.22	-8.87	-7.75	-8.38	-9.75	-9.44	-7.7
"hsa-miR-520e"	-9.8	-9.83	-8.62	-8.26	-9.53	-9.07	-6.91	-9.43	-9.43	-9.04	-7.03	-7.91	-7.58	-6.65	-9.22	-7.23	-7.69	-7.3	-8.2	-9.06	-7.98	-9.17	-8.62	-9.98	-9.14	-8.85	-7.65	-9.24	-7.73	-8.43	-9.22	-8.87	-7.75	-8.38	-9.75	-9.44	-7.7
"hsa-miR-520f"	-9.8	-9.83	-8.62	-8.26	-9.53	-9.07	-6.91	-9.43	-9.43	-9.04	-7.03	-7.91	-7.58	-6.65	-9.22	-7.23	-7.69	-7.3	-8.2	-9.06	-7.98	-9.17	-8.62	-9.98	-9.14	-8.85	-7.65	-9.24	-7.73	-8.43	-9.22	-8.87	-7.75	-8.38	-9.75	-9.44	-7.7
"hsa-miR-520g"	-9.8	-9.83	-8.62	-8.26	-9.53	-9.07	-6.91	-9.43	-9.43	-9.04	-7.03	-7.91	-7.58	-6.65	-9.22	-7.23	-7.69	-7.3	-8.2	-9.06	-7.98	-9.17	-8.62	-9.98	-9.14	-8.85	-7.65	-9.24	-7.73	-8.43	-9.22	-8.87	-7.75	-8.38	-9.75	-9.44	-7.7
"hsa-miR-520h"	-9.8	-9.83	-8.62	-8.26	-9.53	-9.07	-6.91	-9.43	-9.43	-9.04	-7.03	-7.91	-7.58	-6.65	-9.22	-7.23	-7.69	-7.3	-8.2	-9.06	-7.98	-9.17	-8.62	-9.98	-9.14	-8.85	-7.65	-9.24	-7.73	-8.43	-9.22	-8.87	-7.75	-8.38	-9.75	-9.44	-7.7
"hsa-miR-521"	-9.8	-9.83	-8.62	-8.26	-9.53	-9.07	-6.91	-9.43	-9.43	-9.04	-7.03	-7.91	-7.58	-6.65	-9.22	-7.23	-7.69	-7.3	-8.2	-9.06	-7.98	-9.17	-8.62	-9.98	-9.14	-8.85	-7.65	-9.24	-7.73	-8.43	-9.22	-8.87	-7.75	-8.38	-9.75	-9.44	-7.7
"hsa-miR-522"	-9.8	-9.83	-8.62	-8.26	-9.53	-9.07	-6.91	-9.43	-9.43	-9.04	-7.03	-7.91	-7.58	-6.65	-9.22	-7.23	-7.69	-7.3	-8.2	-9.06	-7.98	-9.17	-8.62	-9.98	-9.14	-8.85	-7.65	-9.24	-7.73	-8.43	-9.22	-8.87	-7.75	-8.38	-9.75	-9.44	-7.7
"hsa-miR-523"	-9.8	-9.83	-8.62	-8.26	-9.53	-9.07	-6.91	-9.43	-9.43	-9.04	-7.03	-7.91	-7.58	-6.65	-9.22	-7.23	-7.69	-7.3	-8.2	-9.06	-7.98	-9.17	-8.62	-9.98	-9.14	-8.85	-7.65	-9.24	-7.73	-8.43	-9.22	-8.87	-7.75	-8.38	-9.75	-9.44	-7.7
"hsa-miR-524-3p"	-9.8	-9.83	-8.62	-8.26	-9.53	-9.07	-6.91	-9.43	-9.43	-9.04	-7.03	-7.91	-7.58	-6.65	-9.22	-7.23	-7.69	-7.3	-8.2	-9.06	-7.98	-9.17	-8.62	-9.98	-9.14	-8.85	-7.65	-9.24	-7.73	-8.43	-9.22	-8.87	-7.75	-8.38	-9.75	-9.44	-7.7
"hsa-miR-525-3p"	-9.8	-9.83	-8.62	-8.26	-9.53	-9.07	-6.91	-9.43	-9.43	-9.04	-7.03	-7.91	-7.58	-6.65	-9.22	-7.23	-7.69	-7.3	-8.2	-9.06	-7.98	-9.17	-8.62	-9.98	-9.14	-8.85	-7.65	-9.24	-7.73	-8.43	-9.22	-8.87	-7.75	-8.38	-9.75	-9.44	-7.7
"hsa-miR-525-5p"	-9.8	-9.83	-8.62	-8.26	-9.53	-9.07	-6.91	-9.43	-9.43	-9.04	-7.03	-7.91	-7.58	-6.65	-9.22	-7.23	-7.69	-7.3	-8.2	-9.06	-7.98	-9.17	-8.62	-9.98	-9.14	-8.85	-7.65	-9.24	-7.73	-8.43	-9.22	-8.87	-7.75	-8.38	-9.75	-9.44	-7.7
"hsa-miR-526b"	-9.8	-9.83	-8.62	-8.26	-9.53	-9.07	-6.91	-9.43	-9.43	-9.04	-7.03	-7.91	-7.58	-6.65	-9.22	-7.23	-7.69	-7.3	-8.2	-9.06	-7.98	-9.17	-8.62	-9.98	-9.14	-8.85	-7.65	-9.24	-7.73	-8.43	-9.22	-8.87	-7.75	-8.38	-9.75	-9.44	-7.7
"hsa-miR-526b*"	-9.8	-9.83	-8.62	-8.26	-9.53	-9.07	-6.91	-9.43	-9.43	-9.04	-7.03	-7.91	-7.58	-6.65	-9.22	-7.23	-7.69	-7.3	-8.2	-9.06	-7.98	-9.17	-8.62	-9.98	-9.14	-8.85	-7.65	-9.24	-7.73	-8.43	-9.22	-8.87	-7.75	-8.38	-9.75	-9.44	-7.7
"hsa-miR-532-3p"	-9.8	-9.83	-8.62	-8.26	-9.53	-9.07	-6.91	-9.43	-9.43	-9.04	-7.03	-7.91	-7.58	-6.65	-9.22	-7.23	-7.69	-7.3	-8.2	-9.06	-7.98	-9.17	-8.62	-9.98	-9.14	-8.85	-7.65	-9.24	-7.73	-8.43	-9.22	-8.87	-7.75	-8.38	-9.75	-9.44	-7.7
"hsa-miR-532-5p"	-9.8	-1.38	-1.1	-2.27	-1.81	-9.07	-1.93	-9.43	-9.43	-2.83	-7.03	-7.91	-2.23	-6.65	-2.94	-1.76	-1.63	-7.3	-8.2	-9.06	-7.98	-9.17	-1.78	-9.98	-9.14	-8.85	-7.65	-9.24	-7.73	-8.43	-2.74	-2.87	-7.75	-8.38	-2.87	-3.03	-7.7
"hsa-miR-539"	-9.8	-9.83	-8.62	-8.26	-9.53	-9.07	-6.91	-9.43	-9.43	-9.04	-7.03	-7.91	-7.58	-6.65	-9.22	-7.23	-7.69	-7.3	-8.2	-9.06	-7.98	-9.17	-8.62	-9.98	-9.14	-8.85	-7.65	-9.24	-7.73	-8.43	-9.22	-8.87	-7.75	-8.38	-9.75	-9.44	-7.7
"hsa-miR-541"	-9.8	-9.83	-8.62	-8.26	-9.53	-9.07	-6.91	-9.43	-9.43	-9.04	-7.03	-7.91	-7.58	-6.65	-9.22	-7.23	-7.69	-7.3	-8.2	-9.06	-7.98	-9.17	-8.62	-9.98	-9.14	-8.85	-7.65	-9.24	-7.73	-8.43	-9.22	-8.87	-7.75	-8.38	-9.75	-9.44	-7.7
"hsa-miR-541*"	-9.8	-9.83	-8.62	-8.26	-9.53	-9.07	-6.91	-9.43	-9.43	-9.04	-7.03	-7.91	-7.58	-6.65	-9.22	-7.23	-7.69	-7.3	-8.2	-9.06	-7.98	-9.17	-8.62	-9.98	-9.14	-8.85	-7.65	-9.24	-7.73	-8.43	-9.22	-8.87	-7.75	-8.38	-9.75	-9.44	-7.7
"hsa-miR-542-3p"	-9.8	-9.83	-8.62	-8.26	-9.53	-9.07	-6.91	-9.43	-9.43	-9.04	-7.03	-7.91	-7.58	-6.65	-9.22	-7.23	-7.69	-7.3	-8.2	-9.06	-7.98	-9.17	-8.62	-9.98	-9.14	-8.85	-7.65	-9.24	-7.73	-8.43	-9.22	-8.87	-7.75	-8.38	-9.75	-9.44	-7.7
"hsa-miR-542-5p"	-9.8	-9.83	-8.62	-8.26	-9.53	-9.07	-6.91	-9.43	-9.43	-9.04	-7.03	-7.91	-7.58	-6.65	-9.22	-7.23	-7.69	-7.3	-8.2	-9.06	-7.98	-9.17	-8.62	-9.98	-9.14	-8.85	-7.65	-9.24	-7.73	-8.43	-9.22	-8.87	-7.75	-8.38	-9.75	-9.44	-7.7
"hsa-miR-543"	-9.8	-9.83	-8.62	-8.26	-9.53	-9.07	-6.91	-9.43	-9.43	-9.04	-7.03	-7.91	-7.58	-6.65	-9.22	-7.23	-7.69	-7.3	-8.2	-9.06	-7.98	-9.17	-8.62	-9.98	-9.14	-8.85	-7.65	-9.24	-7.73	-8.43	-9.22	-8.87	-7.75	-8.38	-9.75	-9.44	-7.7
"hsa-miR-544"	-9.8	-9.83	-8.62	-8.26	-9.53	-9.07	-6.91	-9.43	-9.43	-9.04	-7.03	-7.91	-7.58	-6.65	-9.22	-7.23	-7.69	-7.3	-8.2	-9.06	-7.98	-9.17	-8.62	-9.98	-9.14	-8.85	-7.65	-9.24	-7.73	-8.43	-9.22	-8.87	-7.75	-8.38	-9.75	-9.44	-7.7
"hsa-miR-544b"	-9.8	-9.83	-8.62	-8.26	-9.53	-9.07	-6.91	-9.43	-9.43	-9.04	-7.03	-7.91	-7.58	-6.65	-9.22	-7.23	-7.69	-7.3	-8.2	-9.06	-7.98	-9.17	-8.62	-9.98	-9.14	-8.85	-7.65	-9.24	-7.73	-8.43	-9.22	-8.87	-7.75	-8.38	-9.75	-9.44	-7.7
"hsa-miR-545"	-9.8	-9.83	-8.62	-8.26	-9.53	-9.07	-6.91	-9.43	-9.43	-9.04	-7.03	-7.91	-7.58	-6.65	-9.22	-7.23	-7.69	-7.3	-8.2	-9.06	-7.98	-9.17	-8.62	-9.98	-9.14	-8.85	-7.65	-9.24	-7.73	-8.43	-9.22	-8.87	-7.75	-8.38	-9.75	-9.44	-7.7
"hsa-miR-545*"	-9.8	-9.83	-8.62	-8.26	-9.53	-9.07	-6.91	-9.43	-9.43	-9.04	-7.03	-7.91	-7.58	-6.65	-9.22	-7.23	-7.69	-7.3	-8.2	-9.06	-7.98	-9.17	-8.62	-9.98	-9.14	-8.85	-7.65	-9.24	-7.73	-8.43	-9.22	-8.87	-7.75	-8.38	-9.75	-9.44	-7.7
"hsa-miR-548a-3p"	-9.8	-9.83	-8.62	-8.26	-9.53	-9.07	-6.91	-9.43	-9.43	-9.04	-7.03	-7.91	-7.58	-6.65	-9.22	-7.23	-7.69	-7.3	-8.2	-9.06	-7.98	-9.17	-8.62	-9.98	-9.14	-8.85	-7.65	-9.24	-7.73	-8.43	-9.22	-8.87	-7.75	-8.38	-9.75	-9.44	-7.7
"hsa-miR-548a-5p"	-9.8	-9.83	-8.62	-8.26	-9.53	-9.07	-6.91	-9.43	-9.43	-9.04	-7.03	-7.91	-7.58	-6.65	-9.22	-7.23	-7.69	-7.3	-8.2	-9.06	-7.98	-9.17	-8.62	-9.98	-9.14	-8.85	-7.65	-9.24	-7.73	-8.43	-9.22	-8.87	-7.75	-8.38	-9.75	-9.44	-7.7
"hsa-miR-548aa"	-9.8	-9.83	-8.62	-8.26	-9.53	-9.07	-6.91	-9.43	-9.43	-9.04	-7.03	-7.91	-7.58	-6.65	-9.22	-7.23	-7.69	-7.3	-8.2	-9.06	-7.98	-9.17	-8.62	-9.98	-9.14	-8.85	-7.65	-9.24	-7.73	-8.43	-9.22	-8.87	-7.75	-8.38	-9.75	-9.44	-7.7
"hsa-miR-548b-3p"	-9.8	-9.83	-8.62	-8.26	-9.53	-9.07	-6.91	-9.43	-9.43	-9.04	-7.03	-7.91	-7.58	-6.65	-9.22	-7.23	-7.69	-7.3	-8.2	-9.06	-7.98	-9.17	-8.62	-9.98	-9.14	-8.85	-7.65	-9.24	-7.73	-8.43	-9.22	-8.87	-7.75	-8.38	-9.75	-9.44	-7.7
"hsa-miR-548b-5p"	-9.8	-9.83	-8.62	-8.26	-9.53	-9.07	-6.91	-9.43	-9.43	-9.04	-7.03	-7.91	-7.58	-6.65	-9.22	-7.23	-7.69	-7.3	-8.2	-9.06	-7.98	-9.17	-8.62	-9.98	-9.14	-8.85	-7.65	-9.24	-7.73	-8.43	-9.22	-8.87	-7.75	-8.38	-9.75	-9.44	-7.7
"hsa-miR-548c-3p"	-9.8	-9.83	-8.62	-8.26	-9.53	-9.07	-6.91	-9.43	-9.43	-9.04	-7.03	-7.91	-7.58	-6.65	-9.22	-7.23	-7.69	-7.3	-8.2	-9.06	-7.98	-9.17	-8.62	-9.98	-9.14	-8.85	-7.65	-9.24	-7.73	-8.43	-9.22	-8.87	-7.75	-8.38	-9.75	-9.44	-7.7
"hsa-miR-548c-5p"	-9.8	-9.83	-8.62	-8.26	-9.53	-9.07	-6.91	-9.43	-9.43	-9.04	-7.03	-7.91	-7.58	-6.65	-9.22	-7.23	-7.69	-7.3	-8.2	-9.06	-7.98	-9.17	-8.62	-9.98	-9.14	-8.85	-7.65	-9.24	-7.73	-8.43	-9.22	-8.87	-7.75	-8.38	-9.75	-9.44	-7.7
"hsa-miR-548d-3p"	-9.8	-9.83	-8.62	-8.26	-9.53	-9.07	-6.91	-9.43	-9.43	-9.04	-7.03	-7.91	-7.58	-6.65	-9.22	-7.23	-7.69	-7.3	-8.2	-9.06	-7.98	-9.17	-8.62	-9.98	-9.14	-8.85	-7.65	-9.24	-7.73	-8.43	-9.22	-8.87	-7.75	-8.38	-9.75	-9.44	-7.7
"hsa-miR-548d-5p"	-9.8	-9.83	-8.62	-8.26	-9.53	-9.07	-6.91	-9.43	-9.43	-9.04	-7.03	-7.91	-7.58	-6.65	-9.22	-7.23	-7.69	-7.3	-8.2	-9.06	-7.98	-9.17	-8.62	-9.98	-9.14	-8.85	-7.65	-9.24	-7.73	-8.43	-9.22	-8.87	-7.75	-8.38	-9.75	-9.44	-7.7
"hsa-miR-548e"	-9.8	-9.83	-8.62	-8.26	-9.53	-9.07	-6.91	-9.43	-9.43	-9.04	-7.03	-7.91	-7.58	-6.65	-9.22	-7.23	-7.69	-7.3	-8.2	-9.06	-7.98	-9.17	-8.62	-9.98	-9.14	-8.85	-7.65	-9.24	-7.73	-8.43	-9.22	-8.87	-7.75	-8.38	-9.75	-9.44	-7.7
"hsa-miR-548f"	-9.8	-9.83	-8.62	-8.26	-9.53	-9.07	-6.91	-9.43	-9.43	-9.04	-7.03	-7.91	-7.58	-6.65	-9.22	-7.23	-7.69	-7.3	-8.2	-9.06	-7.98	-9.17	-8.62	-9.98	-9.14	-8.85	-7.65	-9.24	-7.73	-8.43	-9.22	-8.87	-7.75	-8.38	-9.75	-9.44	-7.7
"hsa-miR-548g"	-9.8	-9.83	-8.62	-8.26	-9.53	-9.07	-6.91	-9.43	-9.43	-9.04	-7.03	-7.91	-7.58	-6.65	-9.22	-7.23	-7.69	-7.3	-8.2	-9.06	-7.98	-9.17	-8.62	-9.98	-9.14	-8.85	-7.65	-9.24	-7.73	-8.43	-9.22	-8.87	-7.75	-8.38	-9.75	-9.44	-7.7
"hsa-miR-548h"	-9.8	-9.83	-8.62	-8.26	-9.53	-9.07	-6.91	-9.43	-9.43	-9.04	-7.03	-7.91	-7.58	-6.65	-9.22	-7.23	-7.69	-7.3	-8.2	-9.06	-7.98	-9.17	-8.62	-9.98	-9.14	-8.85	-7.65	-9.24	-7.73	-8.43	-9.22	-8.87	-7.75	-8.38	-9.75	-9.44	-7.7
"hsa-miR-548i"	-9.8	-9.83	-8.62	-8.26	-9.53	-9.07	-6.91	-9.43	-9.43	-9.04	-7.03	-7.91	-7.58	-6.65	-9.22	-7.23	-7.69	-7.3	-8.2	-9.06	-7.98	-9.17	-8.62	-9.98	-9.14	-8.85	-7.65	-9.24	-7.73	-8.43	-9.22	-8.87	-7.75	-8.38	-9.75	-9.44	-7.7
"hsa-miR-548j"	-9.8	-9.83	-8.62	-8.26	-9.53	-9.07	-6.91	-9.43	-9.43	-9.04	-7.03	-7.91	-7.58	-6.65	-9.22	-7.23	-7.69	-7.3	-8.2	-9.06	-7.98	-9.17	-8.62	-9.98	-9.14	-8.85	-7.65	-9.24	-7.73	-8.43	-9.22	-8.87	-7.75	-8.38	-9.75	-9.44	-7.7
"hsa-miR-548k"	-9.8	-9.83	-8.62	-8.26	-9.53	-9.07	-6.91	-9.43	-9.43	-9.04	-7.03	-7.91	-7.58	-6.65	-9.22	-7.23	-7.69	-7.3	-8.2	-9.06	-7.98	-9.17	-8.62	-9.98	-9.14	-8.85	-7.65	-9.24	-7.73	-8.43	-9.22	-8.87	-7.75	-8.38	-9.75	-9.44	-7.7
"hsa-miR-548l"	-9.8	-9.83	-8.62	-8.26	-9.53	-9.07	-6.91	-9.43	-9.43	-9.04	-7.03	-7.91	-7.58	-6.65	-9.22	-7.23	-7.69	-7.3	-8.2	-9.06	-7.98	-9.17	-8.62	-9.98	-9.14	-8.85	-7.65	-9.24	-7.73	-8.43	-9.22	-8.87	-7.75	-8.38	-9.75	-9.44	-7.7
"hsa-miR-548m"	-9.8	-9.83	-8.62	-8.26	-9.53	-9.07	-6.91	-9.43	-9.43	-9.04	-7.03	-7.91	-7.58	-6.65	-9.22	-7.23	-7.69	-7.3	-8.2	-9.06	-7.98	-9.17	-8.62	-9.98	-9.14	-8.85	-7.65	-9.24	-7.73	-8.43	-9.22	-8.87	-7.75	-8.38	-9.75	-9.44	-7.7
"hsa-miR-548n"	-9.8	-9.83	-8.62	-8.26	-9.53	-9.07	-6.91	-9.43	-9.43	-9.04	-7.03	-7.91	-7.58	-6.65	-9.22	-7.23	-7.69	-7.3	-8.2	-9.06	-7.98	-9.17	-8.62	-9.98	-9.14	-8.85	-7.65	-9.24	-7.73	-8.43	-9.22	-8.87	-7.75	-8.38	-9.75	-9.44	-7.7
"hsa-miR-548o"	-9.8	-9.83	-8.62	-8.26	-9.53	-9.07	-6.91	-9.43	-9.43	-9.04	-7.03	-7.91	-7.58	-6.65	-9.22	-7.23	-7.69	-7.3	-8.2	-9.06	-7.98	-9.17	-8.62	-9.98	-9.14	-8.85	-7.65	-9.24	-7.73	-8.43	-9.22	-8.87	-7.75	-8.38	-9.75	-9.44	-7.7
"hsa-miR-548p"	-9.8	-9.83	-8.62	-8.26	-9.53	-9.07	-6.91	-9.43	-9.43	-9.04	-7.03	-7.91	-7.58	-6.65	-9.22	-7.23	-7.69	-7.3	-8.2	-9.06	-7.98	-9.17	-8.62	-9.98	-9.14	-8.85	-7.65	-9.24	-7.73	-8.43	-9.22	-8.87	-7.75	-8.38	-9.75	-9.44	-7.7
"hsa-miR-548q"	0.84	-0.59	-8.62	-1.03	-1.45	-9.07	-6.91	-0.27	-9.43	-1.92	-7.03	-1.03	-7.58	-6.65	-1.2	-7.23	-7.69	-7.3	-8.2	-9.06	-2.65	-9.17	-8.62	-9.98	-9.14	-8.85	-7.65	-9.24	-7.73	-8.43	-1.81	-3.06	-7.75	-8.38	-1.36	-0.37	-7.7
"hsa-miR-548s"	-9.8	-9.83	-8.62	-8.26	-9.53	-9.07	-6.91	-9.43	-9.43	-9.04	-7.03	-7.91	-7.58	-6.65	-9.22	-7.23	-7.69	-7.3	-8.2	-9.06	-7.98	-9.17	-8.62	-9.98	-9.14	-8.85	-7.65	-9.24	-7.73	-8.43	-9.22	-8.87	-7.75	-8.38	-9.75	-9.44	-7.7
"hsa-miR-548t"	-9.8	-9.83	-8.62	-8.26	-9.53	-9.07	-6.91	-9.43	-9.43	-9.04	-7.03	-7.91	-7.58	-6.65	-9.22	-7.23	-7.69	-7.3	-8.2	-9.06	-7.98	-9.17	-8.62	-9.98	-9.14	-8.85	-7.65	-9.24	-7.73	-8.43	-9.22	-8.87	-7.75	-8.38	-9.75	-9.44	-7.7
"hsa-miR-548u"	-9.8	-9.83	-8.62	-8.26	-9.53	-9.07	-6.91	-9.43	-9.43	-9.04	-7.03	-7.91	-7.58	-6.65	-9.22	-7.23	-7.69	-7.3	-8.2	-9.06	-7.98	-9.17	-8.62	-9.98	-9.14	-8.85	-7.65	-9.24	-7.73	-8.43	-9.22	-8.87	-7.75	-8.38	-9.75	-9.44	-7.7
"hsa-miR-548v"	-9.8	-9.83	-8.62	-8.26	-9.53	-9.07	-6.91	-9.43	-9.43	-9.04	-7.03	-7.91	-7.58	-6.65	-9.22	-7.23	-7.69	-7.3	-8.2	-9.06	-7.98	-9.17	-8.62	-9.98	-9.14	-8.85	-7.65	-9.24	-7.73	-8.43	-9.22	-8.87	-7.75	-8.38	-9.75	-9.44	-7.7
"hsa-miR-548w"	-9.8	-9.83	-8.62	-8.26	-9.53	-9.07	-6.91	-9.43	-9.43	-9.04	-7.03	-7.91	-7.58	-6.65	-9.22	-7.23	-7.69	-7.3	-8.2	-9.06	-7.98	-9.17	-8.62	-9.98	-9.14	-8.85	-7.65	-9.24	-7.73	-8.43	-9.22	-8.87	-7.75	-8.38	-9.75	-9.44	-7.7
"hsa-miR-548x"	-9.8	-9.83	-8.62	-8.26	-9.53	-9.07	-6.91	-9.43	-9.43	-9.04	-7.03	-7.91	-7.58	-6.65	-9.22	-7.23	-7.69	-7.3	-8.2	-9.06	-7.98	-9.17	-8.62	-9.98	-9.14	-8.85	-7.65	-9.24	-7.73	-8.43	-9.22	-8.87	-7.75	-8.38	-9.75	-9.44	-7.7
"hsa-miR-548y"	-9.8	-9.83	-8.62	-8.26	-9.53	-9.07	-6.91	-9.43	-9.43	-9.04	-7.03	-7.91	-7.58	-6.65	-9.22	-7.23	-7.69	-7.3	-8.2	-9.06	-7.98	-9.17	-8.62	-9.98	-9.14	-8.85	-7.65	-9.24	-7.73	-8.43	-9.22	-8.87	-7.75	-8.38	-9.75	-9.44	-7.7
"hsa-miR-548z"	-9.8	-9.83	-8.62	-8.26	-9.53	-9.07	-6.91	-9.43	-9.43	-9.04	-7.03	-7.91	-7.58	-6.65	-9.22	-7.23	-7.69	-7.3	-8.2	-9.06	-7.98	-9.17	-8.62	-9.98	-9.14	-8.85	-7.65	-9.24	-7.73	-8.43	-9.22	-8.87	-7.75	-8.38	-9.75	-9.44	-7.7
"hsa-miR-549"	-9.8	-9.83	-8.62	-8.26	-9.53	-9.07	-6.91	-9.43	-9.43	-9.04	-7.03	-7.91	-7.58	-6.65	-9.22	-7.23	-7.69	-7.3	-8.2	-9.06	-7.98	-9.17	-8.62	-9.98	-9.14	-8.85	-7.65	-9.24	-7.73	-8.43	-9.22	-8.87	-7.75	-8.38	-9.75	-9.44	-7.7
"hsa-miR-550a"	-9.8	-9.83	-8.62	-8.26	-4.67	-9.07	-0.24	-1.45	-9.43	-9.04	-7.03	-1.24	-3.3	-0.19	-1.38	-7.23	-0.66	-7.3	-1.32	-1.98	-3.48	-9.17	-1.26	-9.98	-9.14	-8.85	-7.65	-9.24	-7.73	-8.43	-9.22	-1.11	-1.6	-8.38	-9.75	-1.8	-7.7
"hsa-miR-550a*"	-9.8	-9.83	-8.62	-8.26	-9.53	-9.07	-6.91	-9.43	-9.43	-9.04	-7.03	-7.91	-7.58	-6.65	-9.22	-7.23	-7.69	-7.3	-8.2	-9.06	-7.98	-9.17	-8.62	-9.98	-9.14	-8.85	-7.65	-9.24	-7.73	-8.43	-9.22	-8.87	-7.75	-8.38	-9.75	-9.44	-7.7
"hsa-miR-550b"	-9.8	-9.83	-8.62	-8.26	-9.53	-9.07	-6.91	-9.43	-9.43	-9.04	-7.03	-7.91	-7.58	-6.65	-9.22	-7.23	-7.69	-7.3	-8.2	-9.06	-7.98	-9.17	-8.62	-9.98	-9.14	-8.85	-7.65	-9.24	-7.73	-8.43	-9.22	-8.87	-7.75	-8.38	-9.75	-9.44	-7.7
"hsa-miR-551a"	-9.8	-9.83	-8.62	-8.26	-9.53	-9.07	-6.91	-9.43	-9.43	-9.04	-7.03	-7.91	-7.58	-6.65	-9.22	-7.23	-7.69	-7.3	-8.2	-9.06	-7.98	-9.17	-8.62	-9.98	-9.14	-8.85	-7.65	-9.24	-7.73	-8.43	-9.22	-8.87	-7.75	-8.38	-9.75	-9.44	-7.7
"hsa-miR-551b"	-9.8	-1.96	-1.58	-3.65	-9.53	-9.07	-6.91	-9.43	-9.43	-9.04	-7.03	-7.91	-7.58	-6.65	-9.22	-0.2	-7.69	-7.3	-8.2	-9.06	-7.98	-9.17	-8.62	-9.98	-9.14	-8.85	-7.65	-9.24	-7.73	-8.43	-9.22	-8.87	-7.75	-8.38	-9.75	-9.44	-7.7
"hsa-miR-551b*"	-9.8	-9.83	-8.62	-8.26	-9.53	-9.07	-6.91	-9.43	-9.43	-9.04	-7.03	-7.91	-7.58	-6.65	-9.22	-7.23	-7.69	-7.3	-8.2	-9.06	-7.98	-9.17	-8.62	-9.98	-9.14	-8.85	-7.65	-9.24	-7.73	-8.43	-9.22	-8.87	-7.75	-8.38	-9.75	-9.44	-7.7
"hsa-miR-552"	-9.8	-9.83	-8.62	-8.26	-9.53	-9.07	-6.91	-9.43	-9.43	-9.04	-7.03	-7.91	-7.58	-6.65	-9.22	-7.23	-7.69	-7.3	-8.2	-9.06	-7.98	-9.17	-8.62	-9.98	-9.14	-8.85	-7.65	-9.24	-7.73	-8.43	-9.22	-8.87	-7.75	-8.38	-9.75	-9.44	-7.7
"hsa-miR-553"	-9.8	-9.83	-8.62	-8.26	-9.53	-9.07	-6.91	-9.43	-9.43	-9.04	-7.03	-7.91	-7.58	-6.65	-9.22	-7.23	-7.69	-7.3	-8.2	-9.06	-7.98	-9.17	-8.62	-9.98	-9.14	-8.85	-7.65	-9.24	-7.73	-8.43	-9.22	-8.87	-7.75	-8.38	-9.75	-9.44	-7.7
"hsa-miR-554"	-9.8	-9.83	-8.62	-8.26	-9.53	-9.07	-6.91	-9.43	-9.43	-9.04	-7.03	-7.91	-7.58	-6.65	-9.22	-7.23	-7.69	-7.3	-8.2	-9.06	-7.98	-9.17	-8.62	-9.98	-9.14	-8.85	-7.65	-9.24	-7.73	-8.43	-9.22	-8.87	-7.75	-8.38	-9.75	-9.44	-7.7
"hsa-miR-555"	-9.8	-9.83	-8.62	-8.26	-9.53	-9.07	-6.91	-9.43	-9.43	-9.04	-7.03	-7.91	-7.58	-6.65	-9.22	-7.23	-7.69	-7.3	-8.2	-9.06	-7.98	-9.17	-8.62	-9.98	-9.14	-8.85	-7.65	-9.24	-7.73	-8.43	-9.22	-8.87	-7.75	-8.38	-9.75	-9.44	-7.7
"hsa-miR-556-3p"	-9.8	-9.83	-8.62	-8.26	-9.53	-9.07	-6.91	-9.43	-9.43	-9.04	-7.03	-7.91	-7.58	-6.65	-9.22	-7.23	-7.69	-7.3	-8.2	-9.06	-7.98	-9.17	-8.62	-9.98	-9.14	-8.85	-7.65	-9.24	-7.73	-8.43	-9.22	-8.87	-7.75	-8.38	-9.75	-9.44	-7.7
"hsa-miR-556-5p"	-9.8	-9.83	-8.62	-8.26	-9.53	-9.07	-6.91	-9.43	-9.43	-9.04	-7.03	-7.91	-7.58	-6.65	-9.22	-7.23	-7.69	-7.3	-8.2	-9.06	-7.98	-9.17	-8.62	-9.98	-9.14	-8.85	-7.65	-9.24	-7.73	-8.43	-9.22	-8.87	-7.75	-8.38	-9.75	-9.44	-7.7
"hsa-miR-557"	-0.49	-3.93	-8.62	-8.26	-2.13	-9.07	-6.91	-1.72	-9.43	-2.08	-7.03	-7.91	-7.58	-6.65	-1.66	-7.23	-7.69	-7.3	-8.2	-9.06	-7.98	-9.17	-2.88	-9.98	-9.14	-8.85	-7.65	-9.24	-7.73	-8.43	-3.23	-2.83	-0.93	-8.38	-1.85	-1.45	-7.7
"hsa-miR-558"	-9.8	-9.83	-8.62	-8.26	-9.53	-9.07	-6.91	-9.43	-9.43	-9.04	-7.03	-7.91	-7.58	-6.65	-9.22	-7.23	-7.69	-7.3	-8.2	-9.06	-7.98	-9.17	-8.62	-9.98	-9.14	-8.85	-7.65	-9.24	-7.73	-8.43	-9.22	-8.87	-7.75	-8.38	-9.75	-9.44	-7.7
"hsa-miR-559"	-9.8	-9.83	-8.62	-8.26	-9.53	-9.07	-6.91	-9.43	-9.43	-9.04	-7.03	-7.91	-7.58	-6.65	-9.22	-7.23	-7.69	-7.3	-8.2	-9.06	-7.98	-9.17	-8.62	-9.98	-9.14	-8.85	-7.65	-9.24	-7.73	-8.43	-9.22	-8.87	-7.75	-8.38	-9.75	-9.44	-7.7
"hsa-miR-561"	-9.8	-9.83	-8.62	-8.26	-9.53	-9.07	-6.91	-9.43	-9.43	-9.04	-7.03	-7.91	-7.58	-6.65	-9.22	-7.23	-7.69	-7.3	-8.2	-9.06	-7.98	-9.17	-8.62	-9.98	-9.14	-8.85	-7.65	-9.24	-7.73	-8.43	-9.22	-8.87	-7.75	-8.38	-9.75	-9.44	-7.7
"hsa-miR-562"	-9.8	-9.83	-8.62	-8.26	-9.53	-9.07	-6.91	-9.43	-9.43	-9.04	-7.03	-7.91	-7.58	-6.65	-9.22	-7.23	-7.69	-7.3	-8.2	-9.06	-7.98	-9.17	-8.62	-9.98	-9.14	-8.85	-7.65	-9.24	-7.73	-8.43	-9.22	-8.87	-7.75	-8.38	-9.75	-9.44	-7.7
"hsa-miR-563"	-9.8	-9.83	-8.62	-8.26	-9.53	-9.07	-0.46	-2.35	-9.43	-9.04	-7.03	-7.91	-3.24	-1.05	-2.11	-7.23	-1.17	-7.3	-2.83	-9.06	-7.98	-9.17	-1.54	-9.98	-9.14	-8.85	-7.65	-9.24	-7.73	-8.43	-9.22	-1.55	-3.52	-8.38	-9.75	-2.27	-7.7
"hsa-miR-564"	-0.94	-2.32	-8.62	-2.55	-2.36	-9.07	-6.91	0.44	-9.43	-9.04	-7.03	-0.61	-7.58	-6.65	-0.87	-7.23	-2.1	-7.3	-8.2	-3.53	-7.98	-9.17	-8.62	-9.98	-9.14	-8.85	-7.65	-9.24	-7.73	-8.43	-9.22	-1.64	-3.03	-8.38	-2.07	-0.78	-7.7
"hsa-miR-566"	-9.8	-9.83	-8.62	-8.26	-9.53	-9.07	-6.91	-9.43	-9.43	-9.04	-7.03	-7.91	-7.58	-6.65	-9.22	-7.23	-7.69	-7.3	-8.2	-9.06	-7.98	-9.17	-8.62	-9.98	-9.14	-8.85	-7.65	-9.24	-7.73	-8.43	-9.22	-8.87	-7.75	-8.38	-9.75	-9.44	-7.7
"hsa-miR-567"	-9.8	-9.83	-8.62	-8.26	-9.53	-9.07	-6.91	-9.43	-9.43	-9.04	-7.03	-7.91	-7.58	-6.65	-9.22	-7.23	-7.69	-7.3	-8.2	-9.06	-7.98	-9.17	-8.62	-9.98	-9.14	-8.85	-7.65	-9.24	-7.73	-8.43	-9.22	-8.87	-7.75	-8.38	-9.75	-9.44	-7.7
"hsa-miR-568"	-9.8	-9.83	-8.62	-8.26	-9.53	-9.07	-6.91	-9.43	-9.43	-9.04	-7.03	-7.91	-7.58	-6.65	-9.22	-7.23	-7.69	-7.3	-8.2	-9.06	-7.98	-9.17	-8.62	-9.98	-9.14	-8.85	-7.65	-9.24	-7.73	-8.43	-9.22	-8.87	-7.75	-8.38	-9.75	-9.44	-7.7
"hsa-miR-569"	-9.8	-9.83	-8.62	-8.26	-9.53	-9.07	-6.91	-9.43	-9.43	-9.04	-7.03	-7.91	-7.58	-6.65	-9.22	-7.23	-7.69	-7.3	-8.2	-9.06	-7.98	-9.17	-8.62	-9.98	-9.14	-8.85	-7.65	-9.24	-7.73	-8.43	-9.22	-8.87	-7.75	-8.38	-9.75	-9.44	-7.7
"hsa-miR-570"	-9.8	-9.83	-8.62	-8.26	-9.53	-9.07	-6.91	-9.43	-9.43	-9.04	-7.03	-7.91	-7.58	-6.65	-9.22	-7.23	-7.69	-7.3	-8.2	-9.06	-7.98	-9.17	-8.62	-9.98	-9.14	-8.85	-7.65	-9.24	-7.73	-8.43	-9.22	-8.87	-7.75	-8.38	-9.75	-9.44	-7.7
"hsa-miR-571"	-9.8	-9.83	-8.62	-8.26	-9.53	-9.07	-6.91	-9.43	-9.43	-9.04	-7.03	-7.91	-7.58	-6.65	-9.22	-7.23	-7.69	-7.3	-8.2	-9.06	-7.98	-9.17	-8.62	-9.98	-9.14	-8.85	-7.65	-9.24	-7.73	-8.43	-9.22	-8.87	-7.75	-8.38	-9.75	-9.44	-7.7
"hsa-miR-572"	2.96	1.47	0.69	1.99	0.94	-9.07	-1.71	0.7	-0.46	0.14	-0.73	0.48	-0.88	-0.82	-0.35	-7.23	0.03	-1.68	0.13	0.26	0.73	-1.09	-1.69	0.13	-0.51	-0.21	-0.84	-0.57	-7.73	-0.07	0.75	-0.87	-0.19	0.62	0.59	0.64	-7.7
"hsa-miR-573"	-9.8	-9.83	-8.62	-8.26	-9.53	-9.07	-6.91	-9.43	-9.43	-9.04	-7.03	-7.91	-7.58	-6.65	-9.22	-7.23	-7.69	-7.3	-8.2	-9.06	-7.98	-9.17	-8.62	-9.98	-9.14	-8.85	-7.65	-9.24	-7.73	-8.43	-9.22	-8.87	-7.75	-8.38	-9.75	-9.44	-7.7
"hsa-miR-574-3p"	-0.37	-9.83	-1.73	-8.26	-3.87	0.43	-0.27	-1.49	-1.74	-0.06	0.12	-0.77	-1.5	-6.65	-0.31	-7.23	-7.69	-0.31	-2.59	-1.27	-2.27	-0.23	-1.51	-0.79	-9.14	0.2	0.61	-9.24	-7.73	-8.43	-9.22	-0.48	-2.42	-8.38	-1.8	-1.46	-7.7
"hsa-miR-574-5p"	3.15	1.61	3.05	1.94	3.75	1.87	4.53	2.72	2.41	3.58	4.87	2.59	2.29	3.06	2.74	3.18	3.67	2.8	3.13	3.2	3.19	2.4	2.67	1.19	1.98	1.44	3.08	2.27	1.99	2.37	2.5	2.83	2.3	3.18	3.38	1.65	2.68
"hsa-miR-575"	0.02	-2.6	-8.62	-8.26	-0.56	0.43	-0.8	0.65	0.7	0.2	-0.24	0.89	0.32	0.68	2.07	-7.23	0.84	0.3	0.65	0.27	0.28	0.2	-0.31	0.96	0.3	0.48	-7.65	0.48	-7.73	1.46	-0.13	0.07	0.49	1.23	0.67	1	1.25
"hsa-miR-576-3p"	-9.8	-9.83	-8.62	-8.26	-9.53	-9.07	-6.91	-9.43	-9.43	-9.04	-7.03	-7.91	-7.58	-6.65	-9.22	-7.23	-7.69	-7.3	-8.2	-9.06	-7.98	-9.17	-8.62	-9.98	-9.14	-8.85	-7.65	-9.24	-7.73	-8.43	-9.22	-8.87	-7.75	-8.38	-9.75	-9.44	-7.7
"hsa-miR-576-5p"	-9.8	-9.83	-8.62	-8.26	-9.53	-9.07	-6.91	-9.43	-9.43	-9.04	-7.03	-7.91	-7.58	-6.65	-9.22	-7.23	-7.69	-7.3	-8.2	-9.06	-7.98	-9.17	-8.62	-9.98	-9.14	-8.85	-7.65	-9.24	-7.73	-8.43	-9.22	-8.87	-7.75	-8.38	-9.75	-9.44	-7.7
"hsa-miR-577"	-9.8	-9.83	-8.62	-8.26	-9.53	-9.07	-6.91	-9.43	-9.43	-9.04	-7.03	-7.91	-7.58	-6.65	-9.22	-7.23	-7.69	-7.3	-8.2	-9.06	-7.98	-9.17	-8.62	-9.98	-9.14	-8.85	-7.65	-9.24	-7.73	-8.43	-9.22	-8.87	-7.75	-8.38	-9.75	-9.44	-7.7
"hsa-miR-578"	-9.8	-9.83	-8.62	-8.26	-9.53	-9.07	-6.91	-9.43	-9.43	-9.04	-7.03	-7.91	-7.58	-6.65	-9.22	-7.23	-7.69	-7.3	-8.2	-9.06	-7.98	-9.17	-8.62	-9.98	-9.14	-8.85	-7.65	-9.24	-7.73	-8.43	-9.22	-8.87	-7.75	-8.38	-9.75	-9.44	-7.7
"hsa-miR-579"	-9.8	-9.83	-8.62	-8.26	-9.53	-9.07	-6.91	-9.43	-9.43	-9.04	-7.03	-7.91	-7.58	-6.65	-9.22	-7.23	-7.69	-7.3	-8.2	-9.06	-7.98	-9.17	-8.62	-9.98	-9.14	-8.85	-7.65	-9.24	-7.73	-8.43	-9.22	-8.87	-7.75	-8.38	-9.75	-9.44	-7.7
"hsa-miR-580"	-9.8	-9.83	-8.62	-8.26	-9.53	-9.07	-6.91	-9.43	-9.43	-9.04	-7.03	-7.91	-7.58	-6.65	-9.22	-7.23	-7.69	-7.3	-8.2	-9.06	-7.98	-9.17	-8.62	-9.98	-9.14	-8.85	-7.65	-9.24	-7.73	-8.43	-9.22	-8.87	-7.75	-8.38	-9.75	-9.44	-7.7
"hsa-miR-581"	-9.8	-9.83	-8.62	-8.26	-9.53	-9.07	-6.91	-9.43	-9.43	-9.04	-7.03	-7.91	-7.58	-6.65	-9.22	-7.23	-7.69	-7.3	-8.2	-9.06	-7.98	-9.17	-8.62	-9.98	-9.14	-8.85	-7.65	-9.24	-7.73	-8.43	-9.22	-8.87	-7.75	-8.38	-9.75	-9.44	-7.7
"hsa-miR-582-3p"	-9.8	-9.83	-8.62	-8.26	-9.53	-9.07	-6.91	-9.43	-9.43	-9.04	-7.03	-7.91	-7.58	-6.65	-9.22	-7.23	-7.69	-7.3	-8.2	-9.06	-7.98	-9.17	-8.62	-9.98	-9.14	-8.85	-7.65	-9.24	-7.73	-8.43	-9.22	-8.87	-7.75	-8.38	-9.75	-9.44	-7.7
"hsa-miR-582-5p"	-9.8	0.16	-0.67	-0.89	-9.53	-9.07	-6.91	-9.43	-9.43	-9.04	-7.03	-7.91	-7.58	-6.65	-9.22	-7.23	-7.69	-7.3	-8.2	-9.06	-7.98	-9.17	-8.62	-9.98	-9.14	-8.85	-7.65	-9.24	-7.73	-8.43	-9.22	-1.56	-7.75	-8.38	-9.75	-9.44	-7.7
"hsa-miR-583"	-9.8	-9.83	-8.62	-8.26	-9.53	-9.07	-6.91	-9.43	-9.43	-9.04	-7.03	-7.91	-7.58	-6.65	-2.97	-7.23	-7.69	-7.3	-8.2	-9.06	-7.98	-9.17	-8.62	-9.98	-9.14	-8.85	-7.65	-9.24	-7.73	-8.43	-9.22	-8.87	-7.75	-8.38	-9.75	-9.44	-7.7
"hsa-miR-584"	-9.8	-9.83	-8.62	-8.26	-9.53	-9.07	-6.91	-9.43	-9.43	-3.01	-7.03	-7.91	-7.58	-6.65	-2.39	-7.23	-7.69	-7.3	-8.2	-9.06	-7.98	-9.17	-8.62	-9.98	-9.14	-8.85	-7.65	-9.24	-7.73	-8.43	-9.22	-8.87	-7.75	-8.38	-3.5	-3.32	-7.7
"hsa-miR-585"	-9.8	-9.83	-8.62	-8.26	-9.53	-9.07	-6.91	-9.43	-9.43	-9.04	-7.03	-7.91	-7.58	-6.65	-9.22	-7.23	-7.69	-7.3	-8.2	-9.06	-7.98	-9.17	-8.62	-9.98	-9.14	-8.85	-7.65	-9.24	-7.73	-8.43	-9.22	-8.87	-7.75	-8.38	-9.75	-9.44	-7.7
"hsa-miR-586"	-9.8	-9.83	-8.62	-8.26	-9.53	-9.07	-6.91	-9.43	-9.43	-9.04	-7.03	-7.91	-7.58	-6.65	-9.22	-7.23	-7.69	-7.3	-8.2	-9.06	-7.98	-9.17	-8.62	-9.98	-9.14	-8.85	-7.65	-9.24	-7.73	-8.43	-9.22	-8.87	-7.75	-8.38	-9.75	-9.44	-7.7
"hsa-miR-587"	-9.8	-9.83	-8.62	-8.26	-9.53	-9.07	-6.91	-9.43	-9.43	-9.04	-7.03	-7.91	-7.58	-6.65	-9.22	-7.23	-7.69	-7.3	-8.2	-9.06	-7.98	-9.17	-8.62	-9.98	-9.14	-8.85	-7.65	-9.24	-7.73	-8.43	-9.22	-8.87	-7.75	-8.38	-9.75	-9.44	-7.7
"hsa-miR-588"	-9.8	-9.83	-8.62	-8.26	-9.53	-9.07	-6.91	-9.43	-9.43	-9.04	-7.03	-7.91	-7.58	-6.65	-9.22	-7.23	-7.69	-7.3	-8.2	-9.06	-7.98	-9.17	-8.62	-9.98	-9.14	-8.85	-7.65	-9.24	-7.73	-8.43	-9.22	-8.87	-7.75	-8.38	-9.75	-9.44	-7.7
"hsa-miR-589"	-9.8	-9.83	-8.62	-8.26	-9.53	-9.07	-6.91	-9.43	-9.43	-9.04	-7.03	-7.91	-7.58	-6.65	-9.22	-7.23	-7.69	-7.3	-8.2	-9.06	-7.98	-9.17	-8.62	-9.98	-9.14	-8.85	-7.65	-9.24	-7.73	-8.43	-9.22	-8.87	-7.75	-8.38	-9.75	-9.44	-7.7
"hsa-miR-589*"	-9.8	-9.83	-8.62	-8.26	-9.53	-9.07	-6.91	-9.43	-9.43	-9.04	-7.03	-7.91	-7.58	-6.65	-9.22	-7.23	-7.69	-7.3	-8.2	-9.06	-7.98	-9.17	-8.62	-9.98	-9.14	-8.85	-7.65	-9.24	-7.73	-8.43	-9.22	-8.87	-7.75	-8.38	-9.75	-9.44	-7.7
"hsa-miR-590-3p"	-9.8	-9.83	-8.62	-8.26	-9.53	-9.07	-6.91	-9.43	-9.43	-9.04	-7.03	-7.91	-7.58	-6.65	-9.22	-7.23	-7.69	-7.3	-8.2	-9.06	-7.98	-9.17	-8.62	-9.98	-9.14	-8.85	-7.65	-9.24	-7.73	-8.43	-9.22	-8.87	-7.75	-8.38	-9.75	-9.44	-7.7
"hsa-miR-590-5p"	-9.8	-0.44	-0.97	-0.53	-1.68	-9.07	-6.91	-2.41	-9.43	-9.04	-7.03	-7.91	-7.58	-6.65	-2.31	-0.25	-2.31	-7.3	-8.2	-9.06	-7.98	-9.17	-2.38	-2.34	-9.14	-8.85	-7.65	-9.24	-7.73	-8.43	-9.22	-1.19	-7.75	-8.38	-9.75	-3.29	-7.7
"hsa-miR-591"	-9.8	-9.83	-8.62	-8.26	-9.53	-9.07	-6.91	-9.43	-9.43	-9.04	-7.03	-7.91	-7.58	-6.65	-9.22	-7.23	-7.69	-7.3	-8.2	-9.06	-7.98	-9.17	-8.62	-9.98	-9.14	-8.85	-7.65	-9.24	-7.73	-8.43	-9.22	-8.87	-7.75	-8.38	-9.75	-9.44	-7.7
"hsa-miR-592"	-9.8	-9.83	-8.62	-8.26	-9.53	-9.07	-6.91	-9.43	-9.43	-9.04	-7.03	-7.91	-7.58	-6.65	-9.22	-7.23	-7.69	-7.3	-8.2	-9.06	-7.98	-9.17	-8.62	-9.98	-9.14	-8.85	-7.65	-9.24	-7.73	-8.43	-9.22	-8.87	-7.75	-8.38	-9.75	-9.44	-7.7
"hsa-miR-593"	-9.8	-9.83	-8.62	-8.26	-9.53	-9.07	-6.91	-9.43	-9.43	-9.04	-7.03	-7.91	-7.58	-6.65	-9.22	-7.23	-7.69	-7.3	-8.2	-9.06	-7.98	-9.17	-8.62	-9.98	-9.14	-8.85	-7.65	-9.24	-7.73	-8.43	-9.22	-8.87	-7.75	-8.38	-9.75	-9.44	-7.7
"hsa-miR-593*"	-9.8	-9.83	-8.62	-8.26	-9.53	-9.07	-6.91	-9.43	-9.43	-9.04	-7.03	-7.91	-7.58	-6.65	-9.22	-7.23	-7.69	-7.3	-8.2	-9.06	-7.98	-9.17	-8.62	-9.98	-9.14	-8.85	-7.65	-9.24	-7.73	-8.43	-9.22	-8.87	-7.75	-8.38	-9.75	-9.44	-7.7
"hsa-miR-595"	-1.31	-9.83	-8.62	-8.26	-9.53	-9.07	-6.91	-9.43	-9.43	-1.06	-2.17	-7.91	-7.58	-6.65	-3.84	-7.23	-7.69	-7.3	-8.2	-9.06	-7.98	-9.17	-8.62	-9.98	-9.14	-8.85	-7.65	-9.24	-7.73	-8.43	-9.22	-3.44	-7.75	-8.38	-1.76	-9.44	-7.7
"hsa-miR-596"	-9.8	-9.83	-8.62	-8.26	-9.53	-9.07	-6.91	-9.43	-9.43	-9.04	-7.03	-7.91	-7.58	-6.65	-9.22	-7.23	-7.69	-7.3	-8.2	-9.06	-7.98	-9.17	-8.62	-9.98	-9.14	-8.85	-7.65	-9.24	-7.73	-8.43	-9.22	-8.87	-7.75	-8.38	-9.75	-9.44	-7.7
"hsa-miR-597"	-9.8	-9.83	-8.62	-8.26	-9.53	-9.07	-6.91	-9.43	-9.43	-9.04	-7.03	-7.91	-7.58	-6.65	-9.22	-7.23	-7.69	-7.3	-8.2	-9.06	-7.98	-9.17	-8.62	-9.98	-9.14	-8.85	-7.65	-9.24	-7.73	-8.43	-9.22	-8.87	-7.75	-8.38	-9.75	-9.44	-7.7
"hsa-miR-598"	-9.8	-9.83	-8.62	-8.26	-9.53	-9.07	-6.91	-9.43	-9.43	-9.04	-7.03	-7.91	-7.58	-6.65	-9.22	-7.23	-7.69	-7.3	-8.2	-9.06	-7.98	-9.17	-8.62	-9.98	-9.14	-8.85	-7.65	-9.24	-7.73	-8.43	-9.22	-8.87	-7.75	-8.38	-9.75	-9.44	-7.7
"hsa-miR-599"	-9.8	-9.83	-8.62	-8.26	-9.53	-9.07	-6.91	-9.43	-9.43	-9.04	-7.03	-7.91	-7.58	-6.65	-9.22	-7.23	-7.69	-7.3	-8.2	-9.06	-7.98	-9.17	-8.62	-9.98	-9.14	-8.85	-7.65	-9.24	-7.73	-8.43	-9.22	-8.87	-7.75	-8.38	-9.75	-9.44	-7.7
"hsa-miR-600"	-9.8	-9.83	-8.62	-8.26	-9.53	-9.07	-6.91	-9.43	-9.43	-9.04	-7.03	-7.91	-7.58	-6.65	-9.22	-7.23	-7.69	-7.3	-8.2	-9.06	-7.98	-9.17	-8.62	-9.98	-9.14	-8.85	-7.65	-9.24	-7.73	-8.43	-9.22	-8.87	-7.75	-8.38	-9.75	-9.44	-7.7
"hsa-miR-601"	-0.88	-1.54	-1.77	-1.58	-0.03	-9.07	-6.91	-0.63	-9.43	-1.72	-0.36	-1.12	-7.58	-6.65	-0.66	-7.23	-1.26	-7.3	-1.27	-1.11	-1.21	-9.17	-8.62	-9.98	-9.14	-8.85	-7.65	-9.24	-7.73	-8.43	-1.46	-1.73	-2.27	-8.38	-0.72	-0.42	-7.7
"hsa-miR-602"	-9.8	-9.83	-8.62	-8.26	-9.53	-9.07	-0.75	-1.45	-9.43	-9.04	-7.03	-2	-1.85	-0.58	-1.43	-7.23	-1.18	-7.3	-1.27	-1.74	-7.98	-9.17	-1.31	-9.98	-9.14	-8.85	-7.65	-9.24	-7.73	-8.43	-9.22	-1.13	-1.21	-8.38	-9.75	-2.05	-7.7
"hsa-miR-603"	-9.8	-9.83	-8.62	-8.26	-9.53	-9.07	-6.91	-9.43	-9.43	-9.04	-7.03	-7.91	-7.58	-6.65	-9.22	-7.23	-7.69	-7.3	-8.2	-9.06	-7.98	-9.17	-8.62	-9.98	-9.14	-8.85	-7.65	-9.24	-7.73	-8.43	-9.22	-8.87	-7.75	-8.38	-9.75	-9.44	-7.7
"hsa-miR-604"	-9.8	-9.83	-8.62	-8.26	-9.53	-9.07	-6.91	-9.43	-9.43	-9.04	-7.03	-7.91	-7.58	-6.65	-9.22	-7.23	-7.69	-7.3	-8.2	-9.06	-7.98	-9.17	-8.62	-9.98	-9.14	-8.85	-7.65	-9.24	-7.73	-8.43	-9.22	-8.87	-7.75	-8.38	-9.75	-9.44	-7.7
"hsa-miR-605"	-1.13	-2.72	-2.37	-2.81	-1.02	-9.07	-1.68	-3.17	-9.43	-9.04	-7.03	-2.48	-2.09	-6.65	-2.19	-7.23	-7.69	-7.3	-8.2	-2.54	-2.52	-9.17	-2.84	-9.98	-9.14	-8.85	-1.19	-9.24	-7.73	-8.43	-1.83	-2.76	-1.25	-8.38	-2.59	-0.95	-7.7
"hsa-miR-606"	-9.8	-9.83	-8.62	-8.26	-9.53	-9.07	-6.91	-9.43	-9.43	-9.04	-7.03	-7.91	-7.58	-6.65	-9.22	-7.23	-7.69	-7.3	-8.2	-9.06	-7.98	-9.17	-8.62	-9.98	-9.14	-8.85	-7.65	-9.24	-7.73	-8.43	-9.22	-8.87	-7.75	-8.38	-9.75	-9.44	-7.7
"hsa-miR-607"	-9.8	-9.83	-8.62	-8.26	-9.53	-9.07	-6.91	-9.43	-9.43	-9.04	-7.03	-7.91	-7.58	-6.65	-9.22	-7.23	-7.69	-7.3	-8.2	-9.06	-7.98	-9.17	-8.62	-9.98	-9.14	-8.85	-7.65	-9.24	-7.73	-8.43	-9.22	-8.87	-7.75	-8.38	-9.75	-9.44	-7.7
"hsa-miR-608"	-9.8	-9.83	-8.62	-8.26	-9.53	-9.07	-6.91	-9.43	-9.43	-9.04	-7.03	-7.91	-7.58	-6.65	-9.22	-7.23	-7.69	-7.3	-8.2	-9.06	-7.98	-9.17	-8.62	-9.98	-9.14	-8.85	-7.65	-9.24	-7.73	-8.43	-9.22	-8.87	-7.75	-8.38	-9.75	-9.44	-7.7
"hsa-miR-609"	-9.8	-9.83	-8.62	-8.26	-9.53	-9.07	-6.91	-9.43	-9.43	-9.04	-7.03	-7.91	-7.58	-6.65	-9.22	-7.23	-7.69	-7.3	-8.2	-9.06	-7.98	-9.17	-8.62	-9.98	-9.14	-8.85	-7.65	-9.24	-7.73	-8.43	-9.22	-8.87	-7.75	-8.38	-9.75	-9.44	-7.7
"hsa-miR-610"	-2.33	-5.08	-8.62	-8.26	-1.84	-9.07	-6.91	-2.04	-9.43	-9.04	-7.03	-7.91	-7.58	-6.65	-1.28	-7.23	-3.71	-7.3	-8.2	-4.07	-7.98	-9.17	-8.62	-9.98	-9.14	-8.85	-7.65	-9.24	-7.73	-8.43	-4.17	-8.87	-7.75	-8.38	-1.97	-1.11	-7.7
"hsa-miR-611"	-9.8	-9.83	-8.62	-8.26	-9.53	-9.07	-6.91	-9.43	-9.43	-9.04	-7.03	-7.91	-7.58	-6.65	-9.22	-7.23	-7.69	-7.3	-8.2	-9.06	-7.98	-9.17	-8.62	-9.98	-9.14	-8.85	-7.65	-9.24	-7.73	-8.43	-9.22	-8.87	-7.75	-8.38	-9.75	-9.44	-7.7
"hsa-miR-612"	-9.8	-9.83	-8.62	-8.26	-4.43	-9.07	-6.91	-9.43	-9.43	-9.04	-7.03	-7.91	-7.58	-6.65	-9.22	-7.23	-7.69	-7.3	-8.2	-9.06	-7.98	-9.17	-8.62	-9.98	-9.14	-8.85	-7.65	-9.24	-7.73	-8.43	-9.22	-8.87	-7.75	-8.38	-9.75	-9.44	-7.7
"hsa-miR-613"	-9.8	-9.83	-8.62	-8.26	-9.53	-9.07	-6.91	-9.43	-9.43	-9.04	-7.03	-7.91	-7.58	-6.65	-9.22	-7.23	-7.69	-7.3	-8.2	-9.06	-7.98	-9.17	-8.62	-9.98	-9.14	-8.85	-7.65	-9.24	-7.73	-8.43	-9.22	-8.87	-7.75	-8.38	-9.75	-9.44	-7.7
"hsa-miR-614"	-9.8	-9.83	-8.62	-8.26	-9.53	-9.07	-6.91	-9.43	-9.43	-9.04	-7.03	-7.91	-7.58	-6.65	-9.22	-7.23	-7.69	-7.3	-8.2	-9.06	-7.98	-9.17	-8.62	-9.98	-9.14	-8.85	-7.65	-9.24	-7.73	-8.43	-9.22	-8.87	-7.75	-8.38	-9.75	-9.44	-7.7
"hsa-miR-615-3p"	-3.88	-9.83	-8.62	-8.26	-9.53	-9.07	-6.91	-9.43	-9.43	-9.04	-7.03	-7.91	-7.58	-6.65	-9.22	-7.23	-7.69	-7.3	-8.2	-4	-7.98	-9.17	-8.62	-9.98	-9.14	-8.85	-7.65	-9.24	-7.73	-8.43	-9.22	-8.87	-7.75	-8.38	-9.75	-9.44	-7.7
"hsa-miR-615-5p"	-9.8	-9.83	-8.62	-8.26	-9.53	-9.07	-6.91	-9.43	-9.43	-9.04	-7.03	-7.91	-7.58	-6.65	-9.22	-7.23	-7.69	-7.3	-8.2	-9.06	-7.98	-9.17	-8.62	-9.98	-9.14	-8.85	-7.65	-9.24	-7.73	-8.43	-9.22	-8.87	-7.75	-8.38	-9.75	-9.44	-7.7
"hsa-miR-616"	-9.8	-9.83	-8.62	-8.26	-9.53	-9.07	-6.91	-9.43	-9.43	-9.04	-7.03	-7.91	-7.58	-6.65	-9.22	-7.23	-7.69	-7.3	-8.2	-9.06	-7.98	-9.17	-8.62	-9.98	-9.14	-8.85	-7.65	-9.24	-7.73	-8.43	-9.22	-8.87	-7.75	-8.38	-9.75	-9.44	-7.7
"hsa-miR-616*"	-9.8	-9.83	-8.62	-8.26	-9.53	-9.07	-6.91	-9.43	-9.43	-9.04	-7.03	-7.91	-7.58	-6.65	-9.22	-7.23	-7.69	-7.3	-8.2	-9.06	-7.98	-9.17	-8.62	-9.98	-9.14	-8.85	-7.65	-9.24	-7.73	-8.43	-9.22	-8.87	-7.75	-8.38	-9.75	-9.44	-7.7
"hsa-miR-617"	-9.8	-1.03	-8.62	-1.23	-9.53	-9.07	-6.91	-9.43	-9.43	-9.04	-7.03	-7.91	-7.58	-6.65	-9.22	-7.23	-7.69	-7.3	-8.2	-9.06	-7.98	-9.17	-8.62	-9.98	-9.14	-8.85	-7.65	-9.24	-7.73	-8.43	-9.22	-8.87	-7.75	-8.38	-9.75	-4.17	-7.7
"hsa-miR-618"	-9.8	-9.83	-8.62	-8.26	-9.53	-9.07	-6.91	-9.43	-9.43	-9.04	-7.03	-7.91	-7.58	-6.65	-9.22	-7.23	-7.69	-7.3	-8.2	-9.06	-7.98	-9.17	-8.62	-9.98	-9.14	-8.85	-7.65	-9.24	-7.73	-8.43	-9.22	-8.87	-7.75	-8.38	-9.75	-9.44	-7.7
"hsa-miR-619"	-9.8	-9.83	-8.62	-8.26	-9.53	-9.07	-6.91	-9.43	-9.43	-9.04	-7.03	-7.91	-7.58	-6.65	-9.22	-7.23	-7.69	-7.3	-8.2	-9.06	-7.98	-9.17	-8.62	-9.98	-9.14	-8.85	-7.65	-9.24	-7.73	-8.43	-9.22	-8.87	-7.75	-8.38	-9.75	-9.44	-7.7
"hsa-miR-620"	-9.8	-9.83	-8.62	-8.26	-9.53	-9.07	-6.91	-9.43	-9.43	-9.04	-7.03	-7.91	-7.58	-6.65	-9.22	-7.23	-7.69	-7.3	-8.2	-9.06	-7.98	-9.17	-8.62	-9.98	-9.14	-8.85	-7.65	-9.24	-7.73	-8.43	-9.22	-8.87	-7.75	-8.38	-9.75	-9.44	-7.7
"hsa-miR-621"	-9.8	-9.83	-8.62	-8.26	-9.53	-9.07	-6.91	-9.43	-9.43	-9.04	-7.03	-7.91	-7.58	-6.65	-9.22	-7.23	-7.69	-7.3	-8.2	-9.06	-7.98	-9.17	-8.62	-9.98	-9.14	-8.85	-7.65	-9.24	-7.73	-8.43	-9.22	-8.87	-7.75	-8.38	-9.75	-9.44	-7.7
"hsa-miR-622"	-3.61	-9.83	-8.62	-8.26	-1.8	-9.07	-6.91	-1.36	-9.43	-1.86	-7.03	-7.91	-7.58	-6.65	-1.98	-7.23	-7.69	-7.3	-8.2	-9.06	-7.98	-9.17	-8.62	-9.98	-9.14	-8.85	-7.65	-9.24	-7.73	-8.43	-9.22	-8.87	-7.75	-8.38	-2.31	-9.44	-7.7
"hsa-miR-623"	-0.95	-2.2	-8.62	-3.32	-2.13	-9.07	-6.91	-3.4	-9.43	-1.3	-7.03	-7.91	-7.58	-6.65	-4.23	-7.23	-7.69	-7.3	-8.2	-9.06	-7.98	-9.17	-8.62	-9.98	-9.14	-8.85	-7.65	-9.24	-7.73	-8.43	-3.2	-8.87	-7.75	-8.38	-1.2	-3.78	-7.7
"hsa-miR-624"	-9.8	-9.83	-8.62	-8.26	-9.53	-9.07	-6.91	-9.43	-9.43	-9.04	-7.03	-7.91	-7.58	-6.65	-9.22	-7.23	-7.69	-7.3	-8.2	-9.06	-7.98	-9.17	-8.62	-9.98	-9.14	-8.85	-7.65	-9.24	-7.73	-8.43	-9.22	-8.87	-7.75	-8.38	-9.75	-9.44	-7.7
"hsa-miR-624*"	-9.8	-9.83	-8.62	-8.26	-9.53	-9.07	-6.91	-9.43	-9.43	-9.04	-7.03	-7.91	-7.58	-6.65	-9.22	-7.23	-7.69	-7.3	-8.2	-9.06	-7.98	-9.17	-8.62	-9.98	-9.14	-8.85	-7.65	-9.24	-7.73	-8.43	-9.22	-8.87	-7.75	-8.38	-9.75	-9.44	-7.7
"hsa-miR-625"	-9.8	-2.98	-2.79	-8.26	-3.63	-9.07	-6.91	-9.43	-9.43	-9.04	-7.03	-7.91	-7.58	-6.65	-9.22	-7.23	-7.69	-7.3	-8.2	-9.06	-7.98	-9.17	-8.62	-9.98	-9.14	-8.85	-7.65	-9.24	-7.73	-8.43	-9.22	-8.87	-7.75	-8.38	-9.75	-9.44	-7.7
"hsa-miR-625*"	-9.8	-9.83	-8.62	-8.26	-9.53	-9.07	-6.91	-9.43	-9.43	-9.04	-7.03	-7.91	-7.58	-6.65	-9.22	-7.23	-7.69	-7.3	-8.2	-9.06	-7.98	-9.17	-8.62	-9.98	-9.14	-8.85	-7.65	-9.24	-7.73	-8.43	-9.22	-8.87	-7.75	-8.38	-9.75	-9.44	-7.7
"hsa-miR-626"	-9.8	-9.83	-8.62	-8.26	-9.53	-9.07	-6.91	-9.43	-9.43	-9.04	-7.03	-7.91	-7.58	-6.65	-9.22	-7.23	-7.69	-7.3	-8.2	-9.06	-7.98	-9.17	-8.62	-9.98	-9.14	-8.85	-7.65	-9.24	-7.73	-8.43	-9.22	-8.87	-7.75	-8.38	-9.75	-9.44	-7.7
"hsa-miR-627"	-9.8	-9.83	-8.62	-8.26	-9.53	-9.07	-6.91	-9.43	-9.43	-9.04	-7.03	-7.91	-7.58	-6.65	-9.22	-7.23	-7.69	-7.3	-8.2	-9.06	-7.98	-9.17	-8.62	-9.98	-9.14	-8.85	-7.65	-9.24	-7.73	-8.43	-9.22	-8.87	-7.75	-8.38	-9.75	-9.44	-7.7
"hsa-miR-628-3p"	-9.8	-9.83	-8.62	-8.26	-9.53	-9.07	-6.91	-9.43	-9.43	-9.04	-7.03	-7.91	-7.58	-6.65	-9.22	-7.23	-7.69	-7.3	-8.2	-9.06	-7.98	-9.17	-8.62	-9.98	-9.14	-8.85	-7.65	-9.24	-7.73	-8.43	-9.22	-8.87	-7.75	-8.38	-9.75	-9.44	-7.7
"hsa-miR-628-5p"	-9.8	-9.83	-8.62	-8.26	-9.53	-9.07	-6.91	-9.43	-9.43	-9.04	-7.03	-7.91	-7.58	-6.65	-9.22	-7.23	-7.69	-7.3	-8.2	-9.06	-7.98	-9.17	-8.62	-9.98	-9.14	-8.85	-7.65	-9.24	-7.73	-8.43	-9.22	-8.87	-7.75	-8.38	-9.75	-9.44	-7.7
"hsa-miR-629"	-9.8	-9.83	-8.62	-8.26	-4.88	-9.07	-6.91	-9.43	-9.43	-9.04	-7.03	-7.91	-7.58	-6.65	-9.22	-7.23	-7.69	-7.3	-8.2	-9.06	-7.98	-9.17	-8.62	-9.98	-9.14	-8.85	-7.65	-9.24	-7.73	-8.43	-9.22	-8.87	-7.75	-8.38	-9.75	-9.44	-7.7
"hsa-miR-629*"	-2.98	-9.83	-8.62	-8.26	-9.53	-9.07	-6.91	-2.34	-9.43	-9.04	-7.03	-7.91	-7.58	-6.65	-4.17	-7.23	-7.69	-7.3	-8.2	-9.06	-7.98	-9.17	-2.16	-9.98	-9.14	-8.85	-7.65	-9.24	-7.73	-8.43	-9.22	-1.64	-7.75	-8.38	-9.75	-9.44	-7.7
"hsa-miR-630"	-0.9	-1.55	-8.62	-8.26	0.03	0	0.15	-0.36	0.54	-0.18	0.02	-0.01	-1	0.33	1.5	-7.23	0	0.78	0.37	-0.48	-0.85	0.01	0.49	-0.59	-9.14	-8.85	-7.65	0.58	-7.73	-8.43	-1.83	0.34	1.06	1.9	0.19	-0.18	-7.7
"hsa-miR-631"	-9.8	-9.83	-8.62	-8.26	-9.53	-9.07	-6.91	-9.43	-9.43	-9.04	-7.03	-7.91	-7.58	-6.65	-9.22	-7.23	-7.69	-7.3	-8.2	-9.06	-7.98	-9.17	-8.62	-9.98	-9.14	-8.85	-7.65	-9.24	-7.73	-8.43	-9.22	-8.87	-7.75	-8.38	-9.75	-9.44	-7.7
"hsa-miR-632"	-9.8	-9.83	-8.62	-8.26	-9.53	-9.07	-6.91	-9.43	-9.43	-9.04	-7.03	-7.91	-7.58	-6.65	-9.22	-7.23	-7.69	-7.3	-8.2	-9.06	-7.98	-9.17	-8.62	-9.98	-9.14	-8.85	-7.65	-9.24	-7.73	-8.43	-9.22	-8.87	-7.75	-8.38	-9.75	-9.44	-7.7
"hsa-miR-633"	-9.8	-9.83	-8.62	-8.26	-9.53	-9.07	-6.91	-9.43	-9.43	-9.04	-7.03	-7.91	-7.58	-6.65	-9.22	-7.23	-7.69	-7.3	-8.2	-9.06	-7.98	-9.17	-8.62	-9.98	-9.14	-8.85	-7.65	-9.24	-7.73	-8.43	-9.22	-8.87	-7.75	-8.38	-9.75	-9.44	-7.7
"hsa-miR-634"	-9.8	-9.83	-8.62	-8.26	-9.53	-9.07	-2.9	-4.49	-9.43	-9.04	-7.03	-7.91	-7.58	-6.65	-9.22	-7.23	-7.69	-7.3	-8.2	-9.06	-7.98	-9.17	-8.62	-9.98	-9.14	-8.85	-7.65	-9.24	-7.73	-8.43	-9.22	-8.87	-7.75	-8.38	-9.75	-9.44	-7.7
"hsa-miR-635"	-9.8	-9.83	-8.62	-8.26	-9.53	-9.07	-6.91	-9.43	-9.43	-9.04	-7.03	-7.91	-7.58	-6.65	-9.22	-7.23	-7.69	-7.3	-8.2	-9.06	-7.98	-9.17	-8.62	-9.98	-9.14	-8.85	-7.65	-9.24	-7.73	-8.43	-9.22	-8.87	-7.75	-8.38	-9.75	-9.44	-7.7
"hsa-miR-636"	-9.8	-9.83	-8.62	-8.26	-9.53	-9.07	-6.91	-4.26	-9.43	-9.04	-7.03	-7.91	-7.58	-6.65	-2.83	-7.23	-7.69	-7.3	-8.2	-9.06	-7.98	-9.17	-8.62	-9.98	-9.14	-8.85	-7.65	-9.24	-7.73	-8.43	-9.22	-4.06	-7.75	-8.38	-9.75	-2.79	-7.7
"hsa-miR-637"	-9.8	-9.83	-8.62	-8.26	-9.53	-9.07	-6.91	-9.43	-9.43	-9.04	-7.03	-7.91	-7.58	-6.65	-9.22	-7.23	-7.69	-7.3	-8.2	-9.06	-7.98	-9.17	-8.62	-9.98	-9.14	-8.85	-7.65	-9.24	-7.73	-8.43	-9.22	-8.87	-7.75	-8.38	-9.75	-9.44	-7.7
"hsa-miR-638"	5.96	4.69	3.55	5.66	3.89	1.68	1.99	3.62	2.48	3.18	2.83	3.79	2.21	2.62	2.99	-0.06	3.32	1.7	2.74	2.5	3.5	1.91	1.55	2.67	2.21	2.81	2.33	2.58	2.45	3.05	3.59	1.79	2.65	3.99	3.39	3.78	3.26
"hsa-miR-639"	-9.8	-9.83	-8.62	-8.26	-9.53	-9.07	-6.91	-9.43	-9.43	-9.04	-7.03	-7.91	-7.58	-6.65	-9.22	-7.23	-7.69	-7.3	-8.2	-9.06	-7.98	-9.17	-8.62	-9.98	-9.14	-8.85	-7.65	-9.24	-7.73	-8.43	-9.22	-8.87	-7.75	-8.38	-9.75	-9.44	-7.7
"hsa-miR-640"	-9.8	-9.83	-8.62	-8.26	-9.53	-9.07	-6.91	-9.43	-9.43	-9.04	-7.03	-7.91	-7.58	-6.65	-9.22	-7.23	-7.69	-7.3	-8.2	-9.06	-7.98	-9.17	-8.62	-9.98	-9.14	-8.85	-7.65	-9.24	-7.73	-8.43	-9.22	-8.87	-7.75	-8.38	-9.75	-9.44	-7.7
"hsa-miR-641"	-9.8	-9.83	-8.62	-8.26	-9.53	-9.07	-6.91	-9.43	-9.43	-9.04	-7.03	-7.91	-7.58	-6.65	-9.22	-7.23	-7.69	-7.3	-8.2	-9.06	-7.98	-9.17	-8.62	-9.98	-9.14	-8.85	-7.65	-9.24	-7.73	-8.43	-9.22	-8.87	-7.75	-8.38	-9.75	-9.44	-7.7
"hsa-miR-642a"	-9.8	-9.83	-8.62	-8.26	-9.53	-9.07	-6.91	-9.43	-9.43	-9.04	-7.03	-7.91	-7.58	-6.65	-9.22	-7.23	-7.69	-7.3	-8.2	-9.06	-7.98	-9.17	-8.62	-9.98	-9.14	-8.85	-7.65	-9.24	-7.73	-8.43	-9.22	-8.87	-7.75	-8.38	-9.75	-9.44	-7.7
"hsa-miR-642b"	0.92	-0.98	-1.39	-1.53	1.31	0.79	1.51	0.5	0.89	1.19	1.5	0.55	0.19	0.95	1.05	-0.48	1.04	1.14	0.34	0.03	0.72	0.49	0.55	-0.46	-0.44	-8.85	0.84	0.65	-7.73	0.32	0.94	0.67	1.03	2.48	1.31	-0.43	2.23
"hsa-miR-643"	-9.8	-9.83	-8.62	-8.26	-9.53	-9.07	-6.91	-9.43	-9.43	-9.04	-7.03	-7.91	-7.58	-6.65	-9.22	-7.23	-7.69	-7.3	-8.2	-9.06	-7.98	-9.17	-8.62	-9.98	-9.14	-8.85	-7.65	-9.24	-7.73	-8.43	-9.22	-8.87	-7.75	-8.38	-9.75	-9.44	-7.7
"hsa-miR-644"	-9.8	-9.83	-8.62	-8.26	-9.53	-9.07	-6.91	-9.43	-9.43	-9.04	-7.03	-7.91	-7.58	-6.65	-9.22	-7.23	-7.69	-7.3	-8.2	-9.06	-7.98	-9.17	-8.62	-9.98	-9.14	-8.85	-7.65	-9.24	-7.73	-8.43	-9.22	-8.87	-7.75	-8.38	-9.75	-9.44	-7.7
"hsa-miR-645"	-9.8	-9.83	-8.62	-8.26	-9.53	-9.07	-6.91	-9.43	-9.43	-9.04	-7.03	-7.91	-7.58	-6.65	-9.22	-7.23	-7.69	-7.3	-8.2	-9.06	-7.98	-9.17	-8.62	-9.98	-9.14	-8.85	-7.65	-9.24	-7.73	-8.43	-9.22	-8.87	-7.75	-8.38	-9.75	-9.44	-7.7
"hsa-miR-646"	-9.8	-9.83	-8.62	-8.26	-9.53	-9.07	-6.91	-9.43	-9.43	-9.04	-7.03	-7.91	-7.58	-6.65	-9.22	-7.23	-7.69	-7.3	-8.2	-9.06	-7.98	-9.17	-8.62	-9.98	-9.14	-8.85	-7.65	-9.24	-7.73	-8.43	-9.22	-8.87	-7.75	-8.38	-9.75	-9.44	-7.7
"hsa-miR-647"	-9.8	-9.83	-8.62	-8.26	-9.53	-9.07	-6.91	-9.43	-9.43	-9.04	-7.03	-7.91	-7.58	-6.65	-9.22	-7.23	-7.69	-7.3	-8.2	-9.06	-7.98	-9.17	-8.62	-9.98	-9.14	-8.85	-7.65	-9.24	-7.73	-8.43	-9.22	-8.87	-7.75	-8.38	-9.75	-9.44	-7.7
"hsa-miR-648"	-9.8	-9.83	-8.62	-8.26	-9.53	-9.07	-6.91	-9.43	-9.43	-9.04	-7.03	-7.91	-7.58	-6.65	-9.22	-7.23	-7.69	-7.3	-8.2	-9.06	-7.98	-9.17	-8.62	-9.98	-9.14	-8.85	-7.65	-9.24	-7.73	-8.43	-9.22	-8.87	-7.75	-8.38	-9.75	-4	-7.7
"hsa-miR-649"	-9.8	-9.83	-8.62	-8.26	-9.53	-9.07	-6.91	-9.43	-9.43	-9.04	-7.03	-7.91	-7.58	-6.65	-9.22	-7.23	-7.69	-7.3	-8.2	-9.06	-7.98	-9.17	-8.62	-9.98	-9.14	-8.85	-7.65	-9.24	-7.73	-8.43	-9.22	-8.87	-7.75	-8.38	-9.75	-9.44	-7.7
"hsa-miR-650"	-3.43	-4.12	-8.62	-8.26	-4.11	-9.07	-6.91	-0.65	-0.18	-9.04	-7.03	-0.45	-2.11	-6.65	-0.76	-7.23	-0.2	-7.3	-3.47	-0.57	-2.27	-9.17	-3.04	-9.98	-9.14	-8.85	-7.65	-9.24	-7.73	-8.43	-2.17	-0.87	-0.81	-8.38	-1.13	-1.39	-7.7
"hsa-miR-651"	-9.8	-9.83	-8.62	-8.26	-9.53	-9.07	-6.91	-9.43	-9.43	-9.04	-7.03	-7.91	-7.58	-6.65	-9.22	-7.23	-7.69	-7.3	-8.2	-9.06	-7.98	-9.17	-8.62	-9.98	-9.14	-8.85	-7.65	-9.24	-7.73	-8.43	-9.22	-8.87	-7.75	-8.38	-9.75	-9.44	-7.7
"hsa-miR-652"	-9.8	-3.2	-8.62	-8.26	-3.39	-9.07	-6.91	-9.43	-9.43	-9.04	-7.03	-7.91	-7.58	-6.65	-9.22	-7.23	-7.69	-7.3	-8.2	-9.06	-7.98	-9.17	-8.62	-9.98	-9.14	-8.85	-7.65	-9.24	-7.73	-8.43	-9.22	-8.87	-7.75	-8.38	-9.75	-9.44	-7.7
"hsa-miR-653"	-9.8	-9.83	-8.62	-8.26	-9.53	-9.07	-6.91	-9.43	-9.43	-9.04	-7.03	-7.91	-7.58	-6.65	-9.22	-7.23	-7.69	-7.3	-8.2	-9.06	-7.98	-9.17	-8.62	-9.98	-9.14	-8.85	-7.65	-9.24	-7.73	-8.43	-9.22	-8.87	-7.75	-8.38	-9.75	-9.44	-7.7
"hsa-miR-654-3p"	-9.8	-9.83	-8.62	-8.26	-9.53	-9.07	-6.91	-9.43	-9.43	-9.04	-7.03	-7.91	-7.58	-6.65	-9.22	-7.23	-7.69	-7.3	-8.2	-9.06	-7.98	-9.17	-8.62	-9.98	-9.14	-8.85	-7.65	-9.24	0.94	-8.43	-9.22	-8.87	-7.75	-8.38	-9.75	-9.44	-7.7
"hsa-miR-654-5p"	-9.8	-9.83	-8.62	-8.26	-4.66	-9.07	-6.91	-9.43	-9.43	-2.23	-7.03	-7.91	-7.58	-6.65	-9.22	-7.23	-7.69	-7.3	-8.2	-9.06	-7.98	-9.17	-8.62	-9.98	-9.14	-8.85	-7.65	-9.24	-7.73	-8.43	-9.22	-8.87	-7.75	-8.38	-3.03	-9.44	-7.7
"hsa-miR-655"	-9.8	-9.83	-8.62	-8.26	-9.53	-9.07	-6.91	-9.43	-9.43	-9.04	-7.03	-7.91	-7.58	-6.65	-9.22	-7.23	-7.69	-7.3	-8.2	-9.06	-7.98	-9.17	-8.62	-9.98	-9.14	-8.85	-7.65	-9.24	-7.73	-8.43	-9.22	-8.87	-7.75	-8.38	-9.75	-9.44	-7.7
"hsa-miR-656"	-9.8	-9.83	-8.62	-8.26	-9.53	-9.07	-6.91	-9.43	-9.43	-9.04	-7.03	-7.91	-7.58	-6.65	-9.22	-7.23	-7.69	-7.3	-8.2	-9.06	-7.98	-9.17	-8.62	-9.98	-9.14	-8.85	-7.65	-9.24	-7.73	-8.43	-9.22	-8.87	-7.75	-8.38	-9.75	-9.44	-7.7
"hsa-miR-657"	-9.8	-9.83	-8.62	-8.26	-9.53	-9.07	-6.91	-9.43	-9.43	-9.04	-7.03	-7.91	-7.58	-6.65	-9.22	-7.23	-7.69	-7.3	-8.2	-9.06	-7.98	-9.17	-8.62	-9.98	-9.14	-8.85	-7.65	-9.24	-7.73	-8.43	-9.22	-8.87	-7.75	-8.38	-9.75	-9.44	-7.7
"hsa-miR-658"	-9.8	-9.83	-8.62	-8.26	-9.53	-9.07	-6.91	-9.43	-9.43	-9.04	-7.03	-7.91	-7.58	-6.65	-9.22	-7.23	-7.69	-7.3	-8.2	-9.06	-7.98	-9.17	-8.62	-9.98	-9.14	-8.85	-7.65	-9.24	-7.73	-8.43	-9.22	-8.87	-7.75	-8.38	-9.75	-9.44	-7.7
"hsa-miR-659"	-9.8	-9.83	-8.62	-8.26	-3.62	-9.07	-6.91	-3.47	-9.43	-9.04	-7.03	-7.91	-7.58	-6.65	-2.33	-7.23	-7.69	-7.3	-8.2	-9.06	-7.98	-9.17	-8.62	-9.98	-9.14	-8.85	-7.65	-9.24	-7.73	-8.43	-9.22	-8.87	-7.75	-8.38	-9.75	-9.44	-7.7
"hsa-miR-660"	-2.73	-0.2	-0.1	-0.5	-1.48	-9.07	-6.91	-3.49	-9.43	-2.87	-7.03	-7.91	-2.23	-6.65	-2.17	-0.2	-1.85	-7.3	-8.2	-3.03	-7.98	-9.17	-1.61	-9.98	-9.14	-8.85	-7.65	-9.24	-7.73	-8.43	-2.4	-1.9	-7.75	-8.38	-1.94	-2.58	-7.7
"hsa-miR-661"	-9.8	-9.83	-8.62	-8.26	-9.53	-9.07	-6.91	-9.43	-9.43	-9.04	-7.03	-7.91	-7.58	-6.65	-9.22	-7.23	-7.69	-7.3	-8.2	-9.06	-7.98	-9.17	-8.62	-9.98	-9.14	-8.85	-7.65	-9.24	-7.73	-8.43	-9.22	-8.87	-7.75	-8.38	-9.75	-9.44	-7.7
"hsa-miR-662"	-9.8	-9.83	-8.62	-8.26	-9.53	-9.07	-6.91	-9.43	-9.43	-9.04	-7.03	-7.91	-7.58	-6.65	-9.22	-7.23	-7.69	-7.3	-8.2	-9.06	-7.98	-9.17	-8.62	-9.98	-9.14	-8.85	-7.65	-9.24	-7.73	-8.43	-9.22	-8.87	-7.75	-8.38	-9.75	-9.44	-7.7
"hsa-miR-663"	0.7	-0.12	-1.41	-1.03	0.2	-9.07	-0.93	1.43	-9.43	-0.93	-1.76	0.21	-1.78	-0.98	1.89	-7.23	-0.15	-7.3	0.08	-0.68	0	-1.55	-1.06	0.42	-9.14	-8.85	-7.65	-1.03	-7.73	-0.59	-1.03	0.88	-1.14	-0.41	-0.13	0.76	-7.7
"hsa-miR-663b"	-9.8	-9.83	-8.62	-8.26	-9.53	-9.07	-6.91	-3.03	-9.43	-9.04	-7.03	-7.91	-7.58	-6.65	-9.22	-7.23	-7.69	-7.3	-8.2	-9.06	-7.98	-9.17	-8.62	-9.98	-9.14	-8.85	-7.65	-9.24	-7.73	-8.43	-9.22	-8.87	-7.75	-8.38	-9.75	-9.44	-7.7
"hsa-miR-664"	-9.8	-9.83	-8.62	-8.26	-9.53	-9.07	-6.91	-9.43	-9.43	-9.04	-7.03	-7.91	-2.25	-6.65	-2.33	-7.23	-2.62	-7.3	-1.97	-1.69	-7.98	-9.17	-1.7	-9.98	-9.14	-8.85	-7.65	-9.24	-7.73	-8.43	-9.22	-1.82	-2.47	-8.38	-9.75	-2.33	-7.7
"hsa-miR-664*"	-2.38	-1.77	-0.15	-2.34	0.18	-9.07	-0.17	-2.31	-9.43	-2.78	1.68	-2.12	-2.07	-6.65	-1.66	0.48	-0.97	-7.3	-2.89	-2.23	-1.92	-1.58	-1.94	-9.98	-9.14	-8.85	-7.65	-9.24	-7.73	-8.43	-2.18	-2.27	-7.75	-8.38	-0.08	-2.72	-7.7
"hsa-miR-665"	-9.8	-9.83	-8.62	-8.26	-3.01	-9.07	-2.46	-1.13	-9.43	-3.65	-2.69	-1.28	-2.68	-2.02	-1.47	-7.23	-2.32	-7.3	-2.15	-2.68	-2.54	-2.38	-2.69	-9.98	-9.14	-8.85	-7.65	-9.24	-7.73	-8.43	-9.22	-3	-7.75	-8.38	-3.79	-3.22	-7.7
"hsa-miR-668"	-9.8	-9.83	-8.62	-8.26	-9.53	-9.07	-6.91	-9.43	-9.43	-9.04	-7.03	-7.91	-7.58	-6.65	-9.22	-7.23	-7.69	-7.3	-8.2	-9.06	-7.98	-9.17	-8.62	-9.98	-9.14	-8.85	-7.65	-9.24	-7.73	-8.43	-9.22	-8.87	-7.75	-8.38	-9.75	-9.44	-7.7
"hsa-miR-670"	-9.8	-9.83	-8.62	-8.26	-9.53	-9.07	-6.91	-9.43	-9.43	-9.04	-7.03	-7.91	-7.58	-6.65	-9.22	-7.23	-7.69	-7.3	-8.2	-9.06	-7.98	-9.17	-8.62	-9.98	-9.14	-8.85	-7.65	-9.24	-7.73	-8.43	-9.22	-8.87	-7.75	-8.38	-9.75	-9.44	-7.7
"hsa-miR-671-3p"	-9.8	-9.83	-8.62	-8.26	-9.53	-9.07	-6.91	-9.43	-9.43	-9.04	-7.03	-7.91	-7.58	-6.65	-9.22	-7.23	-7.69	-7.3	-8.2	-9.06	-7.98	-9.17	-8.62	-9.98	-9.14	-8.85	-7.65	-9.24	-7.73	-8.43	-9.22	-8.87	-7.75	-8.38	-9.75	-9.44	-7.7
"hsa-miR-671-5p"	-1.1	-2.34	-8.62	-8.26	-1.94	-9.07	-6.91	-0.47	-9.43	-2.07	-7.03	-2.52	-7.58	-6.65	-0.59	-7.23	-7.69	-7.3	-1.04	-1	-7.98	-9.17	-8.62	-1.01	-9.14	-8.85	-7.65	-9.24	-7.73	-8.43	-9.22	-2.82	-7.75	-8.38	-2.11	-0.83	-7.7
"hsa-miR-675"	-9.8	-9.83	-8.62	-8.26	-9.53	-9.07	-6.91	-9.43	-9.43	-9.04	-7.03	-7.91	-7.58	-6.65	-9.22	-7.23	-7.69	-7.3	-8.2	-9.06	-7.98	-9.17	-8.62	-9.98	-9.14	-8.85	-7.65	-9.24	-7.73	-8.43	-9.22	-8.87	-7.75	-8.38	-9.75	-9.44	-7.7
"hsa-miR-675*"	-9.8	-9.83	-8.62	-8.26	-9.53	-9.07	-6.91	-9.43	-9.43	-9.04	-7.03	-7.91	-7.58	-6.65	-9.22	-7.23	-7.69	-7.3	-8.2	-9.06	-7.98	-9.17	-8.62	-9.98	-9.14	-8.85	-7.65	-9.24	-7.73	-8.43	-9.22	-8.87	-7.75	-8.38	-9.75	-9.44	-7.7
"hsa-miR-676"	-9.8	-9.83	-8.62	-8.26	-9.53	-9.07	-6.91	-9.43	-9.43	-9.04	-7.03	-7.91	-7.58	-6.65	-9.22	-7.23	-7.69	-7.3	-8.2	-9.06	-7.98	-9.17	-8.62	-9.98	-9.14	-8.85	-7.65	-9.24	-7.73	-8.43	-9.22	-8.87	-7.75	-8.38	-9.75	-9.44	-7.7
"hsa-miR-676*"	-9.8	-9.83	-8.62	-8.26	-9.53	-9.07	-6.91	-9.43	-9.43	-9.04	-7.03	-7.91	-7.58	-6.65	-9.22	-7.23	-7.69	-7.3	-8.2	-9.06	-7.98	-9.17	-8.62	-9.98	-9.14	-8.85	-7.65	-9.24	-7.73	-8.43	-9.22	-8.87	-7.75	-8.38	-9.75	-9.44	-7.7
"hsa-miR-7"	-9.8	-1.6	-1.71	-2.38	-2.1	-0.84	-1.05	-9.43	-9.43	-1.45	-7.03	-7.91	-0.64	-6.65	-1	0.18	-0.5	-1.68	-1.65	-0.71	-1.71	-9.17	-2.72	-1.29	-1.18	-8.85	-0.29	-0.77	-7.73	-8.43	0.14	-0.83	-1.98	0.34	-2.34	-9.44	0.61
"hsa-miR-7-1*"	-9.8	-4.06	-8.62	-8.26	-9.53	-9.07	-6.91	-9.43	-9.43	-9.04	-7.03	-7.91	-7.58	-6.65	-9.22	-7.23	-7.69	-7.3	-8.2	-9.06	-7.98	-9.17	-8.62	-9.98	-9.14	-8.85	-7.65	-9.24	-7.73	-8.43	-9.22	-8.87	-7.75	-8.38	-9.75	-9.44	-7.7
"hsa-miR-7-2*"	-9.8	-9.83	-8.62	-8.26	-9.53	-9.07	-6.91	-9.43	-9.43	-9.04	-7.03	-7.91	-7.58	-6.65	-9.22	-7.23	-7.69	-7.3	-8.2	-9.06	-7.98	-9.17	-8.62	-9.98	-9.14	-8.85	-7.65	-9.24	-7.73	-8.43	-9.22	-8.87	-7.75	-8.38	-9.75	-9.44	-7.7
"hsa-miR-708"	-9.8	-9.83	-8.62	-8.26	-9.53	-9.07	-6.91	-9.43	-9.43	-9.04	-7.03	-7.91	-7.58	-6.65	-9.22	-2.56	-7.69	-7.3	-8.2	-9.06	-7.98	-9.17	-8.62	-9.98	-9.14	-8.85	-7.65	-9.24	-7.73	-8.43	-9.22	-8.87	-7.75	-8.38	-9.75	-9.44	-7.7
"hsa-miR-708*"	-9.8	-9.83	-8.62	-8.26	-9.53	-9.07	-6.91	-9.43	-9.43	-9.04	-7.03	-7.91	-7.58	-6.65	-9.22	-7.23	-7.69	-7.3	-8.2	-9.06	-7.98	-9.17	-8.62	-9.98	-9.14	-8.85	-7.65	-9.24	-7.73	-8.43	-9.22	-8.87	-7.75	-8.38	-9.75	-9.44	-7.7
"hsa-miR-711"	-9.8	-4.02	-8.62	-8.26	-2.29	-9.07	-6.91	-9.43	-9.43	-9.04	-7.03	-7.91	-7.58	-6.65	-9.22	-7.23	-7.69	-7.3	-8.2	-9.06	-7.98	-9.17	-8.62	-9.98	-9.14	-8.85	-7.65	-9.24	-7.73	-8.43	-9.22	-8.87	-7.75	-8.38	-9.75	-9.44	-7.7
"hsa-miR-718"	-1.68	-9.83	-8.62	-8.26	-2.52	-9.07	-6.91	-1.86	-9.43	-2.58	-7.03	-2.3	-7.58	-6.65	-0.93	-7.23	-2.55	-7.3	-2.91	-9.06	-7.98	-9.17	-1.63	-9.98	-9.14	-8.85	-7.65	-9.24	-7.73	-8.43	-9.22	-1.75	-2.23	-8.38	-1.65	-3.29	-7.7
"hsa-miR-720"	3.44	2.99	1.82	3.15	1.36	8.48	5.22	6.42	7.77	4.95	3.23	7.84	8.91	9.55	7.78	3.35	6.04	7.21	8.48	8.11	6.5	7.54	9.11	7.81	8.27	8.16	9.51	8.16	10	8.88	5.21	8.63	8.9	8.96	4.72	7.66	9.31
"hsa-miR-744"	-9.8	-9.83	-8.62	-8.26	-9.53	-9.07	-6.91	-9.43	-9.43	-9.04	-7.03	-7.91	-7.58	-6.65	-9.22	-7.23	-7.69	-7.3	-8.2	-9.06	-7.98	-9.17	-8.62	-9.98	-9.14	-8.85	-7.65	-9.24	-7.73	-8.43	-9.22	-8.87	-7.75	-8.38	-9.75	-9.44	-7.7
"hsa-miR-744*"	-9.8	-9.83	-8.62	-8.26	-9.53	-9.07	-6.91	-9.43	-9.43	-9.04	-7.03	-7.91	-7.58	-6.65	-9.22	-7.23	-7.69	-7.3	-8.2	-9.06	-7.98	-9.17	-8.62	-9.98	-9.14	-8.85	-7.65	-9.24	-7.73	-8.43	-9.22	-8.87	-7.75	-8.38	-9.75	-9.44	-7.7
"hsa-miR-758"	-9.8	-9.83	-8.62	-8.26	-9.53	-9.07	-6.91	-9.43	-9.43	-9.04	-7.03	-7.91	-7.58	-6.65	-9.22	-7.23	-7.69	-7.3	-8.2	-9.06	-7.98	-9.17	-8.62	-9.98	-9.14	-8.85	-7.65	-9.24	-7.73	-8.43	-9.22	-8.87	-7.75	-8.38	-9.75	-9.44	-7.7
"hsa-miR-759"	-9.8	-9.83	-8.62	-8.26	-9.53	-9.07	-6.91	-9.43	-9.43	-9.04	-7.03	-7.91	-7.58	-6.65	-9.22	-7.23	-7.69	-7.3	-8.2	-9.06	-7.98	-9.17	-8.62	-9.98	-9.14	-8.85	-7.65	-9.24	-7.73	-8.43	-9.22	-8.87	-7.75	-8.38	-9.75	-9.44	-7.7
"hsa-miR-760"	-9.8	-9.83	-8.62	-8.26	-2.87	-9.07	-6.91	-9.43	-9.43	-9.04	-7.03	-7.91	-7.58	-6.65	-4.44	-7.23	-7.69	-7.3	-8.2	-9.06	-7.98	-9.17	-8.62	-9.98	-9.14	-8.85	-7.65	-9.24	-7.73	-8.43	-9.22	-8.87	-7.75	-8.38	-4.53	-9.44	-7.7
"hsa-miR-761"	-9.8	-9.83	-8.62	-8.26	-9.53	-9.07	-6.91	-9.43	-9.43	-9.04	-7.03	-7.91	-7.58	-6.65	-9.22	-7.23	-7.69	-7.3	-8.2	-9.06	-7.98	-9.17	-8.62	-9.98	-9.14	-8.85	-7.65	-9.24	-7.73	-8.43	-9.22	-8.87	-7.75	-8.38	-9.75	-9.44	-7.7
"hsa-miR-762"	0.12	-1.38	-8.62	-1.81	-1.09	-0.56	-6.91	1.38	0.59	-1.53	-7.03	1.05	0.77	1.09	1.13	-7.23	-1.14	0.39	0.64	0.22	-0.97	0.28	0.62	0.52	-0.51	-0.63	-0.01	0.26	-0.07	-0.29	-2.28	1.77	0.85	1.49	-0.39	1.39	1.02
"hsa-miR-764"	-9.8	-9.83	-8.62	-8.26	-9.53	-9.07	-6.91	-9.43	-9.43	-9.04	-7.03	-7.91	-7.58	-6.65	-9.22	-7.23	-7.69	-7.3	-8.2	-9.06	-7.98	-9.17	-8.62	-9.98	-9.14	-8.85	-7.65	-9.24	-7.73	-8.43	-9.22	-8.87	-7.75	-8.38	-9.75	-9.44	-7.7
"hsa-miR-765"	-0.83	-2.15	-1.22	-2.87	0.16	-9.07	-1.83	-1.39	-0.38	-0.95	0.07	-7.91	-7.58	-6.65	-0.66	-7.23	-0.65	-7.3	-0.6	-0.48	-0.45	-9.17	-8.62	-0.59	-1.17	-8.85	-7.65	-1.19	-7.73	-0.9	-1.21	-8.87	-7.75	-0.84	-0.55	-1.97	-7.7
"hsa-miR-766"	-9.8	-9.83	-8.62	-8.26	-9.53	-9.07	-0.82	-2.23	-9.43	-3.06	-7.03	-1.55	-1.19	-0.67	-1.77	-7.23	-1.31	-3.12	-1.81	-1.26	-1.94	-9.17	-1.68	-9.98	-9.14	-8.85	-1.2	-9.24	-7.73	-8.43	-9.22	-1.65	-1.51	-8.38	-9.75	-2.31	-7.7
"hsa-miR-767-3p"	-9.8	-9.83	-8.62	-8.26	-9.53	-9.07	-6.91	-9.43	-9.43	-9.04	-7.03	-7.91	-7.58	-6.65	-9.22	-7.23	-7.69	-7.3	-8.2	-9.06	-7.98	-9.17	-8.62	-9.98	-9.14	-8.85	-7.65	-9.24	-7.73	-8.43	-9.22	-8.87	-7.75	-8.38	-9.75	-9.44	-7.7
"hsa-miR-767-5p"	-9.8	-9.83	-8.62	-8.26	-9.53	-9.07	-6.91	-9.43	-9.43	-9.04	-7.03	-7.91	-7.58	-6.65	-9.22	-7.23	-7.69	-7.3	-8.2	-9.06	-7.98	-9.17	-8.62	-9.98	-9.14	-8.85	-7.65	-9.24	-7.73	-8.43	-9.22	-8.87	-7.75	-8.38	-9.75	-9.44	-7.7
"hsa-miR-769-3p"	-9.8	-9.83	-8.62	-8.26	-9.53	-9.07	-6.91	-2.39	-9.43	-9.04	-7.03	-7.91	-7.58	-6.65	-9.22	-7.23	-7.69	-7.3	-8.2	-9.06	-7.98	-9.17	-8.62	-9.98	-9.14	-8.85	-7.65	-9.24	-7.73	-8.43	-9.22	-8.87	-7.75	-8.38	-9.75	-4.51	-7.7
"hsa-miR-769-5p"	-9.8	-2.5	-8.62	-8.26	-9.53	-9.07	-1.28	-3.47	-9.43	-2.95	-7.03	-7.91	-7.58	-6.65	-9.22	-1.99	-7.69	-7.3	-8.2	-9.06	-7.98	-9.17	-8.62	-9.98	-9.14	-8.85	-7.65	-9.24	-7.73	-8.43	-9.22	-8.87	-7.75	-8.38	-9.75	-9.44	-7.7
"hsa-miR-770-5p"	-9.8	-9.83	-8.62	-8.26	-9.53	-9.07	-6.91	-1.98	-9.43	-9.04	-7.03	-1.5	-7.58	-6.65	-1.72	-7.23	-7.69	-7.3	-8.2	-9.06	-7.98	-9.17	-2.24	-9.98	-9.14	-8.85	-7.65	-9.24	-7.73	-8.43	-9.22	-1.7	-1.42	-8.38	-9.75	-2.11	-7.7
"hsa-miR-802"	-9.8	-9.83	-8.62	-8.26	-9.53	-9.07	-6.91	-9.43	-9.43	-9.04	-7.03	-7.91	-7.58	-6.65	-9.22	-7.23	-7.69	-7.3	-8.2	-9.06	-7.98	-9.17	-8.62	-9.98	-9.14	-8.85	-7.65	-9.24	-7.73	-8.43	-9.22	-8.87	-7.75	-8.38	-9.75	-9.44	-7.7
"hsa-miR-873"	-9.8	-9.83	-8.62	-8.26	-9.53	-9.07	-6.91	-9.43	-9.43	-9.04	-7.03	-7.91	-7.58	-6.65	-9.22	-7.23	-7.69	-7.3	-8.2	-9.06	-7.98	-9.17	-8.62	-9.98	-9.14	-8.85	-7.65	-9.24	-7.73	-8.43	-9.22	-8.87	-7.75	-8.38	-9.75	-9.44	-7.7
"hsa-miR-874"	-1.69	-2.76	-8.62	-8.26	-1.81	-9.07	-1.62	-0.95	-9.43	-1.4	-0.28	-0.74	-1.75	-6.65	-0.92	-7.23	-7.69	-7.3	-1.51	-2.38	-1.62	-9.17	-1.19	-9.98	-9.14	-8.85	-7.65	-9.24	-7.73	-8.43	-1.94	-1.08	-2.25	-8.38	-1.25	-2.01	-7.7
"hsa-miR-875-3p"	-9.8	-9.83	-8.62	-8.26	-9.53	-9.07	-6.91	-9.43	-9.43	-9.04	-7.03	-7.91	-7.58	-6.65	-9.22	-7.23	-7.69	-7.3	-8.2	-9.06	-7.98	-9.17	-8.62	-9.98	-9.14	-8.85	-7.65	-9.24	-7.73	-8.43	-9.22	-8.87	-7.75	-8.38	-9.75	-9.44	-7.7
"hsa-miR-875-5p"	-9.8	-9.83	-8.62	-8.26	-9.53	-9.07	-6.91	-9.43	-9.43	-9.04	-7.03	-7.91	-7.58	-6.65	-9.22	-7.23	-7.69	-7.3	-8.2	-9.06	-7.98	-9.17	-8.62	-9.98	-9.14	-8.85	-7.65	-9.24	-7.73	-8.43	-9.22	-8.87	-7.75	-8.38	-9.75	-9.44	-7.7
"hsa-miR-876-3p"	-9.8	-9.83	-8.62	-8.26	-9.53	-9.07	-6.91	-9.43	-9.43	-9.04	-7.03	-7.91	-7.58	-6.65	-9.22	-7.23	-7.69	-7.3	-8.2	-9.06	-7.98	-9.17	-8.62	-9.98	-9.14	-8.85	-7.65	-9.24	-7.73	-8.43	-9.22	-8.87	-7.75	-8.38	-9.75	-9.44	-7.7
"hsa-miR-876-5p"	-9.8	-9.83	-8.62	-8.26	-9.53	-9.07	-6.91	-9.43	-9.43	-9.04	-7.03	-7.91	-7.58	-6.65	-9.22	-7.23	-7.69	-7.3	-8.2	-9.06	-7.98	-9.17	-8.62	-9.98	-9.14	-8.85	-7.65	-9.24	-7.73	-8.43	-9.22	-8.87	-7.75	-8.38	-9.75	-9.44	-7.7
"hsa-miR-877"	-4.1	-9.83	-8.62	-8.26	-4.81	-9.07	-6.91	-3.54	-9.43	-9.04	-7.03	-7.91	-7.58	-6.65	-9.22	-7.23	-7.69	-7.3	-8.2	-9.06	-7.98	-9.17	-8.62	-9.98	-9.14	-8.85	-7.65	-9.24	-7.73	-8.43	-9.22	-8.87	-7.75	-8.38	-4.53	-9.44	-7.7
"hsa-miR-877*"	-9.8	-9.83	-8.62	-8.26	-9.53	-9.07	-6.91	-2.55	-9.43	-9.04	-7.03	-3.49	-3.19	-6.65	-4.42	-7.23	-7.69	-7.3	-8.2	-4.08	-7.98	-9.17	-8.62	-9.98	-9.14	-8.85	-7.65	-9.24	-7.73	-8.43	-9.22	-8.87	-7.75	-8.38	-9.75	-9.44	-7.7
"hsa-miR-885-3p"	-9.8	-9.83	-8.62	-8.26	-9.53	-9.07	-6.91	-9.43	-9.43	-9.04	-7.03	-7.91	-7.58	-6.65	-9.22	-7.23	-7.69	-7.3	-8.2	-9.06	-7.98	-9.17	-8.62	-9.98	-9.14	-8.85	-7.65	-1.51	-7.73	-8.43	-9.22	-8.87	-7.75	-8.38	-3.43	-9.44	-7.7
"hsa-miR-885-5p"	-1.38	-9.83	-8.62	-8.26	-9.53	-9.07	-6.91	-9.43	-9.43	-9.04	-7.03	-7.91	-7.58	-6.65	-9.22	-7.23	-7.69	-7.3	-8.2	-9.06	-7.98	-9.17	-8.62	-9.98	-9.14	-8.85	-7.65	-9.24	-7.73	-8.43	-9.22	-8.87	-7.75	-8.38	-9.75	-9.44	-7.7
"hsa-miR-887"	-9.8	-9.83	-8.62	-8.26	-9.53	-9.07	-6.91	-1.59	-9.43	-9.04	-7.03	-7.91	-7.58	-6.65	-1	-7.23	-7.69	-7.3	-8.2	-9.06	-7.98	-9.17	-8.62	-9.98	-9.14	-8.85	-7.65	-9.24	-7.73	-8.43	-9.22	-2.87	-7.75	-8.38	-9.75	-9.44	-7.7
"hsa-miR-888"	-9.8	-9.83	-8.62	-8.26	-9.53	-9.07	-6.91	-9.43	-9.43	-9.04	-7.03	-7.91	-7.58	-6.65	-9.22	-7.23	-7.69	-7.3	-8.2	-9.06	-7.98	-9.17	-8.62	-9.98	-9.14	-8.85	-7.65	-9.24	-7.73	-8.43	-9.22	-8.87	-7.75	-8.38	-9.75	-9.44	-7.7
"hsa-miR-888*"	-9.8	-9.83	-8.62	-8.26	-9.53	-9.07	-6.91	-9.43	-9.43	-9.04	-7.03	-7.91	-7.58	-6.65	-9.22	-7.23	-7.69	-7.3	-8.2	-9.06	-7.98	-9.17	-8.62	-9.98	-9.14	-8.85	-7.65	-9.24	-7.73	-8.43	-9.22	-8.87	-7.75	-8.38	-9.75	-9.44	-7.7
"hsa-miR-889"	-9.8	-9.83	-8.62	-8.26	-9.53	-9.07	-6.91	-9.43	-9.43	-9.04	-7.03	-7.91	-7.58	-6.65	-9.22	-7.23	-7.69	-7.3	-8.2	-9.06	-7.98	-9.17	-8.62	-9.98	-9.14	-8.85	-7.65	-9.24	-7.73	-8.43	-9.22	-8.87	-7.75	-8.38	-9.75	-9.44	-7.7
"hsa-miR-890"	-9.8	-9.83	-8.62	-8.26	-9.53	-9.07	-6.91	-9.43	-9.43	-9.04	-7.03	-7.91	-7.58	-6.65	-9.22	-7.23	-7.69	-7.3	-8.2	-9.06	-7.98	-9.17	-8.62	-9.98	-9.14	-8.85	-7.65	-9.24	-7.73	-8.43	-9.22	-8.87	-7.75	-8.38	-9.75	-9.44	-7.7
"hsa-miR-891a"	-9.8	-9.83	-8.62	-8.26	-9.53	-9.07	-6.91	-9.43	-9.43	-9.04	-7.03	-7.91	-7.58	-6.65	-9.22	-7.23	-7.69	-7.3	-8.2	-9.06	-7.98	-9.17	-8.62	-9.98	-9.14	-8.85	-7.65	-9.24	-7.73	-8.43	-9.22	-8.87	-7.75	-8.38	-9.75	-9.44	-7.7
"hsa-miR-891b"	-9.8	-9.83	-8.62	-8.26	-9.53	-9.07	-6.91	-9.43	-9.43	-9.04	-7.03	-7.91	-7.58	-6.65	-9.22	-7.23	-7.69	-7.3	-8.2	-9.06	-7.98	-9.17	-8.62	-9.98	-9.14	-8.85	-7.65	-9.24	-7.73	-8.43	-9.22	-8.87	-7.75	-8.38	-9.75	-9.44	-7.7
"hsa-miR-892a"	-9.8	-9.83	-8.62	-8.26	-9.53	-9.07	-6.91	-9.43	-9.43	-9.04	-7.03	-7.91	-7.58	-6.65	-9.22	-7.23	-7.69	-7.3	-8.2	-9.06	-7.98	-9.17	-8.62	-9.98	-9.14	-8.85	-7.65	-9.24	-7.73	-8.43	-9.22	-8.87	-7.75	-8.38	-9.75	-9.44	-7.7
"hsa-miR-892b"	-3.95	-9.83	-8.62	-8.26	-9.53	-9.07	-6.91	-2.18	-9.43	-1.38	-7.03	-7.91	-3.18	-6.65	-1.57	-7.23	-1.52	-0.79	-2.34	-1.93	-1.3	-9.17	-1.61	-9.98	-9.14	-8.85	-7.65	-9.24	-7.73	-8.43	-3.18	-3.94	-7.75	-8.38	-2.9	-2.71	-7.7
"hsa-miR-9"	-9.8	-3.71	-8.62	-8.26	-9.53	-9.07	-6.91	-9.43	-9.43	-2.3	-7.03	-7.91	-7.58	-6.65	-9.22	-1.7	-7.69	-7.3	-8.2	-9.06	-7.98	-9.17	-2.39	-0.71	-9.14	-8.85	-7.65	-9.24	-7.73	-8.43	-9.22	-2.8	-7.75	-8.38	-9.75	-9.44	-7.7
"hsa-miR-9*"	-9.8	-9.83	-8.62	-8.26	-9.53	-9.07	-6.91	-9.43	-9.43	-9.04	-7.03	-7.91	-7.58	-6.65	-9.22	-7.23	-7.69	-7.3	-8.2	-9.06	-7.98	-9.17	-2.88	-1.03	-9.14	-8.85	-7.65	-9.24	-7.73	-8.43	-9.22	-2.35	-7.75	-8.38	-9.75	-9.44	-7.7
"hsa-miR-920"	-9.8	-9.83	-8.62	-8.26	-9.53	-9.07	-6.91	-9.43	-9.43	-9.04	-7.03	-7.91	-7.58	-6.65	-9.22	-7.23	-7.69	-7.3	-8.2	-9.06	-7.98	-9.17	-8.62	-9.98	-9.14	-8.85	-7.65	-9.24	-7.73	-8.43	-9.22	-8.87	-7.75	-8.38	-9.75	-9.44	-7.7
"hsa-miR-921"	-9.8	-9.83	-8.62	-8.26	-9.53	-9.07	-6.91	-4	-9.43	-9.04	-7.03	-7.91	-7.58	-6.65	-3.9	-7.23	-7.69	-7.3	-8.2	-9.06	-7.98	-9.17	-8.62	-9.98	-9.14	-8.85	-7.65	-9.24	-7.73	-8.43	-9.22	-3.52	-7.75	-8.38	-9.75	-9.44	-7.7
"hsa-miR-922"	-9.8	-9.83	-8.62	-8.26	-9.53	-9.07	-6.91	-9.43	-9.43	-9.04	-7.03	-7.91	-7.58	-6.65	-9.22	-7.23	-7.69	-7.3	-8.2	-9.06	-7.98	-9.17	-8.62	-9.98	-9.14	-8.85	-7.65	-9.24	-7.73	-8.43	-9.22	-8.87	-7.75	-8.38	-9.75	-9.44	-7.7
"hsa-miR-924"	-9.8	-9.83	-8.62	-8.26	-9.53	-9.07	-6.91	-9.43	-9.43	-9.04	-7.03	-7.91	-7.58	-6.65	-9.22	-7.23	-7.69	-7.3	-8.2	-9.06	-7.98	-9.17	-8.62	-9.98	-9.14	-8.85	-7.65	-9.24	-7.73	-8.43	-9.22	-8.87	-7.75	-8.38	-9.75	-9.44	-7.7
"hsa-miR-92a"	-2.81	-3.5	-8.62	-8.26	-3.77	2.51	-6.91	1.77	0.61	-0.96	-7.03	2.23	1.77	3.02	1.23	-7.23	-1.24	3.4	2.19	2.64	-0.66	2.64	1.76	2.36	1.19	2.06	2.74	2.7	2.56	1.48	-2.76	1.22	1.89	1.41	-2.36	1.2	2.18
"hsa-miR-92a-1*"	-9.8	-9.83	-8.62	-8.26	-9.53	-9.07	-6.91	-9.43	-9.43	-9.04	-7.03	-7.91	-7.58	-6.65	-9.22	-7.23	-7.69	-7.3	-8.2	-9.06	-7.98	-9.17	-8.62	-9.98	-9.14	-8.85	-7.65	-9.24	-7.73	-8.43	-9.22	-8.87	-7.75	-8.38	-9.75	-9.44	-7.7
"hsa-miR-92a-2*"	-9.8	-9.83	-8.62	-8.26	-9.53	-9.07	-6.91	-9.43	-9.43	-9.04	-7.03	-7.91	-7.58	-6.65	-9.22	-7.23	-7.69	-7.3	-8.2	-9.06	-7.98	-9.17	-8.62	-9.98	-9.14	-8.85	-7.65	-9.24	-7.73	-8.43	-9.22	-8.87	-7.75	-8.38	-9.75	-9.44	-7.7
"hsa-miR-92b"	-9.8	-9.83	-8.62	-8.26	-9.53	-9.07	-2.94	-9.43	-9.43	-9.04	-7.03	-7.91	-7.58	-6.65	-9.22	-7.23	-7.69	-7.3	-2.83	-2.93	-7.98	-9.17	-8.62	-9.98	-9.14	-8.85	-7.65	-9.24	-7.73	-8.43	-9.22	-3.93	-7.75	-8.38	-9.75	-9.44	-7.7
"hsa-miR-92b*"	-9.8	-9.83	-8.62	-8.26	-9.53	-9.07	-6.91	-9.43	-9.43	-9.04	-7.03	-7.91	-7.58	-6.65	-9.22	-7.23	-7.69	-7.3	-8.2	-9.06	-7.98	-9.17	-8.62	-9.98	-9.14	-8.85	-7.65	-9.24	-7.73	-8.43	-9.22	-8.87	-7.75	-8.38	-9.75	-9.44	-7.7
"hsa-miR-93"	-1	-2.12	-1.8	-1.95	-2.63	1.96	-0.46	1.36	-0.46	1.85	-1.41	1.42	1.54	0.4	0.74	0.87	0.56	0.89	1.64	2.35	1.23	3.02	1.49	1.62	1.38	1.53	1.87	3.03	1.54	2.47	0.37	2.05	1.08	1.3	2.03	0.02	1.76
"hsa-miR-93*"	-9.8	-9.83	-8.62	-8.26	-9.53	-9.07	-6.91	-9.43	-9.43	-9.04	-7.03	-7.91	-7.58	-6.65	-9.22	-7.23	-7.69	-7.3	-8.2	-9.06	-7.98	-9.17	-8.62	-9.98	-9.14	-8.85	-7.65	-9.24	-7.73	-8.43	-9.22	-8.87	-7.75	-8.38	-9.75	-9.44	-7.7
"hsa-miR-933"	-9.8	-9.83	-8.62	-4.09	-9.53	-9.07	-1.03	-2.1	-9.43	-9.04	-7.03	-2.02	-2.85	-0.71	-2.03	-7.23	-1.65	-7.3	-3.13	-3.58	-3.46	-9.17	-1.97	-9.98	-9.14	-8.85	-7.65	-9.24	-7.73	-8.43	-9.22	-1.95	-2.92	-8.38	-9.75	-2.65	-7.7
"hsa-miR-934"	-9.8	-9.83	-8.62	-8.26	-9.53	-9.07	-6.91	-9.43	-9.43	-9.04	-7.03	-7.91	-7.58	-6.65	-9.22	-7.23	-7.69	-7.3	-8.2	-9.06	-7.98	-9.17	-8.62	-9.98	-9.14	-8.85	-7.65	-9.24	-7.73	-8.43	-9.22	-8.87	-7.75	-8.38	-3.5	-9.44	-7.7
"hsa-miR-935"	-9.8	-9.83	-8.62	-8.26	-9.53	-9.07	-6.91	-9.43	-9.43	-9.04	-7.03	-7.91	-7.58	-6.65	-9.22	-7.23	-7.69	-7.3	-8.2	-9.06	-7.98	-9.17	-8.62	-9.98	-9.14	-8.85	-7.65	-9.24	-7.73	-8.43	-9.22	-8.87	-7.75	-8.38	-9.75	-9.44	-7.7
"hsa-miR-936"	-1.44	-3.84	-8.62	-8.26	-1.84	-9.07	-6.91	-9.43	-9.43	-9.04	-7.03	-7.91	-7.58	-6.65	-9.22	-7.23	-7.69	-7.3	-8.2	-9.06	-7.98	-9.17	-8.62	-9.98	-9.14	-8.85	-7.65	-9.24	-7.73	-8.43	-9.22	-8.87	-7.75	-8.38	-9.75	-9.44	-7.7
"hsa-miR-937"	-2.86	-9.83	-8.62	-8.26	-9.53	-9.07	-6.91	-9.43	-9.43	-9.04	-7.03	-7.91	-7.58	-6.65	-9.22	-7.23	-7.69	-7.3	-8.2	-9.06	-7.98	-9.17	-8.62	-9.98	-9.14	-8.85	-7.65	-9.24	-7.73	-8.43	-9.22	-8.87	-7.75	-8.38	-9.75	-9.44	-7.7
"hsa-miR-938"	-9.8	-9.83	-8.62	-8.26	-9.53	-9.07	-6.91	-9.43	-9.43	-9.04	-7.03	-7.91	-7.58	-6.65	-9.22	-7.23	-7.69	-7.3	-8.2	-9.06	-7.98	-9.17	-8.62	-9.98	-9.14	-8.85	-7.65	-9.24	-7.73	-8.43	-9.22	-8.87	-7.75	-8.38	-9.75	-9.44	-7.7
"hsa-miR-939"	2.89	1.85	1.04	1.13	1.95	1.09	1.41	2.33	1.27	1.45	0.53	1.83	1.14	1.77	2.04	-7.23	1.49	-7.3	1.75	1.75	1.67	1.01	1.18	1.47	1.14	1.71	1.41	0.96	1.67	2.16	2.33	1	1.82	2.26	2.8	1.91	1.87
"hsa-miR-940"	-0.78	-2.37	-1.2	-1.2	-1.97	-0.56	0.7	0.9	-1.34	-1.41	-1.62	0.75	0.67	1.48	0.19	-0.31	0.29	0.84	0.44	0.2	-0.43	-1.51	0.52	-0.22	-9.14	-0.76	0.56	-1.09	-7.73	-0.79	-1.44	0.83	0.87	-0.73	-1.55	1.24	-7.7
"hsa-miR-941"	-9.8	-9.83	-8.62	-8.26	-9.53	-9.07	-6.91	-9.43	-9.43	-9.04	-7.03	-7.91	-7.58	-6.65	-9.22	-7.23	-7.69	-7.3	-8.2	-9.06	-7.98	-9.17	-8.62	-9.98	-9.14	-8.85	-7.65	-9.24	-7.73	-8.43	-9.22	-8.87	-7.75	-8.38	-9.75	-9.44	-7.7
"hsa-miR-942"	-9.8	-9.83	-8.62	-8.26	-9.53	-9.07	-6.91	-9.43	-9.43	-9.04	-7.03	-7.91	-7.58	-6.65	-9.22	-7.23	-7.69	-7.3	-8.2	-9.06	-7.98	-9.17	-8.62	-9.98	-9.14	-8.85	-7.65	-9.24	-7.73	-8.43	-9.22	-8.87	-7.75	-8.38	-9.75	-9.44	-7.7
"hsa-miR-943"	-9.8	-9.83	-8.62	-8.26	-9.53	-9.07	-6.91	-9.43	-9.43	-9.04	-7.03	-7.91	-7.58	-6.65	-9.22	-7.23	-7.69	-7.3	-8.2	-9.06	-7.98	-9.17	-8.62	-9.98	-9.14	-8.85	-7.65	-9.24	-7.73	-8.43	-9.22	-8.87	-7.75	-8.38	-9.75	-9.44	-7.7
"hsa-miR-944"	-9.8	-5.01	-8.62	-8.26	-9.53	-9.07	-6.91	-9.43	-9.43	-9.04	-7.03	-7.91	-7.58	-6.65	-9.22	-7.23	-7.69	-7.3	-8.2	-9.06	-7.98	-9.17	-8.62	-9.98	-9.14	-8.85	-7.65	-9.24	-7.73	-8.43	-9.22	-8.87	-7.75	-8.38	-9.75	-9.44	-7.7
"hsa-miR-95"	-9.8	-0.25	-2.45	-0.01	-2	-9.07	-6.91	-9.43	-9.43	-9.04	-7.03	-7.91	-7.58	-6.65	-9.22	-7.23	-7.69	-7.3	-8.2	-9.06	-7.98	-9.17	-2.45	-9.98	-9.14	-8.85	-7.65	-9.24	-7.73	-8.43	-9.22	-8.87	-7.75	-8.38	-9.75	-9.44	-7.7
"hsa-miR-96"	-9.8	0.48	0.21	0.43	-2.06	0.3	0.45	1.61	-9.43	-0.12	-7.03	-0.29	-0.69	-6.65	-1.23	2.21	-2.27	-7.3	-0.97	-1.57	-0.61	-0.13	1.31	1.69	-9.14	0.97	0.7	0.21	-7.73	-0.36	-1.16	-0.96	-7.75	-8.38	-0.54	-1.46	-7.7
"hsa-miR-96*"	-9.8	-9.83	-8.62	-8.26	-9.53	-9.07	-6.91	-9.43	-9.43	-9.04	-7.03	-7.91	-7.58	-6.65	-9.22	-7.23	-7.69	-7.3	-8.2	-9.06	-7.98	-9.17	-8.62	-9.98	-9.14	-8.85	-7.65	-9.24	-7.73	-8.43	-9.22	-8.87	-7.75	-8.38	-9.75	-9.44	-7.7
"hsa-miR-98"	-2.57	0.92	0.49	0.84	-0.88	-1.34	-1.85	-2.25	-1.64	-1.34	-7.03	-7.91	-1.62	-6.65	-2.4	1.45	-1.59	-1.43	-2.6	-1.82	-1.91	-1.03	-0.87	-0.29	0.15	-0.62	-0.74	-1.43	0.34	-0.44	-1.97	-1.32	-2.13	-0.68	-1.87	-2.14	0.22
"hsa-miR-99a"	3.23	4.26	4.42	4.38	2.6	0.78	-0.37	-1.46	1.32	1.61	1.18	1.15	-1.18	1.85	0.71	2.42	1.88	1.59	0.05	2.11	0.5	1.84	0.8	0.4	2.3	2.86	2.02	2.14	2.68	1.54	1.58	-0.29	1.93	-8.38	1.18	1.81	1.66
"hsa-miR-99a*"	-9.8	-9.83	-8.62	-8.26	-9.53	-9.07	-6.91	-9.43	-9.43	-9.04	-7.03	-7.91	-7.58	-6.65	-9.22	-7.23	-7.69	-7.3	-8.2	-9.06	-7.98	-9.17	-8.62	-9.98	-9.14	-8.85	-7.65	-9.24	-7.73	-8.43	-9.22	-8.87	-7.75	-8.38	-9.75	-9.44	-7.7
"hsa-miR-99b"	-0.82	-1.49	-0.84	-1.48	-1.17	-1.53	-6.91	-2.02	-1.49	-0.47	-1.6	-0.96	0.79	-0.91	-2.58	-1.6	-0.08	0.91	-1.45	-0.84	-0.8	-0.05	-2.96	-2.31	0.1	-0.6	1.21	-1.43	1.55	-8.43	-0.06	-0.22	-1.92	-8.38	-0.89	-1.98	-7.7
"hsa-miR-99b*"	-9.8	-9.83	-8.62	-8.26	-9.53	-9.07	-6.91	-0.62	-9.43	-9.04	-7.03	-7.91	-7.58	-6.65	-4.49	-7.23	-7.69	-7.3	-8.2	-9.06	-7.98	-9.17	-8.62	-9.98	-9.14	-8.85	-7.65	-9.24	-7.73	-8.43	-9.22	-8.87	-7.75	-8.38	-9.75	-4.31	-7.7
"hsv1-miR-H1"	-9.8	-9.83	-8.62	-8.26	-3.47	-9.07	-6.91	-9.43	-9.43	-9.04	-7.03	-7.91	-7.58	-6.65	-3.2	-7.23	-7.69	-7.3	-2.93	-9.06	-7.98	-9.17	-8.62	-9.98	-9.14	-8.85	-7.65	-9.24	-7.73	-8.43	-9.22	-8.87	-7.75	-8.38	-3.39	-9.44	-7.7
"hsv1-miR-H1*"	-2.61	-9.83	-8.62	-8.26	-9.53	-9.07	-6.91	-9.43	-9.43	-9.04	-7.03	-7.91	-7.58	-6.65	-9.22	-7.23	-7.69	-7.3	-8.2	-2.68	-7.98	-9.17	-8.62	-9.98	-9.14	-8.85	-7.65	-9.24	-7.73	-8.43	-9.22	-8.87	-7.75	-8.38	-9.75	-9.44	-7.7
"hsv1-miR-H11"	-9.8	-9.83	-8.62	-8.26	-9.53	-9.07	-6.91	-9.43	-9.43	-9.04	-7.03	-7.91	-7.58	-6.65	-9.22	-7.23	-7.69	-7.3	-8.2	-9.06	-7.98	-9.17	-8.62	-9.98	-9.14	-8.85	-7.65	-9.24	-7.73	-8.43	-9.22	-8.87	-7.75	-8.38	-9.75	-9.44	-7.7
"hsv1-miR-H12"	-9.8	-9.83	-8.62	-8.26	-9.53	-9.07	-6.91	-9.43	-9.43	-9.04	-7.03	-7.91	-7.58	-6.65	-9.22	-7.23	-7.69	-7.3	-8.2	-9.06	-7.98	-9.17	-8.62	-9.98	-9.14	-8.85	-7.65	-9.24	-7.73	-8.43	-9.22	-8.87	-7.75	-8.38	-9.75	-9.44	-7.7
"hsv1-miR-H13"	-9.8	-9.83	-8.62	-8.26	-9.53	-9.07	-6.91	-9.43	-9.43	-9.04	-7.03	-7.91	-7.58	-6.65	-9.22	-7.23	-7.69	-7.3	-8.2	-9.06	-7.98	-9.17	-8.62	-9.98	-9.14	-8.85	-7.65	-9.24	-7.73	-8.43	-9.22	-8.87	-7.75	-8.38	-9.75	-9.44	-7.7
"hsv1-miR-H14-3p"	-9.8	-9.83	-8.62	-8.26	-9.53	-9.07	-6.91	-9.43	-9.43	-9.04	-7.03	-7.91	-7.58	-6.65	-9.22	-7.23	-7.69	-7.3	-8.2	-9.06	-7.98	-9.17	-8.62	-9.98	-9.14	-8.85	-7.65	-9.24	-7.73	-8.43	-9.22	-8.87	-7.75	-8.38	-9.75	-9.44	-7.7
"hsv1-miR-H14-5p"	-9.8	-9.83	-8.62	-8.26	-9.53	-9.07	-6.91	-9.43	-9.43	-9.04	-7.03	-7.91	-7.58	-6.65	-9.22	-7.23	-7.69	-7.3	-8.2	-9.06	-7.98	-9.17	-8.62	-9.98	-9.14	-8.85	-7.65	-9.24	-7.73	-8.43	-9.22	-8.87	-7.75	-8.38	-9.75	-9.44	-7.7
"hsv1-miR-H15"	-2.56	-3.47	-8.62	-8.26	-9.53	-9.07	-0.04	-1.6	-9.43	-0.43	-7.03	-0.43	-0.09	0.6	-1.07	-7.23	-0.98	-1.59	-0.65	-1.1	-0.41	-9.17	-0.2	-9.98	-9.14	-8.85	0.09	-1.49	-7.73	-8.43	-0.52	-0.4	0.7	-8.38	-1.08	-0.93	-7.7
"hsv1-miR-H16"	-9.8	-9.83	-8.62	-8.26	-9.53	-9.07	-6.91	-1.38	-9.43	-1.77	-7.03	-1.53	-7.58	-6.65	-0.2	-7.23	-1.42	-7.3	-8.2	-9.06	-7.98	-9.17	-8.62	-9.98	-9.14	-8.85	-7.65	-9.24	-7.73	-8.43	-9.22	-1.79	-2.52	0.87	-1.66	-2.41	-7.7
"hsv1-miR-H17"	1.1	-1.13	-1.6	-1.55	-0.16	-9.07	-6.91	0.5	-9.43	-1.47	-7.03	-0.42	-7.58	-6.65	-0.2	-7.23	-1.08	-1.89	-1.01	-1.26	-1.13	-9.17	-2.32	-0.61	-9.14	-8.85	-7.65	-9.24	-7.73	-8.43	-0.53	-0.74	-0.82	-8.38	0	0.76	-7.7
"hsv1-miR-H18"	-0.25	-2.09	-8.62	-8.26	-1.64	-1.16	-6.91	0.22	-9.43	0.19	-1.71	-0.34	-0.68	-6.65	-0.04	-7.23	-0.04	-0.1	0.17	-0.3	0.48	-0.72	0.13	-9.98	-9.14	-8.85	-7.65	-1.83	-7.73	-8.43	-0.67	-0.09	-0.52	-8.38	-0.69	-1	-7.7
"hsv1-miR-H2"	-9.8	-9.83	-8.62	-8.26	-9.53	-9.07	-6.91	-9.43	-9.43	-9.04	-7.03	-7.91	-7.58	-6.65	-9.22	-7.23	-7.69	-7.3	-8.2	-9.06	-7.98	-9.17	-8.62	-9.98	-9.14	-8.85	-7.65	-9.24	-7.73	-8.43	-9.22	-8.87	-7.75	-8.38	-9.75	-9.44	-7.7
"hsv1-miR-H2*"	-9.8	-9.83	-8.62	-8.26	-9.53	-9.07	-6.91	-9.43	-9.43	-9.04	-7.03	-7.91	-7.58	-6.65	-9.22	-7.23	-7.69	-7.3	-8.2	-9.06	-7.98	-9.17	-8.62	-9.98	-9.14	-8.85	-7.65	-9.24	-7.73	-8.43	-9.22	-8.87	-7.75	-8.38	-9.75	-9.44	-7.7
"hsv1-miR-H3"	-9.8	-9.83	-8.62	-8.26	-9.53	-9.07	-6.91	-9.43	-9.43	-9.04	-7.03	-7.91	-7.58	-6.65	-9.22	-7.23	-7.69	-7.3	-8.2	-9.06	-7.98	-9.17	-8.62	-9.98	-9.14	-8.85	-7.65	-9.24	-7.73	-8.43	-9.22	-8.87	-7.75	-8.38	-9.75	-9.44	-7.7
"hsv1-miR-H3*"	-9.8	-9.83	-8.62	-8.26	-9.53	-9.07	-6.91	-9.43	-9.43	-9.04	-7.03	-7.91	-7.58	-6.65	-9.22	-7.23	-7.69	-7.3	-8.2	-9.06	-7.98	-9.17	-8.62	-9.98	-9.14	-8.85	-7.65	-9.24	-7.73	-8.43	-9.22	-8.87	-7.75	-8.38	-9.75	-9.44	-7.7
"hsv1-miR-H4"	-9.8	-9.83	-8.62	-8.26	-9.53	-9.07	-6.91	-9.43	-9.43	-9.04	-7.03	-7.91	-7.58	-6.65	-9.22	-7.23	-7.69	-7.3	-8.2	-9.06	-7.98	-9.17	-8.62	-9.98	-9.14	-8.85	-7.65	-9.24	-7.73	-8.43	-9.22	-8.87	-7.75	-8.38	-9.75	-9.44	-7.7
"hsv1-miR-H4*"	-9.8	-9.83	-8.62	-8.26	-9.53	-9.07	-6.91	-9.43	-9.43	-9.04	-7.03	-7.91	-7.58	-6.65	-9.22	-7.23	-7.69	-7.3	-8.2	-9.06	-7.98	-9.17	-8.62	-9.98	-9.14	-8.85	-7.65	-9.24	-7.73	-8.43	-9.22	-8.87	-7.75	-8.38	-9.75	-9.44	-7.7
"hsv1-miR-H5-3p"	-9.8	-9.83	-8.62	-8.26	-9.53	-9.07	-6.91	-9.43	-9.43	-9.04	-7.03	-7.91	-7.58	-6.65	-9.22	-7.23	-7.69	-7.3	-8.2	-9.06	-7.98	-9.17	-8.62	-9.98	-9.14	-8.85	-7.65	-9.24	-7.73	-8.43	-9.22	-8.87	-7.75	-8.38	-9.75	-9.44	-7.7
"hsv1-miR-H5-5p"	-9.8	-9.83	-8.62	-8.26	-9.53	-9.07	-6.91	-9.43	-9.43	-9.04	-7.03	-7.91	-7.58	-6.65	-9.22	-7.23	-7.69	-7.3	-8.2	-9.06	-7.98	-9.17	-8.62	-9.98	-9.14	-8.85	-7.65	-9.24	-7.73	-8.43	-9.22	-8.87	-7.75	-8.38	-9.75	-9.44	-7.7
"hsv1-miR-H6-3p"	-1.57	-9.83	-1.9	-1.69	-2.37	-9.07	0.14	-1.63	-9.43	-9.04	-7.03	-0.94	-0.68	0.64	-1.4	-7.23	-0.52	-7.3	-1.28	-1.54	-1.35	-9.17	-0.94	-9.98	-9.14	-8.85	-7.65	-9.24	-7.73	-8.43	-9.22	-0.89	-0.93	-8.38	-9.75	-1.74	-7.7
"hsv1-miR-H6-5p"	0.92	0.15	-1.2	0.05	1.12	-1.66	-6.91	-0.02	-9.43	-0.12	-7.03	-2.01	-7.58	-6.65	-0.82	-7.23	-1.05	-7.3	-2.54	-0.96	-0.99	-1.17	-2.82	-2.12	-9.14	-8.85	-7.65	-9.24	-7.73	-8.43	0.29	-2.6	-2.45	-8.38	-0.12	-0.61	-7.7
"hsv1-miR-H7"	-9.8	-9.83	-8.62	-8.26	-9.53	-9.07	-6.91	-9.43	-9.43	-9.04	-7.03	-7.91	-7.58	-6.65	-9.22	-7.23	-7.69	-7.3	-8.2	-9.06	-7.98	-9.17	-8.62	-9.98	-9.14	-8.85	-7.65	-9.24	-7.73	-8.43	-9.22	-8.87	-7.75	-8.38	-9.75	-9.44	-7.7
"hsv1-miR-H7*"	-1.04	-2.69	-2.33	-2.07	-2.32	-9.07	-0.39	1.02	-9.43	-3.07	-7.03	0.61	-0.42	0.5	0.7	-7.23	-0.65	-1.56	-0.47	-0.24	-1.77	-9.17	-0.47	-1.49	-9.14	-1.05	-0.61	-9.24	-7.73	-8.43	-2.14	0.01	0.21	-8.38	-2.4	1.71	-7.7
"hsv1-miR-H8"	-2.03	-3.77	-8.62	-8.26	-3.03	-9.07	-6.91	-2.52	-9.43	-0.97	-7.03	-7.91	-7.58	-6.65	-1.13	-7.23	-7.69	-7.3	-8.2	-9.06	-7.98	-9.17	-8.62	-9.98	-9.14	-8.85	-7.65	-9.24	-7.73	-8.43	-9.22	-3.01	-7.75	-8.38	-9.75	-3.31	-7.7
"hsv1-miR-H8*"	-9.8	-9.83	-8.62	-8.26	-9.53	-9.07	-6.91	-1.51	-9.43	-9.04	-7.03	-2.06	-7.58	-6.65	-2.83	-7.23	-7.69	-7.3	-8.2	-3.09	-7.98	-9.17	-8.62	-9.98	-9.14	-8.85	-7.65	-9.24	-7.73	-8.43	-9.22	-8.87	-7.75	-8.38	-9.75	-2.53	-7.7
"hsv2-miR-H10"	5.42	3.48	2.94	3.41	3.91	1.53	2.56	3.17	1.88	3.06	2.47	2.66	1.57	2.25	2.1	0.57	2.66	2.48	2.02	1.98	2.81	1.29	1.78	2.09	1.39	1.77	1.41	2.08	1.34	2.18	3.54	1.91	2.75	3.28	3.75	2.92	2.48
"hsv2-miR-H11*"	-9.8	-9.83	-8.62	-8.26	-9.53	-9.07	-6.91	-9.43	-9.43	-9.04	-7.03	-7.91	-7.58	-6.65	-9.22	-7.23	-7.69	-7.3	-8.2	-9.06	-7.98	-9.17	-8.62	-9.98	-9.14	-8.85	-7.65	-9.24	-7.73	-8.43	-9.22	-8.87	-7.75	-8.38	-9.75	-9.44	-7.7
"hsv2-miR-H13"	-9.8	-9.83	-8.62	-8.26	-9.53	-9.07	-6.91	-9.43	-9.43	-9.04	-7.03	-7.91	-7.58	-6.65	-9.22	-7.23	-7.69	-7.3	-8.2	-9.06	-7.98	-9.17	-8.62	-9.98	-9.14	-8.85	-7.65	-9.24	-7.73	-8.43	-9.22	-8.87	-7.75	-8.38	-9.75	-9.44	-7.7
"hsv2-miR-H19"	-9.8	-9.83	-8.62	-8.26	-9.53	-9.07	-6.91	-9.43	-9.43	-9.04	-7.03	-7.91	-7.58	-6.65	-9.22	-7.23	-7.69	-7.3	-8.2	-9.06	-7.98	-9.17	-8.62	-9.98	-9.14	-8.85	-7.65	-9.24	-7.73	-8.43	-9.22	-8.87	-7.75	-8.38	-9.75	-9.44	-7.7
"hsv2-miR-H2"	-9.8	-9.83	-8.62	-8.26	-9.53	-9.07	-6.91	-2.15	-9.43	-9.04	-7.03	-7.91	-7.58	-6.65	-9.22	-7.23	-7.69	-7.3	-8.2	-9.06	-7.98	-9.17	-8.62	-9.98	-9.14	-8.85	-7.65	-9.24	-7.73	-8.43	-9.22	-8.87	-7.75	-8.38	-9.75	-9.44	-7.7
"hsv2-miR-H20"	-9.8	-9.83	-8.62	-8.26	-9.53	-9.07	-6.91	-9.43	-9.43	-9.04	-7.03	-7.91	-7.58	-6.65	-9.22	-7.23	-7.69	-7.3	-8.2	-9.06	-7.98	-9.17	-8.62	-9.98	-9.14	-8.85	-7.65	-9.24	-7.73	-8.43	-9.22	-8.87	-7.75	-8.38	-9.75	-9.44	-7.7
"hsv2-miR-H21"	-9.8	-9.83	-8.62	-8.26	-2.74	-9.07	-6.91	-1.93	-9.43	-9.04	-1.76	-0.24	-7.58	-6.65	-1.83	-7.23	-7.69	-7.3	-8.2	-9.06	-1.65	-9.17	-0.85	-9.98	-9.14	-8.85	-7.65	-9.24	-7.73	-8.43	-9.22	-1.56	-7.75	-8.38	-9.75	-9.44	-7.7
"hsv2-miR-H22"	-0.61	-2.61	-8.62	-8.26	-1.5	-9.07	-6.91	-0.6	-1.78	-1.76	-7.03	-1.25	-7.58	-6.65	-0.88	-7.23	-2.37	-7.3	-1.64	-1.87	-2.65	-9.17	-1.42	-9.98	-9.14	-8.85	-7.65	-9.24	-7.73	-8.43	-1.88	-1.53	-0.79	-8.38	-1.45	-1.01	-7.7
"hsv2-miR-H23"	-9.8	-9.83	-8.62	-8.26	-9.53	-9.07	-6.91	-9.43	-9.43	-9.04	-7.03	-7.91	-7.58	-6.65	-9.22	-7.23	-7.69	-7.3	-8.2	-9.06	-7.98	-9.17	-8.62	-9.98	-9.14	-8.85	-7.65	-9.24	-7.73	-8.43	-9.22	-8.87	-7.75	-8.38	-9.75	-9.44	-7.7
"hsv2-miR-H23*"	-9.8	-9.83	-8.62	-8.26	-9.53	-9.07	-6.91	-9.43	-9.43	-9.04	-7.03	-7.91	-7.58	-6.65	-9.22	-7.23	-7.69	-7.3	-8.2	-9.06	-7.98	-9.17	-8.62	-9.98	-9.14	-8.85	-7.65	-9.24	-7.73	-8.43	-9.22	-8.87	-7.75	-8.38	-9.75	-9.44	-7.7
"hsv2-miR-H24"	-1.75	-2.8	-2.92	-2.01	-2.55	-0.07	0.1	0.35	-0.4	-1.23	-7.03	0.54	0.33	1.08	-0.17	-2.06	-0.32	-0.21	0.01	-0.56	-0.8	-0.55	0.14	-1.26	-9.14	-8.85	0	-0.49	-7.73	-8.43	-1.76	0.17	1.22	0.64	-1.4	0.04	-7.7
"hsv2-miR-H25"	-0.25	-2.22	-8.62	-8.26	-1.45	-1.59	-6.91	-0.13	-1.06	-0.94	-7.03	-0.78	-2.15	-6.65	-0.41	-7.23	-1.08	-0.2	-1.11	-0.95	-1.01	-9.17	-1.08	-0.43	-1.53	-8.85	-7.65	-0.02	-7.73	-8.43	-1.65	-0.92	-1.02	0.94	-0.67	-0.64	-7.7
"hsv2-miR-H3"	-9.8	-9.83	-8.62	-8.26	-9.53	-9.07	-6.91	-9.43	-9.43	-9.04	-7.03	-7.91	-7.58	-6.65	-9.22	-7.23	-7.69	-7.3	-8.2	-9.06	-7.98	-9.17	-8.62	-9.98	-9.14	-8.85	-7.65	-9.24	-7.73	-8.43	-9.22	-8.87	-7.75	-8.38	-9.75	-9.44	-7.7
"hsv2-miR-H4-3p"	-9.8	-9.83	-8.62	-8.26	-9.53	-9.07	-6.91	-9.43	-9.43	-9.04	-7.03	-7.91	-7.58	-6.65	-9.22	-7.23	-7.69	-7.3	-8.2	-9.06	-7.98	-9.17	-8.62	-9.98	-9.14	-8.85	-7.65	-9.24	-7.73	-8.43	-9.22	-8.87	-7.75	-8.38	-9.75	-9.44	-7.7
"hsv2-miR-H4-5p"	-9.8	-9.83	-8.62	-8.26	-9.53	-9.07	-6.91	-9.43	-9.43	-9.04	-7.03	-7.91	-7.58	-6.65	-9.22	-7.23	-7.69	-7.3	-8.2	-9.06	-7.98	-9.17	-8.62	-9.98	-9.14	-8.85	-7.65	-9.24	-7.73	-8.43	-9.22	-8.87	-7.75	-8.38	-9.75	-9.44	-7.7
"hsv2-miR-H5"	-9.8	-9.83	-8.62	-8.26	-9.53	-9.07	-6.91	-9.43	-9.43	-9.04	-7.03	-7.91	-7.58	-6.65	-9.22	-7.23	-7.69	-7.3	-8.2	-9.06	-7.98	-9.17	-8.62	-9.98	-9.14	-8.85	-7.65	-9.24	-7.73	-8.43	-9.22	-8.87	-7.75	-8.38	-9.75	-9.44	-7.7
"hsv2-miR-H6"	2.2	0.85	-0.7	0.13	0.87	-9.07	-0.26	1.63	-0.43	0.66	0.4	0.35	-0.86	-1.01	0.29	-7.23	0.1	-0.48	0.04	-0.04	0.26	-1.28	-0.36	-0.22	-9.14	-8.85	-7.65	-1.76	-7.73	-0.94	0.16	0	-0.68	1.01	0.91	-0.2	-7.7
"hsv2-miR-H6*"	-1.32	-9.83	-8.62	-8.26	-2.77	-9.07	-6.91	-9.43	-9.43	-9.04	-7.03	-7.91	-7.58	-6.65	-9.22	-7.23	-7.69	-7.3	-8.2	-9.06	-7.98	-9.17	-8.62	-9.98	-9.14	-8.85	-7.65	-9.24	-7.73	-8.43	-9.22	-8.87	-7.75	-8.38	-9.75	-9.44	-7.7
"hsv2-miR-H7-3p"	-9.8	-9.83	-8.62	-8.26	-9.53	-9.07	-1.9	-2.44	-9.43	-9.04	-7.03	-2.29	-7.58	-6.65	-2.51	-7.23	-2.69	-7.3	-8.2	-3.03	-7.98	-9.17	-2.83	-9.98	-9.14	-8.85	-7.65	-9.24	-7.73	-8.43	-9.22	-2.57	-7.75	-8.38	-9.75	-1.91	-7.7
"hsv2-miR-H7-5p"	-9.8	-9.83	-8.62	-8.26	-9.53	-9.07	-6.91	-9.43	-9.43	-9.04	-7.03	-7.91	-7.58	-6.65	-9.22	-7.23	-7.69	-7.3	-8.2	-9.06	-7.98	-9.17	-8.62	-9.98	-9.14	-8.85	-7.65	-9.24	-7.73	-8.43	-9.22	-8.87	-7.75	-8.38	-9.75	-9.44	-7.7
"hsv2-miR-H9-3p"	-9.8	-9.83	-8.62	-8.26	-9.53	-9.07	-6.91	-9.43	-9.43	-9.04	-7.03	-7.91	-7.58	-6.65	-9.22	-7.23	-7.69	-7.3	-8.2	-9.06	-7.98	-9.17	-8.62	-9.98	-9.14	-8.85	-7.65	-9.24	-7.73	-8.43	-9.22	-8.87	-7.75	-8.38	-9.75	-9.44	-7.7
"hsv2-miR-H9-5p"	-9.8	-9.83	-8.62	-8.26	-9.53	-9.07	-6.91	-3.23	-9.43	-9.04	-7.03	-7.91	-7.58	-6.65	-3.37	-7.23	-7.69	-7.3	-8.2	-9.06	-7.98	-9.17	-8.62	-9.98	-9.14	-8.85	-7.65	-9.24	-7.73	-8.43	-9.22	-8.87	-7.75	-8.38	-9.75	-1.77	-7.7
"jcv-miR-J1-5p"	-9.8	-9.83	-8.62	-8.26	-9.53	-9.07	-6.91	-9.43	-9.43	-9.04	-7.03	-7.91	-7.58	-6.65	-9.22	-7.23	-7.69	-7.3	-8.2	-9.06	-7.98	-9.17	-8.62	-9.98	-9.14	-8.85	-7.65	-9.24	-7.73	-8.43	-9.22	-8.87	-7.75	-8.38	-9.75	-9.44	-7.7
"kshv-miR-K12-1"	-9.8	-9.83	-8.62	-8.26	-9.53	-9.07	-6.91	-9.43	-9.43	-9.04	-7.03	-7.91	-7.58	-6.65	-9.22	-7.23	-7.69	-7.3	-8.2	-9.06	-7.98	-9.17	-8.62	-9.98	-9.14	-8.85	-7.65	-9.24	-7.73	-8.43	-9.22	-8.87	-7.75	-8.38	-9.75	-9.44	-7.7
"kshv-miR-K12-1*"	-9.8	-9.83	-8.62	-8.26	-9.53	-9.07	-6.91	-9.43	-9.43	-9.04	-7.03	-7.91	-7.58	-6.65	-9.22	-7.23	-7.69	-7.3	-8.2	-9.06	-7.98	-9.17	-8.62	-9.98	-9.14	-8.85	-7.65	-9.24	-7.73	-8.43	-9.22	-8.87	-7.75	-8.38	-9.75	-9.44	-7.7
"kshv-miR-K12-10a*"	-9.8	-9.83	-8.62	-8.26	-9.53	-9.07	-6.91	-9.43	-9.43	-9.04	-7.03	-7.91	-7.58	-6.65	-9.22	-7.23	-7.69	-7.3	-8.2	-9.06	-7.98	-9.17	-8.62	-9.98	-9.14	-8.85	-7.65	-9.24	-7.73	-8.43	-9.22	-8.87	-7.75	-8.38	-9.75	-9.44	-7.7
"kshv-miR-K12-10b"	-9.8	-9.83	-8.62	-8.26	-9.53	-9.07	-6.91	-3.9	-9.43	-9.04	-7.03	-7.91	-7.58	-6.65	-3.61	-7.23	-7.69	-7.3	-8.2	-9.06	-7.98	-9.17	-8.62	-9.98	-9.14	-8.85	-7.65	-9.24	-7.73	-8.43	-9.22	-4.07	-3.1	-8.38	-9.75	-4.24	-7.7
"kshv-miR-K12-11"	-9.8	-9.83	-8.62	-8.26	-9.53	-9.07	-6.91	-9.43	-9.43	-9.04	-7.03	-7.91	-7.58	-6.65	-9.22	-7.23	-7.69	-7.3	-8.2	-9.06	-7.98	-9.17	-8.62	-9.98	-9.14	-8.85	-7.65	-9.24	-7.73	-8.43	-9.22	-8.87	-7.75	-8.38	-9.75	-9.44	-7.7
"kshv-miR-K12-11*"	-9.8	-9.83	-8.62	-8.26	-9.53	-9.07	-6.91	-9.43	-9.43	-9.04	-7.03	-7.91	-7.58	-6.65	-9.22	-7.23	-7.69	-7.3	-8.2	-9.06	-7.98	-9.17	-8.62	-9.98	-9.14	-8.85	-7.65	-9.24	-7.73	-8.43	-9.22	-8.87	-7.75	-8.38	-9.75	-9.44	-7.7
"kshv-miR-K12-12"	-9.8	-9.83	-8.62	-8.26	-9.53	-9.07	-6.91	-9.43	-9.43	-9.04	-7.03	-7.91	-7.58	-6.65	-9.22	-7.23	-7.69	-7.3	-8.2	-9.06	-7.98	-9.17	-8.62	-9.98	-9.14	-8.85	-7.65	-9.24	-7.73	-8.43	-9.22	-8.87	-7.75	-8.38	-9.75	-9.44	-7.7
"kshv-miR-K12-12*"	-1.61	-9.83	-8.62	-8.26	-2.64	-9.07	-6.91	-9.43	-9.43	-9.04	-7.03	-7.91	-7.58	-6.65	-9.22	-7.23	-7.69	-7.3	-8.2	-9.06	-7.98	-9.17	-8.62	-9.98	-9.14	-8.85	-7.65	-9.24	-7.73	-8.43	-9.22	-8.87	-7.75	-8.38	-9.75	-9.44	-7.7
"kshv-miR-K12-2"	-9.8	-9.83	-8.62	-8.26	-9.53	-9.07	-6.91	-9.43	-9.43	-9.04	-7.03	-7.91	-7.58	-6.65	-9.22	-7.23	-7.69	-7.3	-8.2	-9.06	-7.98	-9.17	-8.62	-9.98	-9.14	-8.85	-7.65	-9.24	-7.73	-8.43	-9.22	-8.87	-7.75	-8.38	-9.75	-9.44	-7.7
"kshv-miR-K12-2*"	-9.8	-9.83	-8.62	-8.26	-9.53	-9.07	-6.91	-9.43	-9.43	-9.04	-7.03	-7.91	-7.58	-6.65	-9.22	-7.23	-7.69	-7.3	-8.2	-9.06	-7.98	-9.17	-8.62	-9.98	-9.14	-8.85	-7.65	-9.24	-7.73	-8.43	-9.22	-8.87	-7.75	-8.38	-9.75	-9.44	-7.7
"kshv-miR-K12-3"	3.89	1.61	1.26	1.63	1.85	0.55	0.26	2.5	1.45	2.03	1.13	2.11	0.87	1.32	1.82	-1.61	1.67	0.17	1.46	1.46	2.18	1.08	0.67	1.56	1.35	1.68	0.73	0.87	0.59	1.66	2.47	1.12	1.32	2.12	2.54	1.73	1.26
"kshv-miR-K12-3*"	-9.8	-9.83	-8.62	-8.26	-9.53	-9.07	-6.91	-9.43	-9.43	-9.04	-7.03	-7.91	-7.58	-6.65	-9.22	-7.23	-7.69	-7.3	-8.2	-9.06	-7.98	-9.17	-8.62	-9.98	-9.14	-8.85	-7.65	-9.24	-7.73	-8.43	-9.22	-8.87	-7.75	-8.38	-9.75	-9.44	-7.7
"kshv-miR-K12-4-3p"	-9.8	-9.83	-8.62	-8.26	-9.53	-9.07	-6.91	-9.43	-9.43	-9.04	-7.03	-7.91	-7.58	-6.65	-9.22	-7.23	-7.69	-7.3	-8.2	-9.06	-7.98	-9.17	-8.62	-9.98	-9.14	-8.85	-7.65	-9.24	-7.73	-8.43	-9.22	-8.87	-7.75	-8.38	-9.75	-9.44	-7.7
"kshv-miR-K12-4-5p"	-9.8	-9.83	-8.62	-8.26	-9.53	-9.07	-6.91	-9.43	-9.43	-9.04	-7.03	-7.91	-7.58	-6.65	-9.22	-7.23	-7.69	-7.3	-8.2	-9.06	-7.98	-9.17	-8.62	-9.98	-9.14	-8.85	-7.65	-9.24	-7.73	-8.43	-9.22	-8.87	-7.75	-8.38	-9.75	-9.44	-7.7
"kshv-miR-K12-5"	-9.8	-9.83	-8.62	-8.26	-9.53	-9.07	-6.91	-9.43	-9.43	-9.04	-7.03	-7.91	-7.58	-6.65	-9.22	-7.23	-7.69	-7.3	-8.2	-9.06	-7.98	-9.17	-8.62	-9.98	-9.14	-8.85	-7.65	-9.24	-7.73	-8.43	-9.22	-8.87	-7.75	-8.38	-9.75	-9.44	-7.7
"kshv-miR-K12-5*"	-9.8	-9.83	-8.62	-8.26	-9.53	-9.07	-6.91	-2.35	-9.43	-1.66	-1.77	-7.91	-7.58	-6.65	-9.22	-7.23	-7.69	-7.3	-1.45	-9.06	-0.36	-9.17	-8.62	-9.98	-9.14	-8.85	-7.65	-9.24	-7.73	-8.43	-3.21	-8.87	-7.75	-8.38	-1.95	-9.44	-7.7
"kshv-miR-K12-6-3p"	-9.8	-9.83	-8.62	-8.26	-9.53	-9.07	-6.91	-9.43	-9.43	-9.04	-7.03	-7.91	-7.58	-6.65	-9.22	-7.23	-7.69	-7.3	-8.2	-9.06	-7.98	-9.17	-8.62	-9.98	-9.14	-8.85	-7.65	-9.24	-7.73	-8.43	-9.22	-8.87	-7.75	-8.38	-9.75	-9.44	-7.7
"kshv-miR-K12-6-5p"	-9.8	-9.83	-8.62	-8.26	-9.53	-9.07	-6.91	-9.43	-9.43	-9.04	-7.03	-7.91	-7.58	-6.65	-9.22	-7.23	-7.69	-7.3	-8.2	-9.06	-7.98	-9.17	-8.62	-9.98	-9.14	-8.85	-7.65	-9.24	-7.73	-8.43	-9.22	-8.87	-7.75	-8.38	-9.75	-9.44	-7.7
"kshv-miR-K12-7"	-9.8	-9.83	-8.62	-8.26	-9.53	-9.07	-6.91	-9.43	-9.43	-9.04	-7.03	-7.91	-7.58	-6.65	-9.22	-7.23	-7.69	-7.3	-8.2	-9.06	-7.98	-9.17	-8.62	-9.98	-9.14	-8.85	-7.65	-9.24	-7.73	-8.43	-9.22	-8.87	-7.75	-8.38	-9.75	-9.44	-7.7
"kshv-miR-K12-7*"	-3.01	-9.83	-8.62	-8.26	-2.14	-9.07	-0.7	-3.6	-9.43	-0.46	-0.01	-7.91	-7.58	-6.65	-9.22	-7.23	-7.69	-7.3	-8.2	-9.06	-0.29	-9.17	-8.62	-9.98	-9.14	-8.85	-7.65	-9.24	-7.73	-8.43	-1.58	-8.87	-7.75	-8.38	-0.27	-9.44	-7.7
"kshv-miR-K12-8"	-9.8	-9.83	-8.62	-8.26	-9.53	-9.07	-6.91	-9.43	-9.43	-9.04	-7.03	-7.91	-7.58	-6.65	-9.22	-7.23	-7.69	-7.3	-8.2	-9.06	-7.98	-9.17	-8.62	-9.98	-9.14	-8.85	-7.65	-9.24	-7.73	-8.43	-9.22	-8.87	-7.75	-8.38	-9.75	-9.44	-7.7
"kshv-miR-K12-8*"	-9.8	-9.83	-8.62	-8.26	-9.53	-9.07	-0.57	-1.08	-9.43	-9.04	-7.03	-2.38	-7.58	-6.65	-1.06	-7.23	-1.35	-7.3	-1.75	-2.01	-7.98	-9.17	-1.06	-9.98	-9.14	-8.85	-7.65	-9.24	-7.73	-8.43	-9.22	-1.19	-7.75	-8.38	-9.75	-1.59	-7.7
"kshv-miR-K12-9"	-9.8	-9.83	-8.62	-8.26	-9.53	-9.07	-6.91	-9.43	-9.43	-9.04	-7.03	-7.91	-7.58	-6.65	-9.22	-7.23	-7.69	-7.3	-8.2	-9.06	-7.98	-9.17	-8.62	-9.98	-9.14	-8.85	-7.65	-9.24	-7.73	-8.43	-9.22	-8.87	-7.75	-8.38	-9.75	-9.44	-7.7
"kshv-miR-K12-9*"	-9.8	-9.83	-8.62	-8.26	-9.53	-9.07	-6.91	-9.43	-9.43	-9.04	-7.03	-7.91	-7.58	-6.65	-9.22	-7.23	-7.69	-7.3	-8.2	-9.06	-7.98	-9.17	-8.62	-9.98	-9.14	-8.85	-7.65	-9.24	-7.73	-8.43	-9.22	-8.87	-7.75	-8.38	-9.75	-9.44	-7.7
!series_matrix_table_end
