# Supplementary material for: Prediction of the mechanism of miRNAs in laryngeal squamous cell carcinoma based on the miRNA-mRNA regulatory network
Source: PeerJ. 2021 Aug 24;9:e12075. doi: 10.7717/peerj.12075 (PMC8395572; doi:10.7717/peerj.12075)
Supplement: Supplemental Information 6 [file peerj-09-12075-s006.zip]

Archive with 3 entries (2 files):
- The whole result of GO and KEGG pathway analysis/
- The whole result of GO and KEGG pathway analysis/GO.txt
- The whole result of GO and KEGG pathway analysis/KEGG.txt
