# Supplementary material for: Prediction of the mechanism of miRNAs in laryngeal squamous cell carcinoma based on the miRNA-mRNA regulatory network
Source: PeerJ. 2021 Aug 24;9:e12075. doi: 10.7717/peerj.12075 (PMC8395572; doi:10.7717/peerj.12075)
Supplement: Supplemental Information 6 [file peerj-09-12075-s006.zip › The whole result of GO and KEGG pathway analysis/GO.txt]

ONTOLOGY	ID	Description	pvalue	p.adjust	qvalue	geneID	Count
BP	GO:0043062	extracellular structure organization	5.33E-19	1.76E-15	1.36E-15	MMP12/COL14A1/FSCN1/LAMC2/MMP3/TNXB/LAMB3/MFAP2/PLA2G2A/MMP11/MMP1/NTN4/NDNF/ADAM12/SERPINE1/JAM2/FERMT1/SPP1/COL7A1/VIT/MMP9/CD34/LOXL2/COL4A6/GPIHBP1/LAMA3/SFRP2/ABI3BP/TGFB1/ADAMTS5/QSOX1/ICAM5/ABCA5/BMP1/AGRN/TMEM38B/MFAP4/ITGB4/FBLN5/CHADL/LAMA2/COL10A1/PLA2G7/TIMP2/LIPG/COL4A1/A2M/ITGA3/APOC2/COL4A5/FBN2/PDPN/ICAM1/ITGAV/PLOD1/SPINK5/CCDC80/COL1A1/COL11A1/PHLDB2/APOC1/ELN/SERPINH1/FOXC1/DDR…	114
BP	GO:0030198	extracellular matrix organization	5.81E-19	1.76E-15	1.36E-15	MMP12/COL14A1/FSCN1/LAMC2/MMP3/TNXB/LAMB3/MFAP2/MMP11/MMP1/NTN4/NDNF/ADAM12/SERPINE1/JAM2/FERMT1/SPP1/COL7A1/VIT/MMP9/LOXL2/COL4A6/LAMA3/SFRP2/ABI3BP/TGFB1/ADAMTS5/QSOX1/ICAM5/BMP1/AGRN/TMEM38B/MFAP4/ITGB4/FBLN5/CHADL/LAMA2/COL10A1/TIMP2/COL4A1/A2M/ITGA3/COL4A5/FBN2/PDPN/ICAM1/ITGAV/PLOD1/SPINK5/CCDC80/COL1A1/COL11A1/PHLDB2/ELN/SERPINH1/FOXC1/DDR2/MMP13/CTSG/ITGA6/ADAMTS2/COL13A1/NPNT/MMP15/COL4A…	104
BP	GO:0140014	mitotic nuclear division	3.60E-14	7.29E-11	5.61E-11	CDC6/MTBP/MYBL2/TRIP13/DSCC1/KIF23/TPX2/CHEK1/CDCA5/MAD2L1/PKMYT1/KIF14/KIF2C/SMC2/SPAG5/KIF18A/BUB1/NUF2/CDT1/MAD2L2/CDC20/UBE2C/ANLN/NEK2/BIRC5/NDE1/KIF22/UBE2S/CDC25C/PRC1/CDCA8/IGF1/AURKB/PLK1/DLGAP5/NUSAP1/AURKA/NDC80/KIF4A/KNTC1/BUB1B/FLNA/TTK/CENPE/BTC/PDXP/KIFC1/NCAPH/CENPF/ZWINT/EDN3/TGFB1/TACC3/SPHK1/KIF11/KIF18B/CEP97/BORA/KIF20B/NCAPG/PTTG2/PTTG1/CCNB1/NCAPD2/IL1B/MKI67/PTTG3P/MAD1L1/…	75
BP	GO:0000280	nuclear division	1.08E-12	1.63E-09	1.26E-09	CDC6/MTBP/MYBL2/TRIP13/DSCC1/KIF23/TPX2/CHEK1/CDCA5/RAD51/MAD2L1/FANCA/PKMYT1/KIF14/MASTL/KIF2C/SMC2/SPAG5/KIF18A/PSMC3IP/RAD54L/BUB1/NUF2/CDT1/EME1/MAD2L2/CDC20/UBE2C/ANLN/NEK2/BIRC5/NDE1/CDC25B/KIF22/UBE2S/CDC25C/PRC1/CDCA8/IGF1/AURKB/PLK1/TOP2A/BRCA2/DLGAP5/NUSAP1/AURKA/NDC80/KIF4A/KNTC1/BUB1B/FLNA/TTK/CENPE/BTC/PDXP/KIFC1/NCAPH/CENPF/BRIP1/CCNE1/ZWINT/CKS2/EDN3/TGFB1/MND1/TACC3/SPHK1/KIF11/KI…	97
BP	GO:0048285	organelle fission	6.24E-12	7.58E-09	5.83E-09	CDC6/MTBP/MYBL2/TRIP13/DSCC1/KIF23/TPX2/CHEK1/CDCA5/RAD51/MAD2L1/FANCA/PKMYT1/KIF14/MASTL/KIF2C/SMC2/SPAG5/KIF18A/PSMC3IP/RAD54L/BUB1/NUF2/CDT1/EME1/MAD2L2/CDC20/UBE2C/ANLN/NEK2/BIRC5/NDE1/CDC25B/KIF22/UBE2S/CDC25C/PRC1/CDCA8/IGF1/AURKB/PLK1/TOP2A/BRCA2/DLGAP5/NUSAP1/AURKA/NDC80/KIF4A/KNTC1/BUB1B/FLNA/TTK/CENPE/BTC/PDXP/KIFC1/NCAPH/CENPF/BRIP1/CCNE1/ZWINT/CKS2/EDN3/LRRK2/TGFB1/MND1/TACC3/SPHK1/KI…	102
BP	GO:0001503	ossification	6.03E-11	6.10E-08	4.69E-08	CLEC3B/ISG15/BMP8A/ATP6V0A4/MYOC/SNX10/CHRDL1/GDF10/SOST/CYP27B1/IGF1/SPP1/RRAS2/SLC26A2/PTHLH/STATH/SFRP2/TOB1/SHOX2/TGFB1/HOXA2/EXT1/OMD/BMP1/TMEM38B/CTHRC1/MINPP1/DLX5/CCL3/MSX2/RORB/FBN2/SORT1/GPNMB/ZBTB16/SNAI2/IGSF10/WNT7B/ATP2B1/COL1A1/COL11A1/MGP/DHRS3/ASGR2/BMP3/FOXC1/ID4/IGFBP5/GJA1/DDR2/MMP13/GDPD2/SEMA7A/COL13A1/EGFR/TNFRSF11A/SOX11/CDK6/NPNT/BCL2/KREMEN2/KL/IFITM1/PTN/TP53INP2/SMPD3/…	91
BP	GO:0033260	nuclear DNA replication	4.25E-10	3.55E-07	2.73E-07	MCM2/FEN1/CDC45/RAD51/POLE/MCM4/PRIM2/RFC4/GINS1/DBF4B/DNA2/CDT1/POLA2/MCM7/MCM5/BRCA2/ATAD5/PRIM1/GMNN/MCM6/PCNA/RFC2/RFC5/POLE2/POLD1/DACH1	26
BP	GO:0007088	regulation of mitotic nuclear division	4.68E-10	3.55E-07	2.73E-07	CDC6/MTBP/TRIP13/CHEK1/CDCA5/MAD2L1/PKMYT1/BUB1/CDT1/MAD2L2/CDC20/UBE2C/ANLN/NEK2/CDC25C/IGF1/AURKB/PLK1/DLGAP5/NUSAP1/AURKA/NDC80/KNTC1/BUB1B/TTK/CENPE/BTC/PDXP/CENPF/EDN3/TGFB1/TACC3/SPHK1/KIF11/CEP97/BORA/KIF20B/PTTG2/PTTG1/CCNB1/IL1B/MKI67/PTTG3P/MAD1L1/SMPD3/TGFA/CAV2/IL1A	48
BP	GO:0000070	mitotic sister chromatid segregation	8.56E-10	5.78E-07	4.44E-07	CDC6/TRIP13/DSCC1/KIF23/CDCA5/MAD2L1/KIF14/KIF2C/SMC2/SPAG5/KIF18A/BUB1/NUF2/CDT1/MAD2L2/CDC20/NEK2/KIF22/PRC1/CDCA8/AURKB/PLK1/DLGAP5/NUSAP1/NDC80/KIF4A/BUB1B/TTK/CENPE/KIFC1/NCAPH/CENPF/ZWINT/TACC3/KIF18B/NCAPG/PTTG2/PTTG1/CCNB1/NCAPD2/PTTG3P/MAD1L1/RACGAP1/SMC4/TTN	45
BP	GO:0006261	DNA-dependent DNA replication	1.36E-09	8.29E-07	6.38E-07	CDC6/MCM2/FEN1/DSCC1/CDC45/CDK2/ORC1/RAD51/MMS22L/POLE/MCM4/CHTF18/GINS2/PRIM2/E2F7/RFC4/GINS1/DBF4B/DNA2/CDT1/EME1/POLA2/GINS4/RNASEH2A/MCM7/MCM10/MCM5/BRCA2/ATAD5/WDHD1/RFWD3/PRIM1/GMNN/POLQ/CCNE1/MCM6/PCNA/RFC2/RFC5/TIMELESS/POLE2/RECQL4/CCNE2/POLD1/DACH1	45
BP	GO:0001655	urogenital system development	1.62E-09	8.94E-07	6.88E-07	HOXD11/FGF10/HOXB7/AR/KIF26B/CEP55/KLF15/MMP9/STAT1/HPGD/GCNT3/CD34/NFIA/KLHL3/CENPF/LRRK2/TGFB1/RGN/ITGB4/CD24/PCSK9/COL4A1/ITGA3/ZBTB16/EFNB2/FMN1/WNT7B/FOXA1/SPRY1/FOXC1/PGF/ID4/WNK4/ITGA6/NKX3-1/SOX11/FEM1B/NPNT/BCL2/TFAP2B/TP73/SLIT2/EYA1/FADD/EPHB2/SERPINB7/KIRREL3/MEF2C/SFRP1/PDGFD/CRLF1/ODC1/RARB/CYP26B1/PBX1/TP63/PROM1/BMP2/CRIP1/TNC/FGF1/AQP11/ACTA2/SERPINF1/TCF21/HOXD13/FBN1/CXCR2/COL4…	76
BP	GO:0044786	cell cycle DNA replication	6.37E-09	3.04E-06	2.34E-06	MCM2/FEN1/CDC45/RAD51/POLE/MCM4/PRIM2/E2F7/RFC4/GINS1/DBF4B/DNA2/CDT1/POLA2/MCM7/MCM5/BRCA2/ATAD5/PRIM1/GMNN/MCM6/PCNA/RFC2/RFC5/POLE2/POLD1/DACH1	27
BP	GO:0048732	gland development	6.51E-09	3.04E-06	2.34E-06	IRF6/FGF10/AR/OAS2/E2F7/RAG1/NTN4/PLXNA1/BRCA2/AURKA/HOXB9/TYMS/HOXD9/TGFB1/RGN/FGF7/ERBB4/PCNA/UPRT/COBL/CEACAM1/TNFAIP3/CLCN2/HOXB3/SOX10/PCSK9/CCNB2/MSX2/SNAI2/MSN/PML/WNT7B/FOXA1/CCL11/NFIB/FRZB/ATP7B/MAD1L1/ADA/FOXC1/ID4/IGFBP5/GJA1/TFCP2L1/NKX3-1/EGFR/TNFRSF11A/CITED2/CDO1/FEM1B/BCL2/IGSF3/FA2H/CAV1/NRG1/PTN/ELF5/FADD/TNF/TGFBR3/SFRP1/ONECUT1/RARB/ONECUT2/TGM2/PBX1/TP63/BMP2/ELF3/CRIP1/TNC/…	91
BP	GO:0022612	gland morphogenesis	9.58E-09	4.16E-06	3.20E-06	FGF10/AR/NTN4/PLXNA1/TGFB1/FGF7/CEACAM1/TNFAIP3/MSX2/SNAI2/MSN/PML/FOXA1/CCL11/NFIB/ID4/IGFBP5/NKX3-1/EGFR/FEM1B/BCL2/CAV1/PTN/TNF/SFRP1/TGM2/TP63/ELF3/CRIP1/TNC/HOXD13/WNT3A/SEMA3A/SEMA3C/EDAR/PAX6/LAMA1	37
BP	GO:0043588	skin development	1.06E-08	4.31E-06	3.31E-06	HOXC13/IRF6/FGF10/KRT16/LHX2/SPRR2G/CYP27B1/FERMT1/KRT17/CDH3/AQP3/EXPH5/KRT14/SLITRK5/FGF7/FZD6/S100A7/MYO5A/KRT33A/INHBA/ITGB4/GAL/ALOX12B/ITGA3/LDB2/MSX2/DSC1/SGPP1/SPINK5/SCEL/DSG2/COL1A1/SPRR4/KRTAP4-2/CDSN/KRT4/FOXC1/IGFBP5/ITGA6/ADAMTS2/EGFR/EVPL/LCE3A/KRTAP5-8/BCL2/KRT32/TFAP2B/FA2H/KRT13/LCE3B/KRT6B/IL20/PPL/LCE3D/TNF/SNAI1/ASPRV1/ABCA12/CYP26B1/LCE1F/TP63/KRTAP13-2/KRT9/LCE2B/KLK12/LOR/…	88
BP	GO:0071466	cellular response to xenobiotic stimulus	1.35E-08	5.03E-06	3.87E-06	E2F1/PDE2A/CYP2B6/FMO2/CYP2J2/DNMT3B/MCM7/RORC/AQP1/MGST2/CCNA2/TGFB1/PCNA/CYP3A7/CBR3/TMEM38B/AOC3/CYP3A4/ICAM1/PPARGC1A/CYP2F1/EPHX2/EGFR/CDO1/LPO/CYP2C9/CYP3A5/ACSM1/APOBEC3A/CYP26B1/ABCC2/GSTA1/CYP2C19/SERPINF1/CYP1B1/CYP2C18/GSTA5/AHRR/GSTA3/STAR/GSTA2/GSTM5/CYP2E1/CYP2S1/CYP1A1/CYP26A1/ALDH3A1/AADAC	48
BP	GO:0007059	chromosome segregation	1.41E-08	5.03E-06	3.87E-06	CDC6/FEN1/TRIP13/ECT2/DSCC1/KIF23/CDCA5/MAD2L1/CENPN/KIF14/KIF2C/TTL/SMC2/SPAG5/KIF18A/BUB1/NUF2/CDT1/EME1/MAD2L2/CDC20/NEK2/BIRC5/NDE1/KIF22/PRC1/CDCA8/AURKB/PLK1/TOP2A/DLGAP5/NUSAP1/NDC80/KIF4A/SKA1/BUB1B/HJURP/TTK/CENPE/KIFC1/NCAPH/CENPF/BRIP1/CCNE1/ZWINT/RMI2/CDCA2/TACC3/OIP5/CENPQ/KIF18B/SKA3/DMC1/BRCA1/ESCO2/BEX4/NCAPG/PTTG2/PTTG1/CCNB1/SPC25/NCAPD2/MKI67/PTTG3P/MAD1L1/RACGAP1/CENPW/MAGEA5/…	72
BP	GO:0035272	exocrine system development	1.65E-08	5.56E-06	4.28E-06	FGF10/NTN4/PLXNA1/TGFB1/FGF7/CLCN2/SOX10/SNAI2/NFIB/FOXC1/TFCP2L1/NKX3-1/EGFR/IGSF3/TNF/TGM2/SEMA3A/SEMA3C/EDAR/PAX6/LAMA1	21
BP	GO:1901654	response to ketone	1.90E-08	5.93E-06	4.56E-06	HPCA/AR/CDK4/DNMT3B/CA9/SPP1/AQP1/SLIT3/ADCY6/TYMS/TGFB1/NTRK3/PCNA/SOX10/ICAM1/MSN/DSG2/ATP2B1/CFTR/FOSL1/ELK1/FIBIN/PRKAA2/NKX3-1/EGFR/CAV1/CCL21/PTN/CATSPER1/PLN/SLIT2/TLR2/PPARG/CDKN1A/TGFBR3/SFRP1/P2RY6/ABCC2/NEFL/TNC/ADCY2/SERPINF1/EFNA5/HOXD13/CCL19/TNFSF4/STAR/CLDN1/TXNIP/DSG1	50
BP	GO:0072001	renal system development	2.00E-08	5.93E-06	4.56E-06	HOXD11/FGF10/HOXB7/KIF26B/CEP55/KLF15/MMP9/STAT1/HPGD/GCNT3/CD34/NFIA/KLHL3/CENPF/LRRK2/TGFB1/RGN/ITGB4/CD24/PCSK9/COL4A1/ITGA3/ZBTB16/EFNB2/FMN1/WNT7B/SPRY1/FOXC1/PGF/WNK4/ITGA6/NKX3-1/SOX11/NPNT/BCL2/TFAP2B/TP73/SLIT2/EYA1/FADD/SERPINB7/KIRREL3/MEF2C/SFRP1/PDGFD/CRLF1/ODC1/RARB/CYP26B1/PBX1/PROM1/BMP2/FGF1/AQP11/ACTA2/SERPINF1/TCF21/FBN1/CXCR2/COL4A3/TBX18/UPK3A/COL4A4/CYP26A1/RBP4/RET/AGT	67
BP	GO:0051783	regulation of nuclear division	2.13E-08	5.93E-06	4.56E-06	CDC6/MTBP/TRIP13/CHEK1/CDCA5/MAD2L1/PKMYT1/BUB1/CDT1/MAD2L2/CDC20/UBE2C/ANLN/NEK2/CDC25C/IGF1/AURKB/PLK1/DLGAP5/NUSAP1/AURKA/NDC80/KNTC1/BUB1B/TTK/CENPE/BTC/PDXP/CENPF/EDN3/TGFB1/TACC3/SPHK1/KIF11/CEP97/BORA/KIF20B/PTTG2/MSX2/PTTG1/CCNB1/IL1B/MKI67/PTTG3P/MAD1L1/SMPD3/TGFA/CAV2/IL1A	49
BP	GO:0006270	DNA replication initiation	2.25E-08	5.93E-06	4.56E-06	CDC6/MCM2/CDC45/CDK2/ORC1/POLE/MCM4/PRIM2/CDT1/POLA2/MCM7/MCM10/MCM5/PRIM1/CCNE1/MCM6/POLE2/CCNE2	18
BP	GO:0007431	salivary gland development	2.25E-08	5.93E-06	4.56E-06	FGF10/NTN4/PLXNA1/TGFB1/FGF7/CLCN2/SNAI2/NFIB/TFCP2L1/NKX3-1/EGFR/TNF/TGM2/SEMA3A/SEMA3C/EDAR/PAX6/LAMA1	18
BP	GO:0048871	multicellular organismal homeostasis	2.54E-08	6.14E-06	4.73E-06	PGAM5/KRT16/BMP8A/SNX10/MFAP2/ZNF675/STK39/TRPM2/TFF3/PDK4/SPP1/HOXC10/LEPR/PIP/CD34/POTEE/AQP1/CDH3/AQP3/VSIG1/ADCY6/PRR4/SCNN1B/ADAMTS5/TF/ACADL/ESRRG/TFF1/PLAC8/TNFAIP3/ALOX12B/ZG16B/LDB2/DIO2/ADCY4/PPARGC1A/IL1B/LPCAT1/TFRC/PIGR/PRKAR1B/CYTL1/CFTR/ZNF423/LYZ/PRKAA2/SCNN1A/FOXC1/GJA1/SGIP1/EGFR/TNFRSF11A/PRDM16/BCL2/SLC11A1/KDM6B/TFAP2B/FA2H/CAV1/AZGP1/SCD/LCN2/MUC4/TP53INP2/NOX4/PTGS2/TNF/MYO…	97
BP	GO:0000819	sister chromatid segregation	2.56E-08	6.14E-06	4.73E-06	CDC6/FEN1/TRIP13/DSCC1/KIF23/CDCA5/MAD2L1/KIF14/KIF2C/SMC2/SPAG5/KIF18A/BUB1/NUF2/CDT1/MAD2L2/CDC20/NEK2/KIF22/PRC1/CDCA8/AURKB/PLK1/TOP2A/DLGAP5/NUSAP1/NDC80/KIF4A/BUB1B/TTK/CENPE/KIFC1/NCAPH/CENPF/ZWINT/RMI2/TACC3/KIF18B/ESCO2/NCAPG/PTTG2/PTTG1/CCNB1/NCAPD2/PTTG3P/MAD1L1/RACGAP1/SMC4/TTN	49
BP	GO:0051346	negative regulation of hydrolase activity	2.72E-08	6.14E-06	4.73E-06	MCM2/PPP1R14C/RTKN/DLG2/PKMYT1/MASTL/RAG1/BIRC5/BICD1/SERPINE1/CAST/NEIL1/COL7A1/LEPR/PZP/MMP9/BST2/LAMP3/PPIF/AQP1/PLAUR/PPP4R4/SFRP2/LRRK2/IFI6/IFIT1/RGN/PI16/PTPRN2/WFDC12/SERPINB1/PHACTR2/AMOT/LXN/TIMP2/A2M/SERPINB6/PTTG1/GCHFR/SERPINB11/SORT1/SPINK5/TIMP4/TIMP3/PPP1R36/SPRY1/APOC1/TFPI/SERPINH1/PPP1R1C/WFDC5/PLIN5/SERPINI2/TFAP2B/NLRP7/SPINK7/C3/PTN/CST5/PLN/SLIT2/SH2D4A/SERPINB7/PPP1R1B/PTG…	94
BP	GO:0001676	long-chain fatty acid metabolic process	2.73E-08	6.14E-06	4.73E-06	PLP1/CYP2B6/ACOT7/PNPLA3/MGLL/CYP2J2/HPGD/ABCD1/FADS1/ACADL/FAAH2/PTGDS/MYO5A/DAGLA/LOC344967/CYP3A4/ALOX12B/CYP2F1/SLC27A6/EPHX2/PTGIS/CYP2C9/PTGS2/ALOX15/GSTA1/CYP2C19/CYP1B1/GLYATL2/CYP2C18/ELOVL3/CYP2E1/CYP2S1/CYP1A1/CYP4F3	34
BP	GO:0009410	response to xenobiotic stimulus	4.09E-08	8.87E-06	6.83E-06	E2F1/PDE2A/CYP2B6/HPCA/FMO2/CYP2J2/DNMT3B/MCM7/RORC/AQP1/HNMT/MGST2/CCNA2/TGFB1/SLITRK5/PCNA/CYP3A7/CBR3/TMEM38B/AOC3/CYP3A4/TDO2/SCGB1A1/ICAM1/PPARGC1A/CYP2F1/EPHX2/RGS4/FIBIN/ADA/EGFR/CDO1/LPO/CYP2C9/CYP3A5/PPARG/RGS17/FADD/PPP1R1B/ACSM1/APOBEC3A/CYP26B1/ABCC2/GSTA1/CYP2C19/SERPINF1/CYP1B1/SNCA/NR4A2/PRKAR2B/CYP2C18/GSTA5/AHRR/GSTA3/STAR/GSTA2/CLDN1/GSTM5/CYP2E1/CYP2S1/CYP1A1/CYP26A1/ALDH3A1/PE…	66
BP	GO:0033273	response to vitamin	7.63E-08	1.56E-05	1.20E-05	DNMT3B/CYP27B1/SPP1/AQP3/BRIP1/TYMS/TGFB1/STC2/SNAI2/GSN/ATP2B1/COL1A1/FOLR1/ADA/EGFR/LRAT/FOLR2/PTN/PPARG/PTGS2/SFRP1/CYP26B1/CXCL10/PIM1/TNC/STC1/CYP1A1/CYP26A1/POSTN/PENK	30
BP	GO:0051983	regulation of chromosome segregation	7.70E-08	1.56E-05	1.20E-05	CDC6/FEN1/TRIP13/ECT2/CDCA5/MAD2L1/KIF2C/TTL/SPAG5/BUB1/CDT1/MAD2L2/CDC20/NEK2/AURKB/PLK1/DLGAP5/NDC80/BUB1B/TTK/CENPE/CENPF/RMI2/TACC3/PTTG2/PTTG1/CCNB1/MKI67/PTTG3P/MAD1L1/RACGAP1/MAGEA5	32
BP	GO:0061448	connective tissue development	8.70E-08	1.63E-05	1.25E-05	COL14A1/BMP8A/CDK4/MUSTN1/RORC/COL7A1/VIT/KLF7/PTHLH/CD34/SCIN/LOXL2/HMGA2/SFRP2/TYMS/SHOX2/TGFB1/POC1A/BMP1/HOXB3/CHADL/MSX2/ZBTB16/SNAI2/DLX2/PPARGC1A/WNT7B/FOXA1/CYTL1/COL1A1/NFIB/COL11A1/FRZB/MGP/BMP3/SERPINH1/ID4/MMP13/COL12A1/CHST11/SERPINB7/SMPD3/MATN1/MEF2C/PDGFD/SNAI1/RARB/TGFBI/ACAN/EFEMP1/BMP2/BARX2/CRIP1/WNT7A/ACTA2/STC1/WNT5B/ECM1/ROR2/HAND2/LUM/COL5A1	62
BP	GO:0031589	cell-substrate adhesion	8.84E-08	1.63E-05	1.25E-05	MMP12/FAM107A/LAMC2/KIF14/MYOC/LAMB3/TTYH1/LYVE1/NTN4/NDNF/ARHGAP6/SERPINE1/SNED1/FERMT1/VIT/CORO1C/FLNA/CD34/APOD/PLAU/TNFRSF12A/CASK/ABI3BP/MMRN1/PIK3R1/ITGB4/SORBS1/CEACAM6/FBLN5/ITGA3/FREM1/PDPN/ITGAV/FMN1/CCDC80/COL1A1/SEMA3E/PHLDB2/CCL28/DDR2/ITGA6/COL13A1/CDK6/PPFIA1/NPNT/BCL2/GBP1/LIMCH1/JAM3/CCL21/ITGA5/MUC4/PTN/EGFL6/LAMB4/SMOC2/PARVB/TNN/ITGB6/SFRP1/ALOX15/ONECUT1/AGR2/ONECUT2/COL8A1/C…	75
BP	GO:0008544	epidermis development	8.85E-08	1.63E-05	1.25E-05	HOXC13/IRF6/FGF10/LAMC2/KRT16/LAMB3/LHX2/SPRR2G/CYP27B1/FERMT1/KRT17/COL7A1/KLF7/PTHLH/CDH3/AQP3/EXPH5/KRT14/LAMA3/FGF7/FZD6/SATB1/S100A7/MYO5A/KRT33A/INHBA/GAL/LDB2/MSX2/DSC1/SGPP1/PLOD1/SPINK5/SCEL/JAG2/DSG2/SPRR4/KRTDAP/KRTAP4-2/EMP1/CDSN/KRT4/FOXC1/IGFBP5/EGFR/EVPL/LCE3A/BNC1/KRTAP5-8/BCL2/KRT32/FA2H/KRT13/LCE3B/KRT6B/IL20/PPL/LCE3D/TNF/SNAI1/ABCA12/CYP26B1/LCE1F/TP63/KRTAP13-2/KRT9/LCE2B/ELF…	92
BP	GO:0006260	DNA replication	1.00E-07	1.79E-05	1.38E-05	CDC6/MCM2/FEN1/CLSPN/FGF10/DSCC1/CDC45/CDK2/ORC1/EXO1/CHEK1/RAD51/MMS22L/POLE/MCM4/CHTF18/GINS2/PRIM2/E2F7/RFC4/GINS1/DTL/NFIX/CDK1/DBF4B/DNA2/CDT1/EME1/POLA2/GINS4/RNASEH2A/MCM7/MCM10/MCM5/BRCA2/ATAD5/WDHD1/MCM8/RFWD3/PRIM1/GMNN/POLQ/NFIA/BRIP1/CCNE1/MCM6/RMI2/CCNA2/PCNA/RFC2/RFC5/TIMELESS/POLE2/BRCA1/ESCO2/NFIB/EGFR/RECQL4/CCNE2/POLD1/ACHE/DACH1	62
BP	GO:0001101	response to acid chemical	1.08E-07	1.88E-05	1.45E-05	E2F1/TEAD2/HPCA/DNMT1/CDK4/ATP2B4/PDK4/CPEB3/RRAGD/SOCS1/AQP1/AQP3/ADCY6/TYMS/NTRK3/HOXA2/PCNA/COL4A1/ABL2/RORB/CCNB1/GSN/SCGB1A1/ICAM1/PPARGC1A/WNT7B/CPEB1/COL1A1/PTK7/FOLR1/PRKAA2/GJA1/EGFR/LRAT/ZC3H12A/CDO1/ABCA1/CCL21/SCD/FOLR2/PTN/TLR2/PPARG/PTGS2/TNF/TGFBR3/PTK6/SFRP1/PDGFD/TESC/P2RY6/PID1/RARB/CYP26B1/ABCC2/PKD2L1/TNC/SERPINF1/WNT5B/WNT3A/WNT3/COL5A2/CCL19/TNFSF4/CLDN1/EPHA3/CYP2E1/GLDC/GL…	73
BP	GO:0030199	collagen fibril organization	1.94E-07	3.27E-05	2.52E-05	COL14A1/TNXB/MMP11/LOXL2/SFRP2/CHADL/PLOD1/COL1A1/COL11A1/SERPINH1/FOXC1/DDR2/ADAMTS2/DPT/COL12A1/ACAN/CYP1B1/COL5A2/FMOD/LUM/COL5A1	21
BP	GO:0050900	leukocyte migration	2.06E-07	3.38E-05	2.60E-05	XCL1/SLC7A6/XCL2/SLC3A2/STK39/TREM2/CD200R1/MMP1/TRPM2/SERPINE1/JAM2/TNFRSF10B/SPNS2/KIT/IL33/CCL23/IL36G/CCL14/SLC16A1/CEACAM3/CD34/CXCL5/APOD/CXCL12/EDN3/TREM1/TGFB1/S100A7/CEACAM1/PIK3R1/CXCL17/CEACAM6/PLA2G7/CCL3/CEACAM5/ITGA3/CCL7/FPR2/TNFRSF14/FUT7/ICAM1/ITGAV/MSN/IL1B/CH25H/CCL11/COL1A1/ZP3/CCL28/AGER/ADA/SLC7A5/PGF/ITGA6/TNFRSF11A/TNFRSF18/JAM3/CAV1/ATP1B3/CCL21/ITGA5/CD177/PTN/CX3CR1/SLI…	96
BP	GO:0001763	morphogenesis of a branching structure	2.33E-07	3.62E-05	2.79E-05	HOXD11/FGF10/HOXB7/AR/NTN4/PLXNA1/RSPO3/SFRP2/LRRK2/SHOX2/TGFB1/FGF7/TIMELESS/SOX10/COL4A1/MSX2/SNAI2/DLX2/PML/FOXA1/CCL11/SEMA3E/SPRY1/PGF/NKX3-1/COL13A1/FEM1B/NPNT/BCL2/SLIT2/EYA1/SPRY2/TNF/SFRP1/TGM2/PBX1/TP63/BMP2/TNC/FGF1/TCF21/HOXD13/SEMA3A/SEMA3C/SOCS3/NKX2-1/LAMA1/AGT	48
BP	GO:0002685	regulation of leukocyte migration	2.33E-07	3.62E-05	2.79E-05	XCL1/XCL2/STK39/TREM2/CD200R1/SERPINE1/IL33/APOD/CXCL12/EDN3/TGFB1/S100A7/CXCL17/PLA2G7/CCL3/CCL7/FPR2/TNFRSF14/ICAM1/MSN/ZP3/CCL28/AGER/ADA/PGF/TNFRSF18/JAM3/CCL21/PTN/CX3CR1/SLIT2/FADD/SMPD3/TNF/IL12A/PDGFD/IL27RA/CXCL10/CCL27/CXCR2/CCR2/ECM1/ADORA1/CCL19/SELP/CCL8/F2RL1/CCL20	48
BP	GO:0007435	salivary gland morphogenesis	2.45E-07	3.73E-05	2.87E-05	FGF10/NTN4/PLXNA1/TGFB1/FGF7/SNAI2/NFIB/NKX3-1/EGFR/TNF/TGM2/SEMA3A/SEMA3C/EDAR/PAX6/LAMA1	16
BP	GO:0051216	cartilage development	2.85E-07	4.22E-05	3.25E-05	COL14A1/BMP8A/MUSTN1/COL7A1/VIT/PTHLH/SCIN/LOXL2/HMGA2/SFRP2/TYMS/SHOX2/TGFB1/POC1A/BMP1/HOXB3/CHADL/MSX2/ZBTB16/SNAI2/DLX2/WNT7B/CYTL1/COL1A1/NFIB/COL11A1/FRZB/MGP/BMP3/SERPINH1/MMP13/COL12A1/CHST11/SMPD3/MATN1/MEF2C/SNAI1/RARB/TGFBI/ACAN/EFEMP1/BMP2/BARX2/WNT7A/STC1/WNT5B/ECM1/ROR2/HAND2/LUM	50
BP	GO:1902850	microtubule cytoskeleton organization involved in mitosis	3.81E-07	5.51E-05	4.24E-05	MYBL2/FGF10/KIF23/TPX2/MAD2L1/NUF2/CDC20/NEK2/BIRC5/WDR62/NDE1/PRC1/AURKB/PLK1/NUSAP1/AURKA/NDC80/KIF4A/FLNA/STIL/TTK/CENPE/KIFC1/TACC3/KIF11/POC1A/CEP97/BORA/CENPA/CCNB1/SPC25/FSD1/SPRY1/RACGAP1/SPRY2/PAX6	36
BP	GO:2000816	negative regulation of mitotic sister chromatid separation	4.09E-07	5.78E-05	4.44E-05	TRIP13/MAD2L1/BUB1/CDT1/MAD2L2/CDC20/AURKB/PLK1/NDC80/BUB1B/TTK/CENPF/PTTG2/PTTG1/CCNB1/PTTG3P/MAD1L1	17
BP	GO:0071677	positive regulation of mononuclear cell migration	4.20E-07	5.80E-05	4.46E-05	SERPINE1/CXCL12/TGFB1/S100A7/CXCL17/PLA2G7/FPR2/AGER/TNF/PDGFD/CXCL10/CCL27/CCR2	13
BP	GO:0097191	extrinsic apoptotic signaling pathway	4.55E-07	6.14E-05	4.73E-05	FGF10/CSF2/AR/SERPINE1/IGF1/TNFRSF10B/IL33/STK3/SRPX/IFI27/TNFRSF12A/SFRP2/TGFB1/IFI6/DEPTOR/TNFAIP3/PIK3R1/INHBA/BRCA1/TNFSF12/SORT1/SGPP1/SNAI2/ICAM1/ITGAV/PML/TIMP3/IL1B/EYA2/MAL/BID/ITGA6/FEM1B/BCL2/CAV1/LCN2/TNFRSF10C/EYA1/FADD/BCL2A1/TNF/IL12A/CD70/SFRP1/MLLT11/IL1A/PMAIP1/IFNG/BCL2L10/G0S2/RET/AGT	52
BP	GO:0051047	positive regulation of secretion	4.99E-07	6.60E-05	5.07E-05	MMP12/MYRIP/SYTL4/TREM2/AKAP12/IGF1/GOLPH3L/FERMT1/SPP1/SNX5/SYT1/IL33/CD34/AQP1/SCIN/CXCL12/EXPH5/EDN3/LRRK2/TGFB1/ANG/PANX1/C1QTNF3/INHBA/CD274/GAL/ALOX12B/CCL3/TNFRSF14/KCNB1/NMB/IL1B/ORM1/CFTR/ZP3/NNAT/TNFRSF4/AGER/GJA1/NKX3-1/EGFR/TNFRSF11A/SOX11/NCS1/MYH10/NLRP7/OSM/AIM2/CD177/SYBU/TLR2/SMPD3/TNF/STX1A/CADM1/IL1A/NLGN1/FOXL2/IFNG/ACHE/IL1RAP/TTN/DDX58/TRIM6/HTR2B/LILRA2/SNCA/SYTL2/NTSR1/BAI…	84
BP	GO:0098813	nuclear chromosome segregation	5.55E-07	7.15E-05	5.50E-05	CDC6/FEN1/TRIP13/ECT2/DSCC1/KIF23/CDCA5/MAD2L1/KIF14/KIF2C/TTL/SMC2/SPAG5/KIF18A/BUB1/NUF2/CDT1/EME1/MAD2L2/CDC20/NEK2/KIF22/PRC1/CDCA8/AURKB/PLK1/TOP2A/DLGAP5/NUSAP1/NDC80/KIF4A/BUB1B/TTK/CENPE/KIFC1/NCAPH/CENPF/BRIP1/CCNE1/ZWINT/RMI2/TACC3/CENPQ/KIF18B/DMC1/ESCO2/NCAPG/PTTG2/PTTG1/CCNB1/NCAPD2/PTTG3P/MAD1L1/RACGAP1/CCNE2/SMC4/TTN/SYCE3	58
BP	GO:0010965	regulation of mitotic sister chromatid separation	5.65E-07	7.15E-05	5.50E-05	CDC6/TRIP13/MAD2L1/BUB1/CDT1/MAD2L2/CDC20/AURKB/PLK1/DLGAP5/NDC80/BUB1B/TTK/CENPE/CENPF/TACC3/PTTG2/PTTG1/CCNB1/PTTG3P/MAD1L1	21
BP	GO:0042445	hormone metabolic process	6.05E-07	7.49E-05	5.77E-05	HSD17B6/CRYM/ADH4/CYP27B1/ALDH9A1/SPP1/RDH16/CHST9/CYP3A7/CLCN2/STC2/CYP3A4/GAL/SRD5A2/DIO2/PPARGC1A/IL1B/DHRS2/FOXA1/DHRS3/BACE2/ADH1B/CTSG/DHRS9/LRAT/CYP2C9/ADH1A/CYP3A5/CPE/RBP1/TNF/UGT2B7/ADH7/ADH1C/SCG5/DHCR7/CORIN/IFNG/ACHE/CYP26B1/BMP2/CYP1B1/SLC44A4/DUOX1/CYP2C18/STAR/CMA1/ALDH1A1/CYP2S1/CYP1A1/CYP26A1/RBP4/TPO	53
BP	GO:0002687	positive regulation of leukocyte migration	6.27E-07	7.55E-05	5.81E-05	XCL1/XCL2/STK39/TREM2/SERPINE1/CXCL12/EDN3/TGFB1/S100A7/CXCL17/PLA2G7/CCL3/CCL7/FPR2/TNFRSF14/ICAM1/ZP3/AGER/PGF/TNFRSF18/CCL21/PTN/FADD/TNF/IL12A/PDGFD/CXCL10/CCL27/CXCR2/CCR2/CCL19/SELP/CCL8/F2RL1/CCL20	35
BP	GO:1905819	negative regulation of chromosome separation	6.35E-07	7.55E-05	5.81E-05	TRIP13/MAD2L1/BUB1/CDT1/MAD2L2/CDC20/AURKB/PLK1/NDC80/BUB1B/TTK/CENPF/PTTG2/PTTG1/CCNB1/PTTG3P/MAD1L1	17
BP	GO:0070268	cornification	6.47E-07	7.55E-05	5.81E-05	KRT16/SPRR2G/KRT17/KRT14/KRT33A/DSC1/SPINK5/DSG2/CDSN/KRT4/EVPL/KRT32/KRT13/KRT6B/PPL/LCE3D/CYP26B1/KRT9/KLK12/LOR/TCHH/KLK5/KRT6C/KRT15/KRT1/KRT78/KRT6A/PKP1/KRT79/DSG1/KRT34/KRT23	32
BP	GO:0001505	regulation of neurotransmitter levels	8.20E-07	9.25E-05	7.12E-05	ATP1A2/NAAA/APBA2/DMGDH/GIT1/ATP2B4/ALDH9A1/SYT1/CD34/ARL6IP5/HNMT/CHRNA5/CASK/LRRK2/RGN/PTPRN2/CHRNA6/DAGLA/DDAH1/GCHFR/CLU/ICAM1/IL1B/SLC18A3/PTGIS/RGS4/SLC6A2/SYT12/ZC3H12A/PPFIA1/NCS1/RNF180/CAV1/CX3CR1/SLC1A1/TLR2/PFN2/SYT8/PTGS2/TNF/RAB3B/STX1A/MEF2C/GAD1/NLGN1/DPYS/IFNG/ACHE/TPH2/CLEC7A/PPP1R9A/CHRNA3/WNT7A/NOS1AP/SLC7A11/CYP1B1/CPLX3/ERC2/SLC44A4/SNCA/SLC6A9/NTSR1/BAIAP3/PTX3/ALDH7A1/MOXD…	72
BP	GO:0000075	cell cycle checkpoint	8.22E-07	9.25E-05	7.12E-05	CDC6/TRIP13/CLSPN/E2F1/CDC45/CDK2/ORC1/CHEK1/MAD2L1/E2F7/ZWILCH/BUB1/DTL/CDK1/DNA2/CDT1/EME1/MAD2L2/WDR76/CDC20/CDC25C/AURKB/PLK1/TOP2A/AURKA/NDC80/THOC5/KNTC1/RFWD3/GTSE1/BUB1B/TTK/USP28/HMGA2/CENPF/BRIP1/ZWINT/TGFB1/HUS1B/PCNA/MUC1/TIMELESS/BRCA1/CCNB1/PML/MAD1L1/SOX11/FEM1B/CDKN1A/STK33	50
BP	GO:0001822	kidney development	8.80E-07	9.72E-05	7.48E-05	HOXD11/FGF10/HOXB7/KIF26B/KLF15/MMP9/STAT1/HPGD/GCNT3/CD34/KLHL3/CENPF/LRRK2/TGFB1/RGN/CD24/PCSK9/ITGA3/ZBTB16/EFNB2/FMN1/WNT7B/SPRY1/FOXC1/PGF/WNK4/NKX3-1/SOX11/NPNT/BCL2/TFAP2B/TP73/SLIT2/EYA1/FADD/SERPINB7/KIRREL3/MEF2C/SFRP1/PDGFD/CRLF1/ODC1/RARB/CYP26B1/PBX1/PROM1/BMP2/FGF1/AQP11/ACTA2/SERPINF1/TCF21/FBN1/CXCR2/COL4A3/UPK3A/COL4A4/CYP26A1/RET/AGT	60
BP	GO:0061138	morphogenesis of a branching epithelium	1.06E-06	0.000115337	8.87E-05	HOXD11/FGF10/HOXB7/AR/NTN4/PLXNA1/RSPO3/SFRP2/TGFB1/FGF7/TIMELESS/SOX10/COL4A1/MSX2/SNAI2/PML/FOXA1/CCL11/SEMA3E/SPRY1/PGF/NKX3-1/FEM1B/NPNT/BCL2/SLIT2/EYA1/SPRY2/TNF/SFRP1/TGM2/PBX1/TP63/BMP2/TNC/FGF1/TCF21/HOXD13/SEMA3A/SEMA3C/SOCS3/NKX2-1/LAMA1/AGT	44
BP	GO:0010466	negative regulation of peptidase activity	1.25E-06	0.000133364	0.000102601	RAG1/BIRC5/SERPINE1/CAST/COL7A1/PZP/MMP9/BST2/LAMP3/AQP1/PLAUR/SFRP2/IFI6/PI16/WFDC12/SERPINB1/LXN/TIMP2/A2M/SERPINB6/PTTG1/SERPINB11/SPINK5/TIMP4/TIMP3/TFPI/SERPINH1/WFDC5/SERPINI2/TFAP2B/NLRP7/SPINK7/C3/CST5/SERPINB7/PTGS2/SMR3B/SLPI/WFDC2/A2ML1/RARRES1/LTF/SERPING1/SERPINF1/PI15/SNCA/SERPINB13/ECM1/HRG/SERPINB3/COL4A3/CARD18/SERPINB4/SPINK1/SERPINA5/SMR3A/AGT	57
BP	GO:0071300	cellular response to retinoic acid	1.29E-06	0.000135203	0.000104016	TEAD2/AQP1/NTRK3/HOXA2/ABL2/RORB/WNT7B/COL1A1/PTK7/ABCA1/PPARG/PTK6/TESC/RARB/CYP26B1/TNC/SERPINF1/WNT5B/WNT3A/WNT3/EPHA3/SLC6A4/RET	23
BP	GO:0009615	response to virus	1.33E-06	0.000137142	0.000105508	MMP12/ISG15/XCL1/OASL/OAS2/SKP2/OAS3/RSAD2/APOBEC3B/IL33/BST2/XPR1/STAT1/FLNA/APOBEC3F/RNF125/IFI27/HMGA2/CXCL12/IFI6/TSPAN6/IFIT1/DCLK1/DDX60/IFIT3/IL27/TNFAIP3/CCT5/TRIM15/AP1S1/CLU/PML/IL1B/HERC5/CCL11/FOSL1/DMBT1/CDK6/ZC3H12A/BCL2/GBP1/AIM2/IFITM1/LCN2/MX1/FADD/IFIT2/TNF/IL12A/IFI44L/PMAIP1/MX2/ODC1/APOBEC3A/IFNG/CXCL10/DDX58/TRIM6/IFI44/ACTA2/CCL19/TNFSF4/RNASE6/CCL8/F2RL1/CYP1A1/PENK	67
BP	GO:0033048	negative regulation of mitotic sister chromatid segregation	1.45E-06	0.000147301	0.000113323	TRIP13/MAD2L1/BUB1/CDT1/MAD2L2/CDC20/AURKB/PLK1/NDC80/BUB1B/TTK/CENPF/PTTG2/PTTG1/CCNB1/PTTG3P/MAD1L1	17
BP	GO:0051306	mitotic sister chromatid separation	1.50E-06	0.000149719	0.000115184	CDC6/TRIP13/MAD2L1/BUB1/CDT1/MAD2L2/CDC20/AURKB/PLK1/DLGAP5/NDC80/BUB1B/TTK/CENPE/CENPF/TACC3/PTTG2/PTTG1/CCNB1/PTTG3P/MAD1L1	21
BP	GO:0019369	arachidonic acid metabolic process	1.59E-06	0.000156166	0.000120143	CYP2B6/MGLL/CYP2J2/FAAH2/PTGDS/DAGLA/ALOX12B/CYP2F1/EPHX2/PTGIS/CYP2C9/PTGS2/ALOX15/CYP2C19/CYP1B1/CYP2C18/CYP2E1/CYP2S1/CYP1A1	19
BP	GO:0002548	monocyte chemotaxis	1.63E-06	0.00015734	0.000121046	XCL1/XCL2/SERPINE1/CCL23/CCL14/CXCL12/S100A7/CXCL17/PLA2G7/CCL3/CCL7/FPR2/CCL11/TNFRSF11A/CCL21/SLIT2/CXCL10/CCR2/TNFSF11/CCL19/CCL8/CCL20	22
BP	GO:0071674	mononuclear cell migration	1.68E-06	0.000159744	0.000122896	XCL1/XCL2/SERPINE1/CCL23/CCL14/CXCL12/TGFB1/S100A7/CXCL17/PLA2G7/CCL3/CCL7/FPR2/CCL11/AGER/TNFRSF11A/CCL21/SLIT2/TNF/PDGFD/CXCL10/CCL27/CCR2/TNFSF11/CCL19/CCL8/CCL20	27
BP	GO:0071229	cellular response to acid chemical	1.72E-06	0.00016052	0.000123493	E2F1/TEAD2/DNMT1/CDK4/PDK4/CPEB3/RRAGD/SOCS1/AQP1/ADCY6/NTRK3/HOXA2/COL4A1/ABL2/RORB/CCNB1/PPARGC1A/WNT7B/CPEB1/COL1A1/PTK7/FOLR1/PRKAA2/EGFR/ZC3H12A/ABCA1/FOLR2/PPARG/TNF/PTK6/SFRP1/PDGFD/TESC/P2RY6/PID1/RARB/CYP26B1/TNC/SERPINF1/WNT5B/WNT3A/WNT3/COL5A2/TNFSF4/CLDN1/EPHA3/SLC6A4/RET	48
BP	GO:0032103	positive regulation of response to external stimulus	1.97E-06	0.000180875	0.000139153	FGF10/XCL1/PDE2A/XCL2/STK39/PLA2G2A/TREM2/PDCD4/CYP27B1/SERPINE1/SASH1/IL17D/IL33/CCL14/CXCL12/MGST2/EDN3/LRRK2/TGFB1/NTRK3/DDX60/S100A7/CXCL17/PLA2G7/CCL3/CCL7/FPR2/TRIM15/IL1B/ZP3/OSMR/AGER/PGF/EGFR/GBP5/TNFRSF11A/GPRC5B/OSM/CCL21/C3/PTN/SLIT2/SMOC2/TLR2/PTGS2/LPAR1/TNF/IL12A/PTGER3/PDGFD/IL16/TGM2/CXCL10/CLEC7A/KLK5/CCL27/SNCA/CXCR2/CCR2/HRG/TNFSF11/CCL19/TNFSF4/F3/F2RL1/AGT	66
BP	GO:0002062	chondrocyte differentiation	2.06E-06	0.000186553	0.000143521	COL14A1/MUSTN1/COL7A1/VIT/PTHLH/SCIN/LOXL2/HMGA2/SFRP2/SHOX2/TGFB1/POC1A/CHADL/MSX2/ZBTB16/SNAI2/CYTL1/NFIB/COL11A1/SERPINH1/COL12A1/CHST11/SMPD3/MATN1/MEF2C/RARB/TGFBI/ACAN/EFEMP1/BMP2/WNT7A/WNT5B/ECM1	33
BP	GO:0045931	positive regulation of mitotic cell cycle	2.16E-06	0.000193259	0.00014868	CDC6/MTBP/FGF10/CDC45/CDCA5/MAD2L1/TTL/DTL/CDK1/DBF4B/CDT1/CDK4/CDC25A/UBE2C/CDC25B/CDC25C/IGF1/BRCA2/DLGAP5/NUSAP1/AURKA/NDC80/BTC/CCNE1/EDN3/TGFB1/SPHK1/MEIS2/KIF20B/CCNB1/IL1B/FOXA1/NKX3-1/EGFR/SMOC2/SMPD3/TGFA/IL1A/PBX1/CYP1A1	40
BP	GO:0045785	positive regulation of cell adhesion	2.21E-06	0.000194368	0.000149533	XCL1/MYOC/RAG1/KIF26B/NDNF/IGF1/FERMT1/MYO10/VIT/CD276/SOCS1/FLNA/CXCL12/SFRP2/ABI3BP/MMRN1/TGFB1/PIK3R1/CEACAM6/CD274/CD24/TNFSF9/EFNB1/ITGA3/TNFRSF14/ZBTB16/PDPN/ICAM1/ITGAV/EFNB2/FMN1/IL1B/TFRC/CCDC80/FOXA1/ZP3/CCL28/DUSP10/EPB41L4B/AGER/ADA/ITGA6/DUSP26/CDK6/CITED2/TNFRSF18/NPNT/CAV1/CCL21/ITGA5/PTN/EGFL6/SMOC2/FADD/TNF/CTLA4/IL12A/CD70/SFRP1/ALOX15/AGR2/TGM2/HSPH1/IFNG/EGR3/COL8A1/LILRB4/VAV…	78
BP	GO:0045839	negative regulation of mitotic nuclear division	2.24E-06	0.000194633	0.000149737	MTBP/TRIP13/CHEK1/MAD2L1/BUB1/CDT1/MAD2L2/CDC20/AURKB/PLK1/NDC80/BUB1B/TTK/CENPF/PTTG2/PTTG1/CCNB1/PTTG3P/MAD1L1	19
BP	GO:1990868	response to chemokine	2.54E-06	0.000214551	0.00016506	XCL1/XCL2/STK39/TREM2/CCL23/CCL14/CXCL5/SLIT3/CXCL12/CCL3/CCL7/CCL11/FOXC1/ZC3H12A/CCL21/CX3CR1/SLIT2/CXCR1/CXCL11/CXCL10/SLC12A2/CXCR2/CCR2/CCL19/CCL8/CXCL6/PPBP/CCL20	28
BP	GO:1990869	cellular response to chemokine	2.54E-06	0.000214551	0.00016506	XCL1/XCL2/STK39/TREM2/CCL23/CCL14/CXCL5/SLIT3/CXCL12/CCL3/CCL7/CCL11/FOXC1/ZC3H12A/CCL21/CX3CR1/SLIT2/CXCR1/CXCL11/CXCL10/SLC12A2/CXCR2/CCR2/CCL19/CCL8/CXCL6/PPBP/CCL20	28
BP	GO:0006271	DNA strand elongation involved in DNA replication	2.75E-06	0.000223734	0.000172126	FEN1/POLE/MCM4/GINS2/RFC4/GINS1/DNA2/GINS4/RNASEH2A/MCM7/PCNA	11
BP	GO:0019373	epoxygenase P450 pathway	2.75E-06	0.000223734	0.000172126	CYP2B6/CYP2J2/CYP2F1/EPHX2/CYP2C9/CYP2C19/CYP1B1/CYP2C18/CYP2E1/CYP2S1/CYP1A1	11
BP	GO:1905818	regulation of chromosome separation	2.76E-06	0.000223734	0.000172126	CDC6/TRIP13/MAD2L1/BUB1/CDT1/MAD2L2/CDC20/AURKB/PLK1/DLGAP5/NDC80/BUB1B/TTK/CENPE/CENPF/TACC3/PTTG2/PTTG1/CCNB1/PTTG3P/MAD1L1	21
BP	GO:1903532	positive regulation of secretion by cell	2.87E-06	0.000229313	0.000176418	MMP12/MYRIP/SYTL4/TREM2/AKAP12/IGF1/GOLPH3L/FERMT1/SPP1/SYT1/IL33/CD34/CXCL12/EXPH5/EDN3/LRRK2/TGFB1/ANG/PANX1/C1QTNF3/INHBA/CD274/GAL/CCL3/TNFRSF14/KCNB1/NMB/IL1B/ORM1/CFTR/ZP3/NNAT/TNFRSF4/AGER/GJA1/NKX3-1/EGFR/SOX11/NCS1/MYH10/NLRP7/OSM/AIM2/CD177/SYBU/TLR2/SMPD3/TNF/STX1A/CADM1/IL1A/NLGN1/FOXL2/IFNG/ACHE/IL1RAP/TTN/DDX58/TRIM6/HTR2B/LILRA2/SNCA/NTSR1/BAIAP3/TNFSF11/CCL19/TNFSF4/ANO1/GPR27/F2R…	77
BP	GO:0010951	negative regulation of endopeptidase activity	2.96E-06	0.000231428	0.000178045	RAG1/BIRC5/SERPINE1/CAST/COL7A1/PZP/MMP9/BST2/LAMP3/AQP1/PLAUR/SFRP2/IFI6/WFDC12/SERPINB1/LXN/TIMP2/A2M/SERPINB6/PTTG1/SERPINB11/SPINK5/TIMP4/TIMP3/TFPI/SERPINH1/WFDC5/SERPINI2/TFAP2B/NLRP7/SPINK7/C3/CST5/SERPINB7/PTGS2/SMR3B/SLPI/WFDC2/A2ML1/RARRES1/LTF/SERPING1/SERPINF1/SNCA/SERPINB13/HRG/SERPINB3/COL4A3/CARD18/SERPINB4/SPINK1/SERPINA5/SMR3A/AGT	54
BP	GO:0048762	mesenchymal cell differentiation	2.97E-06	0.000231428	0.000178045	FGF10/FAM172A/TMEM100/MAD2L2/PDCD4/CORO1C/STAT1/NRP2/LOXL2/HMGA2/EDN3/SFRP2/SEMA4F/TGFB1/ERBB4/SOX10/EFNB1/MSX2/SNAI2/PDPN/IL1B/FOXA1/COL1A1/SEMA3E/FRZB/SPRY1/PHLDB2/FOLR1/FOXC1/SEMA7A/SOX11/BCL2/VASN/NRG1/MEF2C/TGFBR3/SFRP1/SNAI1/BMP2/TCF21/HTR2B/WNT10A/SERPINB3/SEMA3A/SEMA3C/EPHA3/HAND2/NKX2-1/RET	49
BP	GO:0006805	xenobiotic metabolic process	3.03E-06	0.000231849	0.000178368	CYP2B6/FMO2/CYP2J2/RORC/MGST2/CYP3A7/CBR3/AOC3/CYP3A4/CYP2F1/EPHX2/CDO1/LPO/CYP2C9/CYP3A5/ACSM1/CYP26B1/GSTA1/CYP2C19/CYP1B1/CYP2C18/GSTA5/AHRR/GSTA3/STAR/GSTA2/GSTM5/CYP2E1/CYP2S1/CYP1A1/CYP26A1/ALDH3A1/AADAC	33
BP	GO:0030282	bone mineralization	3.05E-06	0.000231849	0.000178368	CLEC3B/ISG15/SNX10/CYP27B1/IGF1/PTHLH/STATH/TGFB1/OMD/TMEM38B/MINPP1/CCL3/FBN2/GPNMB/ATP2B1/MGP/ASGR2/GJA1/DDR2/MMP13/KL/PTN/SMPD3/PTGS2/MATN1/MEF2C/ALOX15/LTF/BMP2/ECM1/ROR2	31
BP	GO:0033046	negative regulation of sister chromatid segregation	3.13E-06	0.000234774	0.000180619	TRIP13/MAD2L1/BUB1/CDT1/MAD2L2/CDC20/AURKB/PLK1/NDC80/BUB1B/TTK/CENPF/PTTG2/PTTG1/CCNB1/PTTG3P/MAD1L1	17
BP	GO:0006721	terpenoid metabolic process	3.37E-06	0.000249316	0.000191806	ADH4/HMGCS2/GPIHBP1/RDH16/CYP3A7/AGRN/CYP3A4/APOC2/LRP8/DHRS3/ADH1B/EGFR/DHRS9/LRAT/CYP2C9/ADH1A/CYP3A5/RBP1/ADH7/ADH1C/CYP26B1/CYP2C19/CYP1B1/CYP2C18/STAR/APOE/CYP2E1/ALDH1A1/CYP2S1/CYP1A1/CYP26A1/RBP4	32
BP	GO:0000727	double-strand break repair via break-induced replication	3.54E-06	0.000258266	0.000198692	MCM2/CDC45/MCM4/GINS2/GINS4/MCM7/MCM5/MCM6	8
BP	GO:0070098	chemokine-mediated signaling pathway	3.57E-06	0.000258266	0.000198692	XCL1/XCL2/STK39/TREM2/CCL23/CCL14/CXCL5/SLIT3/CXCL12/CCL3/CCL7/CCL11/FOXC1/CCL21/CX3CR1/SLIT2/CXCR1/CXCL11/CXCL10/CXCR2/CCR2/CCL19/CCL8/CXCL6/PPBP/CCL20	26
BP	GO:0042476	odontogenesis	3.91E-06	0.000274642	0.000211291	FGF10/SNX10/AQP5/SERPINE1/CD34/AQP1/AQP3/PAX9/TGFB1/ADAMTS5/MYO5A/INHBA/ITGB4/DLX1/DLX3/MSX2/WDR72/DLX2/JAG2/COL1A1/FOXC1/ITGA6/SMPD3/KLK4/TP63/BMP2/TNC/KLK5/WNT10A/TNFSF11/EDAR/ODAM/HAND2/DMRT3	34
BP	GO:2001236	regulation of extrinsic apoptotic signaling pathway	3.94E-06	0.000274642	0.000211291	FGF10/CSF2/AR/SERPINE1/IGF1/TNFRSF10B/STK3/SRPX/TNFRSF12A/SFRP2/IFI6/DEPTOR/TNFAIP3/INHBA/BRCA1/TNFSF12/SNAI2/ICAM1/ITGAV/PML/TIMP3/IL1B/EYA2/MAL/BID/ITGA6/FEM1B/BCL2/CAV1/EYA1/FADD/TNF/SFRP1/IL1A/PMAIP1/G0S2/RET/AGT	38
BP	GO:0045787	positive regulation of cell cycle	3.98E-06	0.000274642	0.000211291	CDC6/MTBP/CKS1B/FEN1/FGF10/E2F1/ECT2/KIF23/CDC45/CDK2/CHEK1/CDCA5/MAD2L1/KIF14/TTL/E2F7/SPAG5/DTL/CDK1/DBF4B/CDT1/CDK4/CDC25A/UBE2C/CDC25B/CDC25C/IGF1/AURKB/BRCA2/DLGAP5/NUSAP1/PLK4/AURKA/NDC80/ATAD5/THOC5/GTSE1/BTC/MAPRE3/HMGA2/HCFC1/CCNE1/CKS2/EDN3/TGFB1/SPHK1/PCNA/MEIS2/POC1A/MUC1/KIF20B/BRCA1/MSX2/CCNB1/PML/IL1B/FOXA1/FOSL1/CDK5R1/RACGAP1/NKX3-1/EGFR/CITED2/TP73/SMOC2/SMPD3/TGFA/CDKN1A/PTK6/I…	75
BP	GO:0050663	cytokine secretion	4.08E-06	0.000274642	0.000211291	MMP12/ISG15/CD200R1/AKAP12/FERMT1/SOCS1/IL33/SSC5D/CD34/FOXP1/LRRK2/PANX1/C1QTNF3/TNFAIP3/SERPINB1/CD274/CCL3/TNFRSF14/ITGAV/PML/IL1B/ORM1/TNFRSF4/AGER/GBP5/ZC3H12A/GBP1/ABCA1/NLRP7/OSM/AIM2/TLR2/TLR5/TNF/CADM1/ITGB6/IL1A/IL1R2/IL27RA/IFNG/IL1RAP/DDX58/IL36RN/TRIM6/HTR2B/LILRA2/CCL19/CARD18/CIDEA/F2RL1/POSTN/AGT	52
BP	GO:0033559	unsaturated fatty acid metabolic process	4.10E-06	0.000274642	0.000211291	CYP2B6/MGLL/CYP2J2/HPGD/FADS3/ABCD1/FADS1/FAAH2/DEGS1/PTGDS/DAGLA/ALOX12B/IL1B/CYP2F1/EPHX2/PTGIS/CYP2C9/SCD/PTGS2/ALOX15/GSTA1/CYP2C19/CYP1B1/GLYATL2/CYP2C18/ELOVL3/CYP2E1/CYP2S1/CYP1A1/CYP4F3	30
BP	GO:0042573	retinoic acid metabolic process	4.11E-06	0.000274642	0.000211291	CYP3A7/CYP3A4/ADH1B/DHRS9/ADH1A/CYP3A5/RBP1/ADH7/ADH1C/CYP26B1/CYP2C18/CYP2S1/CYP1A1/CYP26A1	14
BP	GO:0071295	cellular response to vitamin	4.11E-06	0.000274642	0.000211291	CYP27B1/BRIP1/SNAI2/ATP2B1/COL1A1/FOLR1/FOLR2/PTN/PPARG/SFRP1/PIM1/TNC/POSTN/PENK	14
BP	GO:0051985	negative regulation of chromosome segregation	4.50E-06	0.000296848	0.000228375	TRIP13/MAD2L1/BUB1/CDT1/MAD2L2/CDC20/AURKB/PLK1/NDC80/BUB1B/TTK/CENPF/PTTG2/PTTG1/CCNB1/PTTG3P/MAD1L1	17
BP	GO:0050708	regulation of protein secretion	4.66E-06	0.00030471	0.000234423	MMP12/BMP8A/FAM3D/MYRIP/SYTL4/TREM2/CD200R1/AKAP12/IGF1/RSAD2/GOLPH3L/FERMT1/SOCS1/KLF7/IL33/SLC16A1/SSC5D/CD34/FOXP1/EXPH5/LRRK2/TGFB1/ANG/PANX1/C1QTNF3/TNFAIP3/SERPINB1/ACVR1C/CD274/SLC2A1/CCL3/TNFRSF14/KCNB1/PML/IL1B/ORM1/CFTR/NNAT/ITPR2/TNFRSF4/ICA1/AGER/ADRA2A/GJA1/EGFR/KCNS3/ZC3H12A/GBP1/TFAP2B/MYH10/NLRP7/OSM/AIM2/SYBU/TLR2/TLR5/TNF/STX1A/CADM1/SFRP1/IL1A/IL1R2/IL27RA/IFNG/ACHE/IL1RAP/TTN/…	87
BP	GO:0051302	regulation of cell division	4.82E-06	0.000310346	0.000238759	CDC6/RBL1/ECT2/KIF23/KIF14/E2F7/GIT1/CDC25B/PRC1/AURKB/PLK1/BRCA2/AURKA/BTC/PDXP/SFRP2/TGFB1/FGF7/KIF18B/ASPM/KIF20A/KIF20B/FSD1/IL1B/PGF/MACC1/RACGAP1/NKX3-1/OSM/PTN/TGFA/PDGFD/IL1A/TP63/FGF1/CENPV/HTR2B/PAX6/TXNIP/PPBP	40
BP	GO:0048880	sensory system development	4.85E-06	0.000310346	0.000238759	VSX1/FGF10/HPCA/MFAP2/TSPAN12/CHRDL1/CDK4/AQP5/LHX2/ATP2B4/MEIS1/ACTL6A/GNGT1/HIPK2/TGFB1/NTRK3/TGIF2/RHOJ/MEIS2/CLCN2/INHBA/DLX1/PDE6A/SCO2/COL4A1/RORB/FBN2/DLX2/NR2E3/LPCAT1/WNT7B/ATP2B1/FJX1/FOXC1/GJA1/EGFR/SOX11/BCL2/TFAP2B/MYH10/C3/PTN/MAB21L2/EPHB2/RARB/FOXL2/ACHE/EFEMP1/PROM1/COL8A1/WNT7A/SERPINF1/TMOD1/SLC7A11/VAX2/CYP1B1/FBN1/SLC44A4/WNT5B/EPHB1/COL5A2/SLITRK6/SEMA3A/PAX6/PRPH2/ATP8A2/CY…	72
BP	GO:0019730	antimicrobial humoral response	4.93E-06	0.00031181	0.000239885	PLA2G2A/BPIFB2/CXCL5/KLK3/S100A7/DEFB103B/CLU/SPINK5/LYZ/CTSG/DMBT1/BPIFB1/MUC7/DEFB4A/SLC11A1/LCN2/SLPI/CXCL11/CXCL10/LTF/GNLY/IL36RN/KLK5/DEFB1/KRT6A/HRG/RNASE6/ITLN1/PGLYRP4/CXCL6/SPAG11B/PPBP	32
BP	GO:0072676	lymphocyte migration	5.01E-06	0.000314017	0.000241583	XCL1/XCL2/STK39/CD200R1/SPNS2/CCL23/CCL14/APOD/CXCL12/S100A7/CCL3/CCL7/TNFRSF14/ICAM1/MSN/CH25H/CCL11/CCL21/FADD/IL27RA/CXCL11/CXCL10/SLC12A2/CCL27/CCR2/ECM1/CCL19/CCL8/CCL20/RET	30
BP	GO:0051383	kinetochore organization	5.17E-06	0.000320516	0.000246583	CENPN/SMC2/NUF2/CDT1/NDC80/CENPH/CENPE/CENPF/CENPA/CENPW/SMC4	11
BP	GO:0042136	neurotransmitter biosynthetic process	5.52E-06	0.00033848	0.000260403	ATP2B4/ALDH9A1/CD34/RGN/DAGLA/DDAH1/GCHFR/CLU/ICAM1/IL1B/PTGIS/ZC3H12A/CAV1/CX3CR1/PTGS2/TNF/GAD1/IFNG/ACHE/TPH2/CLEC7A/NOS1AP/CYP1B1/SLC44A4/PTX3/MOXD1/SLC6A4/ABAT/AGT	29
BP	GO:0018212	peptidyl-tyrosine modification	5.72E-06	0.00034742	0.000267281	FGF10/CSF2/TTL/TREM2/MELK/IGF1/SOCS1/KIT/RELN/SOCS4/TTK/SFRP2/TGFB1/NTRK3/FGF7/ERBB4/IL24/IL11/EPHB4/CD24/PARP14/LRP8/TNFRSF14/ABL2/DOCK3/ICAM1/AFAP1L2/ADRA2A/DDR2/EGFR/TNFRSF18/GPRC5B/CAV1/OSM/ITGA5/NRG1/CSPG4/IL20/EPHB2/VPS25/NOX4/EPHA10/TGFA/MUSK/TNF/CSF3/IL12A/PTK6/SFRP1/PDGFD/CRLF1/BMX/IFNG/HCK/TTN/EFEMP1/EFNA5/WNT3A/IL12RB2/EPHB1/HRG/ADORA1/ROR2/SOCS3/EPHA3/BDNF/SPINK1/FLT3/DOK7/RET/AGT	71
BP	GO:0033280	response to vitamin D	5.90E-06	0.000354686	0.000272871	CYP27B1/SPP1/AQP3/TGFB1/STC2/SNAI2/ATP2B1/PTN/PTGS2/SFRP1/CXCL10/PIM1/TNC/STC1/PENK	15
BP	GO:0033045	regulation of sister chromatid segregation	6.25E-06	0.000372264	0.000286394	CDC6/FEN1/TRIP13/CDCA5/MAD2L1/BUB1/CDT1/MAD2L2/CDC20/AURKB/PLK1/DLGAP5/NDC80/BUB1B/TTK/CENPE/CENPF/RMI2/TACC3/PTTG2/PTTG1/CCNB1/PTTG3P/MAD1L1	24
BP	GO:0072678	T cell migration	6.48E-06	0.000382222	0.000294055	XCL1/XCL2/STK39/CD200R1/APOD/CXCL12/S100A7/CCL3/TNFRSF14/ICAM1/MSN/CCL21/FADD/IL27RA/CXCL11/CXCL10/SLC12A2/CCL27/CCR2/ECM1/CCL20	21
BP	GO:0048146	positive regulation of fibroblast proliferation	7.28E-06	0.000425522	0.000327367	CDC6/FGF10/E2F1/CDK4/IGF1/AQP1/BTC/CCNA2/TGFB1/SPHK1/CCNB1/PML/DDR2/EGFR/CDK6/CDKN1A/PDGFD/AGT	18
BP	GO:0007093	mitotic cell cycle checkpoint	7.58E-06	0.000438384	0.000337263	CDC6/TRIP13/CLSPN/E2F1/CDK2/ORC1/MAD2L1/E2F7/ZWILCH/BUB1/CDK1/CDT1/EME1/MAD2L2/CDC20/CDC25C/AURKB/PLK1/TOP2A/AURKA/NDC80/KNTC1/RFWD3/GTSE1/BUB1B/TTK/HMGA2/CENPF/ZWINT/TGFB1/HUS1B/PCNA/MUC1/BRCA1/CCNB1/PML/MAD1L1/CDKN1A/STK33	39
BP	GO:0048705	skeletal system morphogenesis	7.92E-06	0.000453847	0.000349159	HOXD10/HOXC9/COL14A1/HOXB7/HOXC8/COL7A1/VIT/FLVCR1/SFRP2/SHOX2/HOXD9/TGFB1/HOXA2/POC1A/BMP1/MTHFD1L/HOXB3/SP5/DLX5/MSX2/FBN2/FREM1/DLX2/FMN1/COL1A1/COL11A1/HOXB2/MGP/DHRS3/SERPINH1/FOXC1/MMP13/COL13A1/SOX11/COL12A1/CHST11/EYA1/HOXA4/SMPD3/MATN1/MEF2C/SFRP1/HOXD8/RARB/CYP26B1/ACAN/LTF/BARX2/WNT7A/STC1/ROR2	51
BP	GO:0018108	peptidyl-tyrosine phosphorylation	8.20E-06	0.000462281	0.000355647	FGF10/CSF2/TREM2/MELK/IGF1/SOCS1/KIT/RELN/SOCS4/TTK/SFRP2/TGFB1/NTRK3/FGF7/ERBB4/IL24/IL11/EPHB4/CD24/PARP14/LRP8/TNFRSF14/ABL2/DOCK3/ICAM1/AFAP1L2/ADRA2A/DDR2/EGFR/TNFRSF18/GPRC5B/CAV1/OSM/ITGA5/NRG1/CSPG4/IL20/EPHB2/VPS25/NOX4/EPHA10/TGFA/MUSK/TNF/CSF3/IL12A/PTK6/SFRP1/PDGFD/CRLF1/BMX/IFNG/HCK/TTN/EFEMP1/EFNA5/WNT3A/IL12RB2/EPHB1/HRG/ADORA1/ROR2/SOCS3/EPHA3/BDNF/SPINK1/FLT3/DOK7/RET/AGT	70
BP	GO:0097305	response to alcohol	8.22E-06	0.000462281	0.000355647	RAD51/CDK1/CDK4/HPGD/SLIT3/ADCY6/TYMS/TGFB1/NTRK3/INHBA/BRCA1/CCL3/CCL7/LRP8/GRAMD1C/GSN/CA3/ICAM1/ATP2B1/CFTR/GGH/GRAMD1A/FOSL1/ITPR2/RGS4/PRKAA2/CDO1/ABCA1/CCL21/GRAMD1B/SLIT2/PPARG/CDKN1A/CSF3/TGFBR3/ADH7/SFRP1/P2RY6/NEFL/TNC/ADCY2/EFNA5/CCL19/TNFSF4/STAR/CLDN1/CYP2E1/RBP4/PENK/ABAT	50
BP	GO:0060485	mesenchyme development	8.60E-06	0.000479335	0.000368767	FGF10/TEAD2/FAM172A/TMEM100/MAD2L2/PDCD4/CORO1C/STAT1/NRP2/LOXL2/HMGA2/EDN3/SFRP2/SEMA4F/TGFB1/ERBB4/DLL3/SOX10/EFNB1/MSX2/SNAI2/PDPN/IL1B/FOXA1/COL1A1/PTK7/SEMA3E/FRZB/SPRY1/PHLDB2/FOLR1/FOXC1/SEMA7A/SOX11/CITED2/BCL2/VASN/NRG1/BNC2/MEF2C/TGFBR3/ACTG2/SFRP1/SNAI1/BMP2/ACTA2/TCF21/HTR2B/WNT10A/WNT3A/SERPINB3/SEMA3A/SEMA3C/EPHA3/HAND2/NKX2-1/RET	57
BP	GO:0052547	regulation of peptidase activity	8.88E-06	0.000490484	0.000377345	RAG1/BIRC5/SERPINE1/CAST/TNFRSF10B/PSME4/COL7A1/PZP/MMP9/BST2/LAMP3/ARL6IP5/AQP1/PLAUR/SFRP2/IFI6/MAPK12/PI16/WFDC12/SERPINB1/ACVR1C/KHDC1/LXN/TIMP2/A2M/SERPINB6/PTTG1/SERPINB11/GSN/SPINK5/TIMP4/PSMB9/PML/TIMP3/BID/TFPI/AGER/SERPINH1/NKX3-1/WFDC5/SERPINI2/TFAP2B/NLRP7/CAV1/AIM2/SPINK7/C3/CST5/PPARG/FADD/SERPINB7/PTGS2/TNF/SMR3B/SLPI/PMAIP1/WFDC2/FOXL2/A2ML1/TP63/CLEC7A/RARRES1/LTF/SERPING1/MAPT/S…	83
BP	GO:0010810	regulation of cell-substrate adhesion	9.06E-06	0.000496036	0.000381616	MMP12/FAM107A/MYOC/NDNF/ARHGAP6/SERPINE1/FERMT1/VIT/CORO1C/FLNA/APOD/PLAU/CASK/ABI3BP/MMRN1/PIK3R1/CEACAM6/ITGA3/PDPN/FMN1/CCDC80/COL1A1/SEMA3E/PHLDB2/CCL28/DDR2/ITGA6/CDK6/NPNT/BCL2/GBP1/LIMCH1/CCL21/ITGA5/PTN/EGFL6/SMOC2/SFRP1/ALOX15/ONECUT1/AGR2/ONECUT2/COL8A1/EFNA5/HRG/EPHA3/POSTN	47
BP	GO:0030278	regulation of ossification	9.55E-06	0.000508341	0.000391083	ISG15/GDF10/SOST/CYP27B1/IGF1/STATH/SFRP2/TOB1/TGFB1/HOXA2/OMD/CTHRC1/CCL3/MSX2/RORB/FBN2/ZBTB16/SNAI2/WNT7B/ATP2B1/MGP/DHRS3/IGFBP5/GJA1/DDR2/GDPD2/SOX11/CDK6/NPNT/BCL2/KREMEN2/KL/IFITM1/PTN/TNF/MATN1/MEF2C/TNN/SFRP1/PBX1/TP63/LTF/BMP2/ECM1/HAND2	45
BP	GO:0007094	mitotic spindle assembly checkpoint	9.72E-06	0.000508341	0.000391083	TRIP13/MAD2L1/BUB1/CDT1/MAD2L2/CDC20/AURKB/PLK1/NDC80/BUB1B/TTK/CENPF/CCNB1/MAD1L1	14
BP	GO:0031577	spindle checkpoint	9.72E-06	0.000508341	0.000391083	TRIP13/MAD2L1/BUB1/CDT1/MAD2L2/CDC20/AURKB/PLK1/NDC80/BUB1B/TTK/CENPF/CCNB1/MAD1L1	14
BP	GO:0071173	spindle assembly checkpoint	9.72E-06	0.000508341	0.000391083	TRIP13/MAD2L1/BUB1/CDT1/MAD2L2/CDC20/AURKB/PLK1/NDC80/BUB1B/TTK/CENPF/CCNB1/MAD1L1	14
BP	GO:0071174	mitotic spindle checkpoint	9.72E-06	0.000508341	0.000391083	TRIP13/MAD2L1/BUB1/CDT1/MAD2L2/CDC20/AURKB/PLK1/NDC80/BUB1B/TTK/CENPF/CCNB1/MAD1L1	14
BP	GO:0048545	response to steroid hormone	9.79E-06	0.000508341	0.000391083	FAM107A/ATP1A2/AR/SKP2/NR3C2/DNMT3B/KCTD6/SPP1/RORC/SCGB2A1/FOXP1/NR2F2/AQP1/HNMT/SLIT3/CCNE1/TYMS/TGFB1/NTRK3/ESRRG/PCNA/LMO3/SOX10/BRCA1/RORB/SCGB1A1/ICAM1/NR2E3/PPARGC1A/WNT7B/DSG2/FOXA1/ATP2B1/COL1A1/FOSL1/TFPI/S100B/FIBIN/NR2F1/SOX30/NKX3-1/EGFR/CDO1/BCL2/CAV1/PTN/CATSPER1/SLIT2/NPC1/TLR2/PPARG/PTGS2/TNF/CDKN1A/SFRP1/RARB/TPH2/TP63/PMEPA1/ABCC2/NEFL/SERPINF1/TCF21/STC1/NR4A2/STAR/CLDN1/TXNIP…	73
BP	GO:0042759	long-chain fatty acid biosynthetic process	1.04E-05	0.000533036	0.000410081	PLP1/ACOT7/HPGD/MYO5A/LOC344967/CYP3A4/ALOX12B/EPHX2/CYP2C9/PTGS2/ALOX15/CYP2E1/CYP1A1	13
BP	GO:0050707	regulation of cytokine secretion	1.06E-05	0.00054242	0.0004173	MMP12/CD200R1/AKAP12/FERMT1/SOCS1/IL33/SSC5D/CD34/FOXP1/LRRK2/PANX1/C1QTNF3/TNFAIP3/SERPINB1/CD274/CCL3/TNFRSF14/PML/IL1B/ORM1/TNFRSF4/AGER/ZC3H12A/GBP1/NLRP7/OSM/AIM2/TLR2/TLR5/TNF/CADM1/IL1A/IL1R2/IL27RA/IFNG/IL1RAP/DDX58/IL36RN/TRIM6/HTR2B/LILRA2/CCL19/CARD18/CIDEA/F2RL1/POSTN	46
BP	GO:0150063	visual system development	1.10E-05	0.000554469	0.00042657	VSX1/FGF10/HPCA/MFAP2/TSPAN12/CHRDL1/CDK4/AQP5/LHX2/ATP2B4/MEIS1/ACTL6A/GNGT1/HIPK2/TGFB1/NTRK3/TGIF2/RHOJ/MEIS2/CLCN2/INHBA/DLX1/PDE6A/SCO2/COL4A1/RORB/FBN2/DLX2/NR2E3/LPCAT1/WNT7B/ATP2B1/FJX1/FOXC1/GJA1/EGFR/SOX11/BCL2/TFAP2B/MYH10/C3/PTN/MAB21L2/EPHB2/RARB/FOXL2/ACHE/EFEMP1/PROM1/COL8A1/WNT7A/SERPINF1/TMOD1/SLC7A11/VAX2/CYP1B1/FBN1/WNT5B/EPHB1/COL5A2/SLITRK6/PAX6/PRPH2/ATP8A2/CYP1A1/LAMA1/RBP4…	70
BP	GO:0071559	response to transforming growth factor beta	1.17E-05	0.000589535	0.000453548	CLEC3B/XCL1/PDE2A/CILP/RASL11B/GDF10/FERMT1/HPGD/HIPK2/TGFB1/SMAD9/ACVR1C/DLX1/ITGA3/FBN2/FNDC4/PPARGC1A/PML/COL1A1/FOLR1/SOX11/CITED2/PRDM16/LRG1/NPNT/COL4A2/CAV1/VASN/CHST11/CX3CR1/NOX4/CAV2/MEF2C/TGFBR3/SFRP1/PDGFD/ONECUT1/ONECUT2/PMEPA1/WNT7A/LTBP1/FBN1/WNT10A/USP9Y/FMOD/HTRA4/CGN/STAR/CLDN1/NKX2-1/CIDEA/POSTN/PENK	53
BP	GO:0071560	cellular response to transforming growth factor beta stimulus	1.23E-05	0.000612401	0.000471139	CLEC3B/XCL1/PDE2A/CILP/RASL11B/GDF10/FERMT1/HPGD/HIPK2/TGFB1/SMAD9/ACVR1C/DLX1/ITGA3/FBN2/PPARGC1A/PML/COL1A1/FOLR1/SOX11/CITED2/PRDM16/LRG1/NPNT/COL4A2/CAV1/VASN/CHST11/CX3CR1/NOX4/CAV2/MEF2C/TGFBR3/SFRP1/PDGFD/ONECUT1/ONECUT2/PMEPA1/WNT7A/LTBP1/FBN1/WNT10A/USP9Y/FMOD/HTRA4/CGN/STAR/CLDN1/NKX2-1/CIDEA/POSTN/PENK	52
BP	GO:0050808	synapse organization	1.25E-05	0.000616697	0.000474444	DLG2/TUBA1A/TREM2/CDC20/SPARCL1/CAST/CACNB4/SRPX2/LRFN4/PDZRN3/RELN/NRP2/NFIA/LRRK2/SLITRK5/NTRK3/ERBB4/MYO5A/AGRN/MYOT/FBXO45/COL4A1/ITGA3/LRP8/COL4A5/EFNB2/WNT7B/SEMA3E/ITPKA/CDK5R1/SLITRK4/CTTNBP2/MYH10/LRRC4C/NRG1/SYBU/C3/PTN/ZC4H2/CX3CR1/TLR2/PFN2/EPHB2/KIRREL3/RAB17/MUSK/TNF/MEF2C/CTNND2/SHISA6/C1QL1/CHRNA7/NLGN1/ACHE/IL1RAP/PPP1R9A/NEFL/TNC/WNT7A/MAPT/NOS1AP/SLC7A11/EFNA5/ERC2/ARC/ARHGAP22…	76
BP	GO:0032970	regulation of actin filament-based process	1.29E-05	0.000633164	0.000487113	FAM107A/FSCN1/ECT2/ATP1A2/MYOC/TRPM2/ARHGAP6/BST2/TMEFF2/FLNA/ARHGEF10L/SCIN/PDXP/CXCL12/TGFB1/NTRK3/RHOJ/ASAP3/FHOD1/PIK3R1/SPIRE1/ARPC1B/ABL2/PDPN/GSN/ICAM1/FMN1/TMSB15A/DSG2/CCL11/SEMA3E/PHLDB2/RHOB/C15orf62/CDK5R1/ELN/RGS4/VILL/KCNE3/PPFIA1/SYNPO2/PLEKHG2/LIMCH1/JAM3/CAV1/CCL21/PLN/SLIT2/PFN2/NOX4/ARHGAP18/LPAR1/CSF3/MEF2C/SFRP1/ALOX15/ANK2/HCK/IQGAP2/PPP1R9A/NOS1AP/TMOD1/CCL27/EFNA5/STC1/HRG…	73
BP	GO:0001654	eye development	1.42E-05	0.000682571	0.000525123	VSX1/FGF10/HPCA/MFAP2/TSPAN12/CHRDL1/CDK4/AQP5/LHX2/ATP2B4/MEIS1/ACTL6A/GNGT1/HIPK2/TGFB1/NTRK3/TGIF2/RHOJ/MEIS2/CLCN2/INHBA/DLX1/PDE6A/SCO2/COL4A1/RORB/FBN2/DLX2/NR2E3/LPCAT1/WNT7B/ATP2B1/FJX1/FOXC1/GJA1/EGFR/SOX11/BCL2/TFAP2B/MYH10/PTN/MAB21L2/EPHB2/RARB/FOXL2/ACHE/EFEMP1/PROM1/COL8A1/WNT7A/SERPINF1/TMOD1/SLC7A11/VAX2/CYP1B1/FBN1/WNT5B/EPHB1/COL5A2/SLITRK6/PAX6/PRPH2/ATP8A2/CYP1A1/LAMA1/RBP4/LI…	69
BP	GO:0033047	regulation of mitotic sister chromatid segregation	1.43E-05	0.000682571	0.000525123	CDC6/TRIP13/MAD2L1/BUB1/CDT1/MAD2L2/CDC20/AURKB/PLK1/DLGAP5/NDC80/BUB1B/TTK/CENPE/CENPF/TACC3/PTTG2/PTTG1/CCNB1/PTTG3P/MAD1L1	21
BP	GO:0060562	epithelial tube morphogenesis	1.43E-05	0.000682571	0.000525123	HOXD11/FGF10/TEAD2/HOXB7/AR/KIF26B/LHX2/STIL/FOXP1/STK3/KLHL3/SFRP2/TGFB1/FZD6/COBL/DVL3/MTHFD1L/TIMELESS/CTHRC1/KIF20B/COL4A1/MSX2/FZD2/EFNB2/FMN1/PML/FOXA1/CCL11/SHROOM3/PTK7/SEMA3E/SPRY1/RHOB/FOLR1/SALL4/PGF/GJA1/WNK4/NKX3-1/SOX11/NPNT/BCL2/SLIT2/EYA1/MICAL2/SPRY2/TNF/MEF2C/SFRP1/PBX1/CXCL10/BMP2/TNC/FGF1/TCF21/CXCR2/WNT3A/HAND2/NKX2-1/NDRG4/LAMA1/RET/AGT	63
BP	GO:0007160	cell-matrix adhesion	1.46E-05	0.000690592	0.000531294	MMP12/FAM107A/MYOC/LYVE1/ARHGAP6/SERPINE1/SNED1/FERMT1/CORO1C/CD34/APOD/PLAU/CASK/PIK3R1/ITGB4/SORBS1/CEACAM6/FBLN5/ITGA3/FREM1/ITGAV/FMN1/SEMA3E/PHLDB2/CCL28/DDR2/ITGA6/COL13A1/CDK6/PPFIA1/NPNT/BCL2/LIMCH1/JAM3/CCL21/MUC4/TNN/ITGB6/SFRP1/ONECUT1/ONECUT2/COL17A1/EFNA5/SGCE/HRG/EPHA3/POSTN/MSLN	48
BP	GO:0002791	regulation of peptide secretion	1.51E-05	0.000705457	0.00054273	MMP12/BMP8A/FAM3D/MYRIP/SYTL4/TREM2/CD200R1/AKAP12/IGF1/RSAD2/GOLPH3L/FERMT1/SOCS1/KLF7/IL33/SLC16A1/SSC5D/CD34/FOXP1/EXPH5/LRRK2/TGFB1/ANG/PANX1/C1QTNF3/TNFAIP3/SERPINB1/ACVR1C/CD274/SLC2A1/CCL3/TNFRSF14/KCNB1/PML/IL1B/ORM1/CFTR/NNAT/ITPR2/TNFRSF4/ICA1/AGER/ADRA2A/GJA1/EGFR/KCNS3/ZC3H12A/GBP1/TFAP2B/MYH10/NLRP7/OSM/AIM2/SYBU/TLR2/TLR5/TNF/STX1A/CADM1/SFRP1/IL1A/IL1R2/IL27RA/IFNG/ACHE/IL1RAP/TTN/…	89
BP	GO:2000404	regulation of T cell migration	1.51E-05	0.000705457	0.00054273	XCL1/XCL2/STK39/CD200R1/APOD/CXCL12/S100A7/TNFRSF14/CCL21/FADD/IL27RA/CXCL10/CCL27/CCR2/ECM1/CCL20	16
BP	GO:0072073	kidney epithelium development	1.54E-05	0.000715333	0.000550327	HOXD11/HOXB7/KIF26B/KLF15/STAT1/CD34/KLHL3/TGFB1/CD24/EFNB2/FMN1/WNT7B/SPRY1/FOXC1/PGF/WNK4/NPNT/BCL2/TFAP2B/SLIT2/EYA1/MEF2C/SFRP1/CRLF1/RARB/PBX1/PROM1/BMP2/FGF1/AQP11/TCF21/CXCR2/RET/AGT	34
BP	GO:0007052	mitotic spindle organization	1.63E-05	0.00075157	0.000578206	MYBL2/KIF23/TPX2/NUF2/CDC20/NEK2/BIRC5/WDR62/PRC1/AURKB/PLK1/AURKA/NDC80/KIF4A/FLNA/STIL/TTK/CENPE/KIFC1/TACC3/KIF11/POC1A/CEP97/BORA/CCNB1/SPC25/FSD1/RACGAP1	28
BP	GO:0032201	telomere maintenance via semi-conservative replication	1.66E-05	0.000754872	0.000580746	FEN1/POLE/PRIM2/RFC4/DNA2/POLA2/PRIM1/PCNA/RFC2/RFC5/POLE2/POLD1	12
BP	GO:0021700	developmental maturation	1.67E-05	0.000754872	0.000580746	VSX1/TRIP13/KIF14/MYOC/CDC20/NTN4/CDC25B/IGF1/FERMT1/RAB32/BRCA2/AURKA/RELN/NFIA/CDH3/FLVCR1/LRRK2/TYMS/ANG/MYO5A/AGRN/DMC1/SOX10/GAL/MSX2/CCNB1/SPINK5/FOXA1/CFTR/CDK5R1/GJA1/TFCP2L1/FEM1B/BCL2/CCL21/SYBU/C3/CX3CR1/PPARG/CDKN1A/C1QL1/LGI4/CABYR/ROPN1B/CLEC7A/LTF/BMP2/NEFL/ROPN1/CNTNAP2/DEFB1/NR4A2/BAIAP3/CCL19/SPINK1/ROPN1L/RET	57
BP	GO:0070371	ERK1 and ERK2 cascade	1.68E-05	0.000756851	0.000582269	FGF10/XCL1/NDRG2/XCL2/PLA2G2A/TREM2/AKAP12/IGF1/MFHAS1/KIT/CCL23/CCL14/SPRY4/TGFB1/ERBB4/S100A7/PSCA/CEACAM1/LMO3/CCL3/CCL7/FPR2/GPNMB/ICAM1/ITGAV/RANBP9/TIMP3/IL1B/CCL11/SPRY1/DUSP10/AGER/SEMA7A/EGFR/DUSP26/TNFRSF11A/NPNT/GBP1/APIP/CCL21/EPHB2/NOX4/SPRY2/TNF/CHRNA7/ALOX15/PDGFD/P2RY6/RPS6KA6/BMP2/HTR2B/EPHB1/TNFSF11/CCL19/HAND2/APOE/NDRG4/CCL8/F2RL1/FLT3/CCL20/AGT	62
BP	GO:0010721	negative regulation of cell development	1.74E-05	0.00077372	0.000595247	ASAP1/LHX2/RTN4R/MEIS1/IGF1/SPP1/PCM1/PAQR3/CORO1C/PTHLH/ADCY6/LRRK2/SEMA4F/TGFB1/DAAM2/NTRK3/HOXA2/PI16/ERBB4/DLL3/ASPM/NKX6-2/DLX1/SOX10/GAL/DLX2/EFNB2/IL1B/CCL11/FSTL4/SEMA3E/FRZB/DUSP10/CDK5R1/RGS4/NR2F1/ID4/SEMA7A/ZNF536/SOX11/BCL2/GBP1/NRG1/TP73/PTN/SLIT2/EPHB2/LPAR1/TNF/TNN/ISL2/NLGN1/PBX1/LTF/WNT7A/RGMA/EFNA5/FBN1/WNT3A/WNT3/SEMA3A/SEMA3C/PAX6/APOE/SLC6A4/POSTN	66
BP	GO:0042303	molting cycle	1.76E-05	0.00077372	0.000595247	HOXC13/FGF10/KRT16/LHX2/FERMT1/KRT17/CDH3/KRT14/FGF7/FZD6/MYO5A/INHBA/GAL/LDB2/MSX2/SPINK5/KRTAP4-2/IGFBP5/TRPV3/EGFR/BCL2/FA2H/PTGS2/TNF/SNAI1/LRIG1/TP63/WNT10A/EDAR	29
BP	GO:0042633	hair cycle	1.76E-05	0.00077372	0.000595247	HOXC13/FGF10/KRT16/LHX2/FERMT1/KRT17/CDH3/KRT14/FGF7/FZD6/MYO5A/INHBA/GAL/LDB2/MSX2/SPINK5/KRTAP4-2/IGFBP5/TRPV3/EGFR/BCL2/FA2H/PTGS2/TNF/SNAI1/LRIG1/TP63/WNT10A/EDAR	29
BP	GO:0050921	positive regulation of chemotaxis	1.77E-05	0.00077372	0.000595247	FGF10/XCL1/XCL2/STK39/TREM2/SERPINE1/CXCL12/EDN3/TGFB1/NTRK3/S100A7/CXCL17/PLA2G7/CCL3/CCL7/FPR2/AGER/PGF/CCL21/PTN/SLIT2/SMOC2/LPAR1/IL12A/PDGFD/IL16/CXCL10/CCL27/CXCR2/CCR2/CCL19/F3/F2RL1	33
BP	GO:0051304	chromosome separation	1.80E-05	0.000777313	0.000598011	CDC6/TRIP13/MAD2L1/BUB1/CDT1/EME1/MAD2L2/CDC20/AURKB/PLK1/TOP2A/DLGAP5/NDC80/BUB1B/TTK/CENPE/NCAPH/CENPF/TACC3/PTTG2/PTTG1/CCNB1/NCAPD2/PTTG3P/MAD1L1	25
BP	GO:0007091	metaphase/anaphase transition of mitotic cell cycle	1.81E-05	0.000777313	0.000598011	CDC6/TRIP13/MAD2L1/BUB1/CDT1/MAD2L2/CDC20/AURKB/PLK1/DLGAP5/NDC80/BUB1B/TTK/CENPE/CENPF/TACC3/CCNB1/MAD1L1	18
BP	GO:0048469	cell maturation	1.82E-05	0.000777313	0.000598011	VSX1/TRIP13/KIF14/MYOC/NTN4/CDC25B/BRCA2/AURKA/FLVCR1/LRRK2/TYMS/ANG/AGRN/DMC1/SOX10/GAL/CCNB1/FOXA1/CFTR/GJA1/TFCP2L1/FEM1B/BCL2/CCL21/C3/PPARG/CDKN1A/C1QL1/LGI4/CABYR/ROPN1B/CLEC7A/ROPN1/CNTNAP2/DEFB1/NR4A2/CCL19/SPINK1/ROPN1L/RET	40
BP	GO:0042133	neurotransmitter metabolic process	1.86E-05	0.00078844	0.000606571	DMGDH/ATP2B4/ALDH9A1/CD34/HNMT/RGN/DAGLA/DDAH1/GCHFR/CLU/ICAM1/IL1B/PTGIS/ZC3H12A/RNF180/CAV1/CX3CR1/TLR2/PTGS2/TNF/GAD1/DPYS/IFNG/ACHE/TPH2/CLEC7A/NOS1AP/CYP1B1/SLC44A4/PTX3/ALDH7A1/MOXD1/GLDC/SLC6A4/ABAT/AGT	36
BP	GO:0035987	endodermal cell differentiation	2.09E-05	0.000883533	0.000679729	LAMB3/COL7A1/MMP9/HMGA2/LAMA3/INHBA/ITGAV/COL11A1/NANOG/MMP15/COL4A2/ITGA5/COL12A1/COL8A1/COL5A2/COL5A1	16
BP	GO:0045841	negative regulation of mitotic metaphase/anaphase transition	2.12E-05	0.000883533	0.000679729	TRIP13/MAD2L1/BUB1/CDT1/MAD2L2/CDC20/AURKB/PLK1/NDC80/BUB1B/TTK/CENPF/CCNB1/MAD1L1	14
BP	GO:0072006	nephron development	2.12E-05	0.000883533	0.000679729	HOXD11/HOXB7/KIF26B/KLF15/STAT1/CD34/KLHL3/TGFB1/CD24/ITGA3/FMN1/WNT7B/FOXC1/PGF/WNK4/NPNT/BCL2/TFAP2B/EYA1/SERPINB7/KIRREL3/MEF2C/PDGFD/PBX1/PROM1/BMP2/FGF1/AQP11/ACTA2/TCF21/COL4A3/COL4A4/RET/AGT	34
BP	GO:0070372	regulation of ERK1 and ERK2 cascade	2.25E-05	0.000922521	0.000709724	FGF10/XCL1/NDRG2/XCL2/PLA2G2A/TREM2/AKAP12/MFHAS1/KIT/CCL23/CCL14/SPRY4/TGFB1/ERBB4/S100A7/PSCA/CEACAM1/LMO3/CCL3/CCL7/FPR2/GPNMB/ICAM1/RANBP9/TIMP3/IL1B/CCL11/SPRY1/DUSP10/AGER/SEMA7A/EGFR/DUSP26/TNFRSF11A/NPNT/GBP1/APIP/CCL21/EPHB2/NOX4/SPRY2/TNF/CHRNA7/ALOX15/PDGFD/P2RY6/RPS6KA6/BMP2/HTR2B/EPHB1/TNFSF11/CCL19/HAND2/APOE/NDRG4/CCL8/F2RL1/FLT3/CCL20	59
BP	GO:0001660	fever generation	2.26E-05	0.000922521	0.000709724	IL1B/TNFRSF11A/PTGS2/TNF/PTGER3/IL1A/TNFSF11	7
BP	GO:0038063	collagen-activated tyrosine kinase receptor signaling pathway	2.26E-05	0.000922521	0.000709724	COL4A6/COL4A1/COL4A5/COL1A1/DDR2/COL4A2/COL4A3	7
BP	GO:0032526	response to retinoic acid	2.38E-05	0.000957559	0.00073668	TEAD2/AQP1/AQP3/NTRK3/HOXA2/ABL2/RORB/WNT7B/COL1A1/PTK7/GJA1/LRAT/ABCA1/PPARG/PTK6/TESC/RARB/CYP26B1/TNC/SERPINF1/WNT5B/WNT3A/WNT3/EPHA3/CYP26A1/SLC6A4/RBP4/RET	28
BP	GO:0048736	appendage development	2.40E-05	0.000957559	0.00073668	HOXC13/HOXD10/FGF10/KAT2B/GNA12/HOXA10/MEOX2/HOXC10/NR2F2/FLVCR1/SFRP2/SHOX2/HOXD9/FZD6/ITGB4/DLX5/EN1/MSX2/FBN2/ZBTB16/FMN1/SALL4/GJA1/ITGA6/SOX11/TFAP2B/KREMEN2/CHST11/RARB/CYP26B1/PBX1/TP63/WNT7A/SLC7A11/HOXD13/WNT3/ROR2/SEMA3C/HAND2/HOXA9	40
BP	GO:0060173	limb development	2.40E-05	0.000957559	0.00073668	HOXC13/HOXD10/FGF10/KAT2B/GNA12/HOXA10/MEOX2/HOXC10/NR2F2/FLVCR1/SFRP2/SHOX2/HOXD9/FZD6/ITGB4/DLX5/EN1/MSX2/FBN2/ZBTB16/FMN1/SALL4/GJA1/ITGA6/SOX11/TFAP2B/KREMEN2/CHST11/RARB/CYP26B1/PBX1/TP63/WNT7A/SLC7A11/HOXD13/WNT3/ROR2/SEMA3C/HAND2/HOXA9	40
BP	GO:0051784	negative regulation of nuclear division	2.43E-05	0.000965894	0.000743092	MTBP/TRIP13/CHEK1/MAD2L1/BUB1/CDT1/MAD2L2/CDC20/AURKB/PLK1/NDC80/BUB1B/TTK/CENPF/PTTG2/PTTG1/CCNB1/PTTG3P/MAD1L1	19
BP	GO:0050714	positive regulation of protein secretion	2.45E-05	0.00096612	0.000743265	MMP12/MYRIP/SYTL4/TREM2/AKAP12/IGF1/GOLPH3L/FERMT1/IL33/CD34/EXPH5/LRRK2/TGFB1/ANG/PANX1/C1QTNF3/CD274/CCL3/TNFRSF14/IL1B/ORM1/CFTR/NNAT/TNFRSF4/AGER/GJA1/EGFR/MYH10/NLRP7/OSM/AIM2/SYBU/TLR2/TNF/CADM1/IL1A/IFNG/ACHE/IL1RAP/TTN/DDX58/TRIM6/HTR2B/LILRA2/BAIAP3/CCL19/TNFSF4/ANO1/GPR27/F2RL1/KCNN4/RBP4/POSTN/ABAT	54
BP	GO:0018146	keratan sulfate biosynthetic process	2.61E-05	0.00101553	0.000781279	OGN/OMD/CHST2/PRELP/CHST6/B3GNT3/B3GNT4/ACAN/FMOD/LUM/ST3GAL6/CHST1	12
BP	GO:0050731	positive regulation of peptidyl-tyrosine phosphorylation	2.61E-05	0.00101553	0.000781279	FGF10/CSF2/TREM2/IGF1/KIT/RELN/TGFB1/FGF7/ERBB4/IL24/IL11/CD24/PARP14/LRP8/TNFRSF14/DOCK3/ICAM1/AFAP1L2/ADRA2A/TNFRSF18/GPRC5B/OSM/ITGA5/NRG1/CSPG4/IL20/NOX4/TGFA/TNF/CSF3/IL12A/PTK6/CRLF1/IFNG/EFNA5/WNT3A/ADORA1/SOCS3/BDNF/FLT3/DOK7/AGT	42
BP	GO:0050730	regulation of peptidyl-tyrosine phosphorylation	2.73E-05	0.001057916	0.000813887	FGF10/CSF2/TREM2/IGF1/SOCS1/KIT/RELN/SOCS4/SFRP2/TGFB1/FGF7/ERBB4/IL24/IL11/CD24/PARP14/LRP8/TNFRSF14/DOCK3/ICAM1/AFAP1L2/ADRA2A/EGFR/TNFRSF18/GPRC5B/CAV1/OSM/ITGA5/NRG1/CSPG4/IL20/VPS25/NOX4/TGFA/TNF/CSF3/IL12A/PTK6/SFRP1/PDGFD/CRLF1/IFNG/EFNA5/WNT3A/HRG/ADORA1/SOCS3/BDNF/SPINK1/FLT3/DOK7/AGT	52
BP	GO:0007492	endoderm development	2.80E-05	0.001075432	0.000827363	LAMB3/COL7A1/MMP9/HMGA2/LAMA3/PAX9/TGFB1/EXT1/INHBA/ITGAV/COL11A1/NANOG/MMP15/COL4A2/ITGA5/COL12A1/ONECUT1/COL8A1/ARC/COL5A2/NKX2-1/COL5A1	22
BP	GO:0042552	myelination	2.82E-05	0.001075741	0.0008276	PLP1/ASPA/KIF14/MYOC/TYMP/BCAS1/SCN8A/ABCD1/TGFB1/NTRK3/MYO5A/NKX6-2/SOX10/CLU/MAL/S100B/ID4/FA2H/JAM3/NRG1/GJC3/PTN/TLR2/CMTM8/LPAR1/EPB41L3/LGI4/ANK2/RARB/SCN2A/MALL/NDRG1	32
BP	GO:0010001	glial cell differentiation	2.90E-05	0.001102439	0.00084814	PLP1/ASPA/FGF10/MYOC/CDK1/KLF15/TREM2/RELN/TGFB1/DAAM2/NTRK3/NKX6-2/DLX1/SOX10/LAMA2/FPR2/DLX2/GSN/CLU/IL1B/NFIB/DUSP10/BACE2/S100B/AGER/ID4/EGFR/SOX11/CDK6/FA2H/NRG1/TP73/PTN/TLR2/PPARG/LPAR1/TNF/LGI4/IFNG/BMP2/MAPT/GAP43/ROR2/PAX6/NDRG1/NKX2-1	46
BP	GO:0001818	negative regulation of cytokine production	2.93E-05	0.001107213	0.000851813	ISG15/XCL1/NDRG2/TREM2/CD200R1/PDCD4/IGF1/IL33/BST2/LAPTM4B/SSC5D/CD34/RNF125/ABCD1/CDH3/APOD/HOMER3/TGFB1/TRAIP/C1QTNF3/CEACAM1/TNFAIP3/INHBA/UBE2L6/SERPINB1/CD274/CD24/GPNMB/SCGB1A1/PML/ORM1/HERC5/ATP2B1/TNFRSF4/AGER/VSIG4/ZC3H12A/GBP1/SLC11A1/NLRP7/RELB/CX3CR1/TNF/IL12A/CHRNA7/IL1R2/IL27RA/IFNG/DDX58/LTF/IL36RN/LAG3/CARD18/TNFSF4/PGLYRP4/CIDEA/F2RL1/TIGIT	58
BP	GO:0051781	positive regulation of cell division	2.97E-05	0.001108765	0.000853007	CDC6/ECT2/KIF23/KIF14/CDC25B/AURKB/BTC/TGFB1/FGF7/KIF20B/IL1B/PGF/MACC1/RACGAP1/NKX3-1/OSM/PTN/TGFA/PDGFD/IL1A/FGF1/CENPV/HTR2B/PPBP	24
BP	GO:0002237	response to molecule of bacterial origin	2.99E-05	0.001108765	0.000853007	FGF10/CSF2/CDK4/TREM2/PDCD4/AKAP12/CYP27B1/SERPINE1/SASH1/IL36G/HPGD/SSC5D/FOXP1/CXCL5/MGST2/TGFB1/IL24/S100A7/TNFAIP3/CD274/CD24/CCL3/SCGB1A1/ICAM1/TIMP4/PPARGC1A/IL1B/DUSP10/TFPI/GJA1/CTSG/TNIP3/TNFRSF11A/ZC3H12A/SLC11A1/ABCA1/NLRP7/LCN2/CX3CR1/TLR2/PTGS2/TNF/CSF3/MEF2C/SLPI/IL12A/CXCL11/HCK/CXCL10/LTF/ABCC2/IL36RN/TRIM6/LILRA2/SNCA/IL36A/IL12RB2/TNFSF4/STAR/CLDN1/SELP/CXCL6/CYP1A1/PPBP/PENK	65
BP	GO:0007389	pattern specification process	3.04E-05	0.001108765	0.000853007	HOXC13/HOXD11/HOXD10/HOXC9/GREM2/FGF10/HOXB7/HOXC8/AR/HOXA10/MEOX2/LHX2/HOXC10/XRCC2/AURKA/RELN/HOXB9/STIL/NRP2/NR2F2/HIPK2/SFRP2/HOXD9/DAAM2/HOXA2/ERBB4/DLL3/COBL/POFUT1/NKX6-2/ACVR1C/DLX1/HOXB3/EFNB1/EN1/MSX2/ZBTB16/DLX2/WNT7B/FOXA1/SHROOM3/HOXB2/SPRY1/FOLR1/FOXC1/GJA1/NKX3-1/CITED2/C3/EYA1/HOXA4/MICAL2/MEF2C/SFRP1/HOXD8/SNAI1/LRRC6/CYP26B1/PBX1/TP63/BMP2/FGF1/WNT7A/VAX2/HOXD13/STC1/ARC/WNT3A/W…	80
BP	GO:0032941	secretion by tissue	3.06E-05	0.001108765	0.000853007	FGF10/STK39/AQP5/STATH/AQP1/ALOX12B/ADA/GJA1/WNK4/AGR2/SYTL2/ADORA1/KCNN4/CHRM3	14
BP	GO:1902100	negative regulation of metaphase/anaphase transition of cell cycle	3.06E-05	0.001108765	0.000853007	TRIP13/MAD2L1/BUB1/CDT1/MAD2L2/CDC20/AURKB/PLK1/NDC80/BUB1B/TTK/CENPF/CCNB1/MAD1L1	14
BP	GO:2000403	positive regulation of lymphocyte migration	3.06E-05	0.001108765	0.000853007	XCL1/XCL2/STK39/CXCL12/S100A7/CCL3/CCL7/TNFRSF14/CCL21/FADD/CXCL10/CCL27/CCR2/CCL20	14
BP	GO:0030071	regulation of mitotic metaphase/anaphase transition	3.07E-05	0.001108765	0.000853007	CDC6/TRIP13/MAD2L1/BUB1/CDT1/MAD2L2/CDC20/AURKB/PLK1/DLGAP5/NDC80/BUB1B/TTK/CENPE/CENPF/CCNB1/MAD1L1	17
BP	GO:0032496	response to lipopolysaccharide	3.13E-05	0.001108765	0.000853007	FGF10/CSF2/CDK4/TREM2/PDCD4/AKAP12/CYP27B1/SERPINE1/SASH1/IL36G/HPGD/FOXP1/CXCL5/MGST2/TGFB1/IL24/S100A7/TNFAIP3/CD274/CCL3/SCGB1A1/ICAM1/TIMP4/PPARGC1A/IL1B/DUSP10/TFPI/GJA1/CTSG/TNIP3/TNFRSF11A/ZC3H12A/SLC11A1/ABCA1/NLRP7/LCN2/CX3CR1/TLR2/PTGS2/TNF/CSF3/MEF2C/SLPI/IL12A/CXCL11/HCK/CXCL10/LTF/ABCC2/IL36RN/TRIM6/LILRA2/SNCA/IL36A/IL12RB2/TNFSF4/STAR/CLDN1/SELP/CXCL6/CYP1A1/PPBP/PENK	63
BP	GO:0001649	osteoblast differentiation	3.13E-05	0.001108765	0.000853007	MYOC/GDF10/IGF1/SPP1/RRAS2/PTHLH/SFRP2/TOB1/SHOX2/HOXA2/CTHRC1/DLX5/CCL3/MSX2/RORB/FBN2/GPNMB/SNAI2/WNT7B/COL1A1/BMP3/ID4/IGFBP5/GJA1/DDR2/GDPD2/SEMA7A/SOX11/CDK6/NPNT/IFITM1/TP53INP2/TNF/MEF2C/TNN/SFRP1/SNAI1/ACHE/TP63/LTF/BMP2/TNC/IGFBP3/WNT3A/WNT3/HAND2/PENK	47
BP	GO:0001704	formation of primary germ layer	3.14E-05	0.001108765	0.000853007	LAMB3/COL7A1/MMP9/ATOH8/HMGA2/LAMA3/SFRP2/INHBA/ITGB4/ITGA3/TRIM15/ITGAV/EYA2/COL11A1/NANOG/FOXC1/KDM6B/MMP15/COL4A2/ITGA5/COL12A1/ELF5/EYA1/SNAI1/COL8A1/TXNRD1/WNT3A/WNT3/COL5A2/COL5A1	30
BP	GO:0016266	O-glycan processing	3.16E-05	0.001108765	0.000853007	GALNT12/GCNT3/B3GNT6/GALNT7/MUC1/POFUT1/MUC5B/MUC20/GALNT5/B3GNT3/MUC7/B3GNT4/MUC4/GALNT4/MUCL1/MUC5AC/MUC16/MUC15/MUC13	19
BP	GO:0044784	metaphase/anaphase transition of cell cycle	3.16E-05	0.001108765	0.000853007	CDC6/TRIP13/MAD2L1/BUB1/CDT1/MAD2L2/CDC20/AURKB/PLK1/DLGAP5/NDC80/BUB1B/TTK/CENPE/CENPF/TACC3/CCNB1/MAD1L1	18
BP	GO:0021537	telencephalon development	3.22E-05	0.001125294	0.000865723	KIF14/LHX2/ATP2B4/RTN4R/WDR62/NDE1/RELN/FLNA/NRP2/AQP1/CXCL12/LRRK2/SLITRK5/TACC3/EXT1/ERBB4/IGF2BP1/ASPM/INHBA/DLX1/FBXO45/DLX5/SLC2A1/LRP8/DLX2/NFIB/CDK5R1/ID4/SEMA7A/FEZ1/EGFR/CDK6/CRTAC1/KDM6B/MYH10/NRG1/SLIT2/EPHB2/BCL2A1/KIRREL3/LPAR1/RARB/BMP2/NEFL/SLC7A11/CNTNAP2/WNT3A/SEMA3A/PAX6/ANXA3/NKX2-1	51
BP	GO:1901655	cellular response to ketone	3.31E-05	0.001147011	0.000882431	AR/CDK4/DNMT3B/SPP1/AQP1/ADCY6/TGFB1/SOX10/ICAM1/MSN/ATP2B1/CFTR/ELK1/PRKAA2/EGFR/PPARG/SFRP1/P2RY6/ABCC2/TNC/ADCY2/SERPINF1/EFNA5/TNFSF4/STAR	25
BP	GO:0031214	biomineral tissue development	3.32E-05	0.001147011	0.000882431	CLEC3B/ISG15/SNX10/CYP27B1/IGF1/SPP1/PTHLH/STATH/TGFB1/OMD/TMEM38B/MINPP1/CCL3/MSX2/WDR72/FBN2/GPNMB/ATP2B1/COL1A1/MGP/ASGR2/GJA1/DDR2/MMP13/KL/PTN/SMPD3/PTGS2/MATN1/MEF2C/ALOX15/KLK4/LTF/BMP2/ECM1/ROR2/ODAM	37
BP	GO:0003002	regionalization	3.36E-05	0.001152963	0.00088701	HOXC13/HOXD11/HOXD10/HOXC9/GREM2/FGF10/HOXB7/HOXC8/AR/HOXA10/MEOX2/LHX2/HOXC10/XRCC2/AURKA/RELN/HOXB9/NRP2/NR2F2/HIPK2/SFRP2/HOXD9/HOXA2/DLL3/COBL/POFUT1/NKX6-2/DLX1/HOXB3/EN1/MSX2/ZBTB16/DLX2/WNT7B/FOXA1/HOXB2/SPRY1/FOXC1/NKX3-1/CITED2/C3/HOXA4/MEF2C/SFRP1/HOXD8/SNAI1/CYP26B1/PBX1/TP63/BMP2/FGF1/WNT7A/VAX2/HOXD13/ARC/WNT3A/WNT3/SEMA3A/ROR2/SEMA3C/TBX18/PAX6/HOXA9/CXXC4/NKX2-1/DMRT3	66
BP	GO:0016101	diterpenoid metabolic process	3.41E-05	0.001164257	0.000895699	ADH4/GPIHBP1/RDH16/CYP3A7/AGRN/CYP3A4/APOC2/LRP8/DHRS3/ADH1B/EGFR/DHRS9/LRAT/ADH1A/CYP3A5/RBP1/ADH7/ADH1C/CYP26B1/CYP1B1/CYP2C18/STAR/APOE/ALDH1A1/CYP2S1/CYP1A1/CYP26A1/RBP4	28
BP	GO:1903046	meiotic cell cycle process	3.48E-05	0.00118263	0.000909834	TRIP13/RAD51/FANCA/MASTL/SMC2/KIF18A/PSMC3IP/RAD54L/BUB1/NUF2/EME1/CDC20/CDC25A/CDC25B/CDC25C/PLK1/TOP2A/BRCA2/AURKA/BUB1B/TTK/NCAPH/BRIP1/CCNE1/CKS2/HUS1B/MND1/ASPM/DMC1/SPIRE1/PTTG2/MSX2/PTTG1/NCAPD2/PTTG3P/MOV10L1/TDRKH/CCNE2/SMC4/CYP26B1/SYCE3	41
BP	GO:0090068	positive regulation of cell cycle process	3.59E-05	0.001211439	0.000931997	CDC6/MTBP/FEN1/FGF10/E2F1/ECT2/KIF23/CDC45/CDK2/CDCA5/MAD2L1/KIF14/E2F7/SPAG5/DTL/CDK1/DBF4B/CDT1/CDK4/CDC25A/UBE2C/CDC25B/CDC25C/IGF1/AURKB/DLGAP5/NUSAP1/PLK4/AURKA/NDC80/ATAD5/GTSE1/BTC/HMGA2/CCNE1/EDN3/TGFB1/SPHK1/PCNA/POC1A/MUC1/KIF20B/BRCA1/MSX2/CCNB1/PML/IL1B/CDK5R1/RACGAP1/EGFR/TP73/SMPD3/TGFA/CDKN1A/IL1A/PBX1/CENPV/CYP1A1	58
BP	GO:0007272	ensheathment of neurons	3.87E-05	0.001292395	0.000994279	PLP1/ASPA/KIF14/MYOC/TYMP/BCAS1/SCN8A/ABCD1/TGFB1/NTRK3/MYO5A/NKX6-2/SOX10/CLU/MAL/S100B/ID4/FA2H/JAM3/NRG1/GJC3/PTN/TLR2/CMTM8/LPAR1/EPB41L3/LGI4/ANK2/RARB/SCN2A/MALL/NDRG1	32
BP	GO:0008366	axon ensheathment	3.87E-05	0.001292395	0.000994279	PLP1/ASPA/KIF14/MYOC/TYMP/BCAS1/SCN8A/ABCD1/TGFB1/NTRK3/MYO5A/NKX6-2/SOX10/CLU/MAL/S100B/ID4/FA2H/JAM3/NRG1/GJC3/PTN/TLR2/CMTM8/LPAR1/EPB41L3/LGI4/ANK2/RARB/SCN2A/MALL/NDRG1	32
BP	GO:0071695	anatomical structure maturation	4.39E-05	0.001458578	0.001122129	VSX1/TRIP13/MYOC/NTN4/CDC25B/IGF1/FERMT1/BRCA2/AURKA/CDH3/FLVCR1/LRRK2/TYMS/ANG/MYO5A/AGRN/DMC1/GAL/MSX2/CCNB1/SPINK5/FOXA1/CDK5R1/GJA1/TFCP2L1/FEM1B/BCL2/C3/CX3CR1/CDKN1A/C1QL1/LGI4/LTF/BMP2/CNTNAP2/NR4A2/RET	37
BP	GO:0034754	cellular hormone metabolic process	4.47E-05	0.0014747	0.001134532	HSD17B6/ADH4/SPP1/RDH16/CYP3A7/CLCN2/CYP3A4/SRD5A2/PPARGC1A/DHRS2/DHRS3/ADH1B/DHRS9/LRAT/CYP2C9/ADH1A/CYP3A5/RBP1/UGT2B7/ADH7/ADH1C/CYP26B1/BMP2/CYP1B1/CYP2C18/STAR/ALDH1A1/CYP2S1/CYP1A1/CYP26A1/RBP4	31
BP	GO:0043010	camera-type eye development	4.65E-05	0.001525812	0.001173854	VSX1/FGF10/HPCA/TSPAN12/CDK4/AQP5/LHX2/ATP2B4/MEIS1/ACTL6A/HIPK2/TGFB1/NTRK3/TGIF2/RHOJ/CLCN2/INHBA/DLX1/PDE6A/COL4A1/RORB/FBN2/DLX2/NR2E3/LPCAT1/WNT7B/ATP2B1/FJX1/FOXC1/GJA1/EGFR/SOX11/TFAP2B/MYH10/PTN/MAB21L2/EPHB2/FOXL2/ACHE/EFEMP1/PROM1/COL8A1/WNT7A/SERPINF1/TMOD1/SLC7A11/VAX2/CYP1B1/FBN1/WNT5B/EPHB1/SLITRK6/PAX6/PRPH2/ATP8A2/CYP1A1/LAMA1/RBP4/LIM2/RET	60
BP	GO:0060560	developmental growth involved in morphogenesis	4.72E-05	0.001542879	0.001186984	FGF10/TTL/GOLGA4/KIF26B/LHX2/RTN4R/PLXNA1/SPP1/SYT1/AURKA/NRP2/SLIT3/TNFRSF12A/CXCL12/SFRP2/SEMA4F/TGFB1/NTRK3/DCLK1/COBL/RASAL1/GAL/FMN1/WNT7B/CCL11/FSTL4/PTK7/SEMA3E/SPRY1/CDK5R1/SEMA7A/SLIT2/SPRY2/SFRP1/TNC/FGF1/MAPT/EFNA5/HOXD13/WNT3A/NDN/WNT3/SEMA3A/SEMA3C/BDNF/APOE/RIMS2/POSTN	48
BP	GO:0033627	cell adhesion mediated by integrin	4.97E-05	0.001603036	0.001233265	SERPINE1/FERMT1/PLAU/SFRP2/MUC1/ITGB4/SNAI2/ICAM1/ITGAV/ADA/NPNT/CCL21/ITGA5/ITGB6/TESC/CYP1B1/FBN1/HRG/DPP4/RET	20
BP	GO:0050891	multicellular organismal water homeostasis	4.97E-05	0.001603036	0.001233265	KRT16/AQP1/AQP3/ADCY6/SCNN1B/ALOX12B/ADCY4/PRKAR1B/CFTR/SCNN1A/TFAP2B/FA2H/MYO5B/ABCA12/CYP26B1/TP63/ADCY2/KRT1/PRKAR2B/CLDN1	20
BP	GO:0002793	positive regulation of peptide secretion	4.99E-05	0.001603036	0.001233265	MMP12/MYRIP/SYTL4/TREM2/AKAP12/IGF1/GOLPH3L/FERMT1/IL33/CD34/EXPH5/LRRK2/TGFB1/ANG/PANX1/C1QTNF3/CD274/CCL3/TNFRSF14/IL1B/ORM1/CFTR/NNAT/TNFRSF4/AGER/GJA1/EGFR/MYH10/NLRP7/OSM/AIM2/SYBU/TLR2/TNF/CADM1/IL1A/IFNG/ACHE/IL1RAP/TTN/DDX58/TRIM6/HTR2B/LILRA2/BAIAP3/TNFSF11/ADORA1/CCL19/TNFSF4/ANO1/GPR27/F2RL1/KCNN4/RBP4/POSTN/ABAT	56
BP	GO:0097529	myeloid leukocyte migration	5.11E-05	0.001628445	0.001252813	XCL1/XCL2/TREM2/CD200R1/SERPINE1/KIT/CCL23/IL36G/CCL14/CXCL5/CXCL12/EDN3/S100A7/CXCL17/PLA2G7/CCL3/CCL7/FPR2/IL1B/CCL11/AGER/PGF/TNFRSF11A/JAM3/CCL21/CD177/CX3CR1/SLIT2/CXCR1/PDGFD/CXCL11/CXCL10/IL36RN/VAV3/CXCR2/CCR2/IL36A/TNFSF11/CCL19/ROR2/CCL8/CXCL6/PPBP/CCL20	44
BP	GO:0043270	positive regulation of ion transport	5.12E-05	0.001628445	0.001252813	XCL1/FXYD1/STK39/TREM2/RELN/FLNA/CXCL12/CASK/FGF14/EDN3/RGN/GPD1L/GAL/CCL3/IL1B/FHL1/ATP2B1/CFTR/ADRA2A/WNK4/TRPV3/KCNE3/TNFRSF11A/CAV1/ATP1B3/KCNQ1/EPHB2/S100A1/ABCB1/RAB3B/EHD3/TESC/P2RY6/ANK2/CXCL11/IFNG/STAC2/CXCL10/TRPC1/NOS1AP/STC1/ARC/LILRA2/SNCA/CCR2/NTSR1/TNFSF11/ADORA1/APOE/ATP8A2/SLC6A4/LRRC38/ABAT/AGT	54
BP	GO:2000401	regulation of lymphocyte migration	5.20E-05	0.001635289	0.001258078	XCL1/XCL2/STK39/CD200R1/APOD/CXCL12/S100A7/CCL3/CCL7/TNFRSF14/MSN/CCL21/FADD/IL27RA/CXCL10/CCL27/CCR2/ECM1/CCL20	19
BP	GO:0015850	organic hydroxy compound transport	5.22E-05	0.001635289	0.001258078	STARD4/SLCO1A2/SPP1/SYT1/SLC16A1/AQP1/AQP3/CXCL12/ABCA5/CHRNA6/CEACAM1/SLC10A4/PCSK9/LIPG/GAL/APOC2/SLC16A7/GRAMD1C/CLU/KCNB1/SLC5A3/CFTR/GRAMD1A/APOC1/ADRA2A/SLC6A2/SYT12/ABCA1/CAV1/GRAMD1B/OSBP2/NPC1/PPARG/AQP7/SYT8/RAB3B/STX1A/ABCA12/AQP9/SLCO2B1/SLC5A8/SLC22A1/ABCC2/SNCA/STAR/APOE/SYT13/SLC6A4/RBP4/SLCO1B1/ABAT/AGT	52
BP	GO:0002063	chondrocyte development	5.22E-05	0.001635289	0.001258078	COL14A1/COL7A1/VIT/PTHLH/SFRP2/SHOX2/POC1A/MSX2/COL11A1/SERPINH1/COL12A1/CHST11/SMPD3/MATN1/ACAN/ECM1	16
BP	GO:0050769	positive regulation of neurogenesis	5.26E-05	0.001635289	0.001258078	ASPA/E2F1/ECT2/GOLGA4/TREM2/DNMT3B/NDNF/CPEB3/PLXNA1/SYT1/XRCC2/KIT/RELN/FLNA/TNFRSF12A/CXCL12/SHOX2/TGFB1/NTRK3/TGIF2/ASPM/COBL/DVL3/NKX6-2/DLX1/KIF20B/SOX10/TIMP2/RASAL1/CCL3/ITGA3/LRP8/ABL2/DLX2/IL1B/FOXA1/PTK7/ITPKA/SEMA7A/ITGA6/MMD/FEZ1/SOX11/GPRC5B/BCL2/TP73/PTN/ZC4H2/MAP6/CX3CR1/SLIT2/TLR2/PPARG/EPHB2/LPAR1/NEGR1/TNF/MEF2C/PTK6/RARB/NLGN1/IFNG/PPP1R9A/BMP2/NEFL/MAPT/SERPINF1/EFNA5/CCR2/WNT…	83
BP	GO:0052548	regulation of endopeptidase activity	5.28E-05	0.001635289	0.001258078	RAG1/BIRC5/SERPINE1/CAST/TNFRSF10B/COL7A1/PZP/MMP9/BST2/LAMP3/ARL6IP5/AQP1/PLAUR/SFRP2/IFI6/WFDC12/SERPINB1/ACVR1C/KHDC1/LXN/TIMP2/A2M/SERPINB6/PTTG1/SERPINB11/GSN/SPINK5/TIMP4/PSMB9/PML/TIMP3/BID/TFPI/AGER/SERPINH1/NKX3-1/WFDC5/SERPINI2/TFAP2B/NLRP7/AIM2/SPINK7/C3/CST5/PPARG/FADD/SERPINB7/PTGS2/TNF/SMR3B/SLPI/PMAIP1/WFDC2/FOXL2/A2ML1/TP63/CLEC7A/RARRES1/LTF/SERPING1/MAPT/SERPINF1/SNCA/SERPINB13/…	76
BP	GO:1902099	regulation of metaphase/anaphase transition of cell cycle	5.36E-05	0.001654026	0.001272493	CDC6/TRIP13/MAD2L1/BUB1/CDT1/MAD2L2/CDC20/AURKB/PLK1/DLGAP5/NDC80/BUB1B/TTK/CENPE/CENPF/CCNB1/MAD1L1	17
BP	GO:0014033	neural crest cell differentiation	5.43E-05	0.001665752	0.001281515	FAM172A/CORO1C/NRP2/EDN3/SEMA4F/ERBB4/SOX10/EFNB1/SNAI2/SEMA3E/FRZB/FOLR1/FOXC1/SEMA7A/SOX11/NRG1/MEF2C/SFRP1/HTR2B/WNT10A/SEMA3A/SEMA3C/HAND2/RET	24
BP	GO:0031099	regeneration	5.57E-05	0.00169979	0.0013077	FGF10/CDK1/CDK4/MUSTN1/RTN4R/IGF1/SPP1/AURKA/APOD/CXCL12/TYMS/CCNA2/TGFB1/NTRK3/RGN/PTGFRN/ERBB4/PCNA/CCNB1/GSN/DUSP10/FOLR1/PGF/GJA1/EGFR/BCL2/JAM3/PTN/PPARG/CDKN1A/TGFBR3/EPPK1/NEFL/TNC/WNT7A/RGMA/MYOZ1/GAP43/CLDN1/ANXA3/FLT3/POSTN	42
BP	GO:0031652	positive regulation of heat generation	5.60E-05	0.001701911	0.001309333	IL1B/TNFRSF11A/PTGS2/TNF/PTGER3/TNFSF11/ABAT	7
BP	GO:0048640	negative regulation of developmental growth	5.74E-05	0.001734764	0.001334607	RTN4R/MEIS1/SPP1/STK3/WWC1/SFRP2/SEMA4F/PI16/PLAC8/STC2/GAL/FSTL4/SEMA3E/DUSP10/CDK5R1/RGS4/GJA1/SEMA7A/TP73/CDKN1A/SFRP1/WNT3A/MYOZ1/WNT3/SEMA3A/SEMA3C/SLC6A4/RBP4	28
BP	GO:0030104	water homeostasis	5.83E-05	0.001745861	0.001343145	KRT16/AQP1/AQP3/ADCY6/SCNN1B/ALOX12B/ADCY4/PRKAR1B/CFTR/SCNN1A/TFAP2B/FA2H/MYO5B/ABCA12/AQP9/CYP26B1/TP63/ADCY2/KRT1/PRKAR2B/CLDN1	21
BP	GO:0010038	response to metal ion	5.83E-05	0.001745861	0.001343145	NUDT1/ECT2/DLG2/HPCA/CDK1/SOD3/CDK4/ANXA11/TRPM2/KCNMB3/SYT1/KIT/MMP9/PPIF/AQP1/LOXL2/AQP3/KRT14/LRRK2/TF/TFF1/PCNA/RASAL1/CCNB1/GSN/ICAM1/PPARGC1A/GGH/ATP7B/FIBIN/PRKAA2/EGFR/SYT12/BCL2/CAV1/PLN/NPC1/SMPD3/SYT8/PTGS2/MEF2C/ALOX15/IL1A/AQP9/NLGN1/TPH2/SLC40A1/TTN/ABCC2/CRIP1/TRPC1/MAPT/SERPINF1/TRPV6/SLC30A3/SNCA/FBP1/RASGRP2/STAR/CLDN1/TXNIP/NDRG1/CYB5A/CYP1A1/SYT13/PENK/ABAT	67
BP	GO:0030595	leukocyte chemotaxis	5.86E-05	0.001746256	0.001343448	XCL1/XCL2/STK39/TRPM2/SERPINE1/KIT/CCL23/IL36G/CCL14/CXCL5/CXCL12/EDN3/S100A7/CXCL17/PLA2G7/CCL3/CCL7/FPR2/IL1B/CH25H/CCL11/PGF/TNFRSF11A/JAM3/CCL21/PTN/SLIT2/CXCR1/IL12A/IL16/CXCL11/CXCL10/IL36RN/SLC12A2/VAV3/CCL27/CXCR2/CCR2/IL36A/TNFSF11/CCL19/CCL8/CXCL6/F2RL1/PPBP/CCL20	46
BP	GO:0043405	regulation of MAP kinase activity	5.99E-05	0.001775592	0.001366018	FGF10/ZNF675/CDK1/STK39/PDCD4/DUSP14/SASH1/IGF1/PAQR3/KIT/SPRY4/EDN3/SFRP2/LRRK2/TGFB1/NTRK3/DVL3/CXCL17/CD24/DUSP9/ERN2/IL1B/WNT7B/SAMD5/MUC20/SPRY1/DUSP10/RGS4/AGER/ADRA2A/EGFR/TNFRSF11A/TRIB3/DUSP7/SHC2/CAV1/NRG1/TP73/CSPG4/DUSP2/EPHB2/NOX4/TGFA/SPRY2/LPAR1/TNF/SFRP1/CHRNA7/PDGFD/BMP2/MAP4K2/FGF1/DUSP5/HTR2B/SERPINB3/TNFSF11/ADORA1/CCL19/ROR2/APOE/PAK3/FLT3/RET	63
BP	GO:0042063	gliogenesis	6.08E-05	0.001792709	0.001379186	PLP1/ASPA/FGF10/E2F1/MYOC/CDK1/KLF15/TREM2/LEPR/RELN/IL33/TGFB1/DAAM2/NTRK3/NKX6-2/DLX1/SOX10/LAMA2/CCL3/FPR2/DLX2/GSN/CLU/IL1B/NFIB/DUSP10/BACE2/CDK5R1/S100B/AGER/ID4/EGFR/SOX11/CDK6/FA2H/NRG1/TP73/PTN/CX3CR1/CSPG4/TLR2/PPARG/LPAR1/TNF/LGI4/IFNG/BMP2/MAPT/CCR2/NDN/GAP43/ROR2/PAX6/NDRG1/NKX2-1/PENK	56
BP	GO:0060326	cell chemotaxis	6.45E-05	0.001891967	0.001455548	XCL1/XCL2/STK39/TRPM2/SERPINE1/KIT/HOXB9/CCL23/IL36G/CCL14/CXCL5/CXCL12/EDN3/S100A7/CXCL17/PLA2G7/CCL3/CCL7/FPR2/DEFB103B/IL1B/CH25H/CCL11/CCL28/PGF/TNFRSF11A/DEFB4A/JAM3/CCL21/PTN/CX3CR1/SLIT2/SMOC2/CXCR1/LPAR1/IL12A/PDGFD/IL16/CXCL11/CXCL10/FGF1/IL36RN/SLC12A2/EGR3/VAV3/CCL27/CXCR2/CCR2/IL36A/EPHB1/HRG/TNFSF11/CCL19/CCL8/CXCL6/F2RL1/PPBP/CCL20	58
BP	GO:0048247	lymphocyte chemotaxis	6.61E-05	0.001926088	0.001481799	XCL1/XCL2/STK39/CCL23/CCL14/S100A7/CCL3/CCL7/CH25H/CCL11/CCL21/CXCL11/CXCL10/SLC12A2/CCL27/CCR2/CCL19/CCL8/CCL20	19
BP	GO:0010876	lipid localization	6.63E-05	0.001926088	0.001481799	ABCA6/ABCA9/PLA2G2A/STARD4/ABCA8/SLCO1A2/SPP1/GULP1/SPNS2/B4GALNT1/ABCD1/APOD/ESYT3/SQLE/ABCA5/CEACAM1/INHBA/ACVR1C/SLC10A4/PCSK9/ABCA10/LIPG/GAL/APOC2/GRAMD1C/SGPP1/CLU/ITGAV/NMB/IL1B/ATP8B3/CFTR/GRAMD1A/SLC27A6/APOC1/ATP10B/PRKAA2/ABCC4/NKX3-1/CPT1C/TNFRSF11A/LRAT/ZC3H12A/PLIN5/ABCA1/CAV1/GRAMD1B/C3/OSBP2/NPC1/PPARG/TNF/ABCB1/FABP6/MEST/ABCA12/AQP9/SLCO2B1/SLC5A8/ABCC2/NTSR1/TNFSF11/APOL1/STAR/…	72
BP	GO:0071356	cellular response to tumor necrosis factor	6.70E-05	0.00193916	0.001491856	XCL1/XCL2/ZNF675/PSMD2/TNFRSF9/PSMB2/AKAP12/PSME4/CCL23/CCL14/STAT1/TNFRSF12A/SPHK1/TRAIP/TNFAIP3/BRCA1/TNFSF9/TNFSF12/CCL3/CCL7/TNFRSF14/ICAM1/PPARGC1A/PSMB9/CCL11/COL1A1/TNFRSF4/NKX3-1/TNFRSF11A/ZC3H12A/TNFRSF18/NPNT/GBP1/CCL21/AIM2/LCN2/SMPD3/OCLN/TNF/CD70/SFRP1/PID1/ABCC2/TNFRSF6B/TNFRSF8/TNFSF11/CCL19/EDAR/TNFSF4/TNFRSF13B/CLDN1/CCL8/F2RL1/TNFRSF17/CCL20/POSTN	56
BP	GO:0007584	response to nutrient	6.91E-05	0.001987479	0.001529029	HPCA/DNMT3B/BCKDHB/CYP27B1/SPP1/STAT1/SLC16A1/AQP3/PDXP/BRIP1/SFRP2/TYMS/TGFB1/PCNA/PANX1/STC2/LIPG/SNAI2/GSN/IL1B/ATP2B1/COL1A1/CCL28/FOLR1/ADA/EGFR/LRAT/ABCA1/FOLR2/PTN/PPARG/PTGS2/SFRP1/CYP26B1/CXCL10/PIM1/TNC/STC1/STAR/CYP1A1/CYP26A1/SLC6A4/POSTN/ALDH3A1/PENK	45
BP	GO:2001238	positive regulation of extrinsic apoptotic signaling pathway	6.94E-05	0.001987479	0.001529029	STK3/SRPX/TNFRSF12A/INHBA/TNFSF12/PML/TIMP3/MAL/BID/CAV1/FADD/SFRP1/PMAIP1/G0S2/RET/AGT	16
BP	GO:0060041	retina development in camera-type eye	7.09E-05	0.002020969	0.001554794	VSX1/HPCA/TSPAN12/LHX2/ATP2B4/ACTL6A/HIPK2/TGIF2/RHOJ/CLCN2/DLX1/PDE6A/COL4A1/RORB/DLX2/NR2E3/LPCAT1/ATP2B1/FJX1/TFAP2B/MYH10/PTN/ACHE/PROM1/SERPINF1/VAX2/CYP1B1/PAX6/PRPH2/ATP8A2/LAMA1/RBP4/RET	33
BP	GO:0150076	neuroinflammatory response	7.23E-05	0.002053562	0.001579868	MMP3/TREM2/CD200R1/IGF1/IL33/MMP9/LRRK2/SPHK1/CCL3/FPR2/CLU/IL1B/BACE2/AGER/EGFR/TLR2/PTGS2/TNF/IFNG/MAPT/SNCA	21
BP	GO:0006720	isoprenoid metabolic process	8.25E-05	0.002332262	0.001794281	ADH4/HMGCS2/GPIHBP1/RDH16/CYP3A7/AGRN/CYP3A4/APOC2/LRP8/DHRS3/ADH1B/EGFR/DHRS9/LRAT/CYP2C9/ADH1A/CYP3A5/RBP1/ADH7/ADH1C/CYP26B1/CYP2C19/CYP1B1/CYP2C18/STAR/APOE/CYP2E1/ALDH1A1/CYP2S1/CYP1A1/CYP26A1/RBP4	32
BP	GO:0009954	proximal/distal pattern formation	8.69E-05	0.002433917	0.001872487	HOXD10/FGF10/HOXA10/HOXC10/HOXD9/DLX1/EN1/DLX2/CYP26B1/PBX1/TP63/HOXA9	12
BP	GO:2000406	positive regulation of T cell migration	8.69E-05	0.002433917	0.001872487	XCL1/XCL2/STK39/CXCL12/S100A7/TNFRSF14/CCL21/FADD/CXCL10/CCL27/CCR2/CCL20	12
BP	GO:0001523	retinoid metabolic process	8.87E-05	0.002461551	0.001893747	ADH4/GPIHBP1/RDH16/CYP3A7/AGRN/CYP3A4/APOC2/LRP8/DHRS3/ADH1B/DHRS9/LRAT/ADH1A/CYP3A5/RBP1/ADH7/ADH1C/CYP26B1/CYP1B1/CYP2C18/APOE/ALDH1A1/CYP2S1/CYP1A1/CYP26A1/RBP4	26
BP	GO:0030593	neutrophil chemotaxis	8.87E-05	0.002461551	0.001893747	XCL1/XCL2/CCL23/IL36G/CCL14/CXCL5/EDN3/CCL3/CCL7/IL1B/CCL11/JAM3/CCL21/SLIT2/CXCR1/CXCL11/CXCL10/IL36RN/VAV3/CXCR2/IL36A/CCL19/CCL8/CXCL6/PPBP/CCL20	26
BP	GO:0034329	cell junction assembly	9.09E-05	0.002507714	0.001929261	FAM107A/FSCN1/ECT2/LAMC2/MYOC/LAMB3/ARHGAP6/CDH19/CORO1C/FLNA/CDH3/APOD/KRT14/LAMA3/CDH24/ITGB4/SORBS1/GJC1/SNAI2/FMN1/PHLDB2/CDH22/GJA1/ITGA6/GJB1/BCL2/LIMCH1/CAV1/ITGA5/MPP7/OCLN/TNF/EPB41L3/CTNND2/SFRP1/SNAI1/ANK2/CDH26/COL17A1/EFNA5/PKP1/HRG/CLDN1/EPHA3/DSG1/LIM2/CDH15/AGT	48
BP	GO:0001706	endoderm formation	9.12E-05	0.002507714	0.001929261	LAMB3/COL7A1/MMP9/HMGA2/LAMA3/INHBA/ITGAV/COL11A1/NANOG/MMP15/COL4A2/ITGA5/COL12A1/COL8A1/COL5A2/COL5A1	16
BP	GO:0021782	glial cell development	9.41E-05	0.002567059	0.001974918	PLP1/ASPA/MYOC/TREM2/TGFB1/NTRK3/NKX6-2/SOX10/FPR2/GSN/CLU/IL1B/BACE2/AGER/ID4/EGFR/SOX11/CDK6/FA2H/NRG1/TLR2/LPAR1/TNF/LGI4/IFNG/MAPT/ROR2/NDRG1	28
BP	GO:0051384	response to glucocorticoid	9.42E-05	0.002567059	0.001974918	FAM107A/DNMT3B/AQP1/HNMT/SLIT3/TYMS/TGFB1/NTRK3/PCNA/SCGB1A1/ICAM1/WNT7B/ATP2B1/FOSL1/S100B/FIBIN/EGFR/CDO1/BCL2/SLIT2/PTGS2/TNF/CDKN1A/TPH2/ABCC2/NEFL/SERPINF1/STC1/STAR/CLDN1/ANXA3/FLT3/ALDH3A1	33
BP	GO:0022616	DNA strand elongation	9.92E-05	0.002690383	0.002069794	FEN1/POLE/MCM4/GINS2/RFC4/GINS1/DNA2/GINS4/RNASEH2A/MCM7/PCNA	11
BP	GO:0032956	regulation of actin cytoskeleton organization	0.000101868	0.002750436	0.002115995	FAM107A/FSCN1/ECT2/MYOC/TRPM2/ARHGAP6/BST2/TMEFF2/FLNA/ARHGEF10L/SCIN/PDXP/CXCL12/TGFB1/NTRK3/RHOJ/ASAP3/FHOD1/PIK3R1/SPIRE1/ARPC1B/ABL2/GSN/ICAM1/FMN1/TMSB15A/CCL11/SEMA3E/PHLDB2/RHOB/C15orf62/CDK5R1/ELN/RGS4/VILL/PPFIA1/SYNPO2/PLEKHG2/LIMCH1/JAM3/CCL21/SLIT2/PFN2/NOX4/ARHGAP18/LPAR1/CSF3/MEF2C/SFRP1/ALOX15/HCK/IQGAP2/PPP1R9A/TMOD1/CCL27/EFNA5/HRG/EPHA3/ODAM/ARHGAP28/PAK3/F2RL1/NEB	63
BP	GO:0060445	branching involved in salivary gland morphogenesis	0.000107165	0.002867347	0.002205938	FGF10/NTN4/PLXNA1/FGF7/SNAI2/TNF/TGM2/SEMA3A/SEMA3C/LAMA1	10
BP	GO:0022404	molting cycle process	0.000107614	0.002867347	0.002205938	HOXC13/FGF10/LHX2/FERMT1/KRT17/CDH3/FGF7/FZD6/MYO5A/INHBA/GAL/LDB2/MSX2/SPINK5/IGFBP5/EGFR/BCL2/TNF/SNAI1/LRIG1/TP63/WNT10A/EDAR	23
BP	GO:0022405	hair cycle process	0.000107614	0.002867347	0.002205938	HOXC13/FGF10/LHX2/FERMT1/KRT17/CDH3/FGF7/FZD6/MYO5A/INHBA/GAL/LDB2/MSX2/SPINK5/IGFBP5/EGFR/BCL2/TNF/SNAI1/LRIG1/TP63/WNT10A/EDAR	23
BP	GO:0140013	meiotic nuclear division	0.000110764	0.002938385	0.00226059	TRIP13/RAD51/FANCA/MASTL/SMC2/KIF18A/PSMC3IP/RAD54L/BUB1/NUF2/EME1/CDC20/CDC25B/PLK1/TOP2A/BRCA2/AURKA/BUB1B/TTK/NCAPH/BRIP1/CCNE1/CKS2/MND1/ASPM/DMC1/SPIRE1/PTTG2/MSX2/PTTG1/PTTG3P/MOV10L1/TDRKH/CCNE2/SMC4/CYP26B1/SYCE3	37
BP	GO:0042572	retinol metabolic process	0.000113216	0.002979779	0.002292436	ADH4/RDH16/CYP3A4/DHRS3/ADH1B/DHRS9/LRAT/ADH1A/ADH7/ADH1C/CYP1B1/ALDH1A1/CYP1A1/RBP4	14
BP	GO:0035265	organ growth	0.000113305	0.002979779	0.002292436	SORBS2/COL14A1/FGF10/AR/CDK1/MEIS1/IGF1/COL7A1/VIT/LEPR/STK3/WWC1/FLVCR1/FGF7/PI16/ERBB4/POC1A/TMEM38B/MSX2/CCNB1/RGS4/FOXC1/GJA1/DDR2/MMP13/BCL2/TP73/COL12A1/SMPD3/BNC2/SPRY2/MATN1/MEF2C/TGFBR3/RARB/PIM1/STC1/ECM1/NDRG4/SLC6A4/RBP4/AGT	42
BP	GO:0050920	regulation of chemotaxis	0.000114165	0.002989455	0.002299879	FGF10/XCL1/XCL2/STK39/TREM2/SERPINE1/CXCL12/EDN3/SEMA4F/TGFB1/NTRK3/S100A7/CXCL17/PLA2G7/CCL3/CCL7/FPR2/EFNB2/SEMA3E/AGER/PGF/SEMA7A/JAM3/CCL21/PTN/SLIT2/SMOC2/LPAR1/IL12A/PDGFD/IL16/CXCL10/FGF1/CCL27/CXCR2/CCR2/WNT3A/WNT3/HRG/CCL19/SEMA3A/SEMA3C/F3/F2RL1	44
BP	GO:0048568	embryonic organ development	0.000115343	0.002997815	0.002306311	HOXD10/HOXC9/FGF10/TEAD2/CSF2/POLE/HOXB7/E2F7/MFAP2/ZNF568/PLK4/KIT/THOC5/STIL/STK3/NR2F2/HIPK2/RSPO3/FLVCR1/SHOX2/HOXD9/TGFB1/HOXA2/FZD6/COBL/MTHFD1L/HOXB3/CTHRC1/DLX5/EN1/FBN2/FZD2/DLX2/WNT7B/COL11A1/PTK7/FRZB/HOXB2/FOLR1/SOBP/ADA/FOXC1/GJA1/EGFR/SOX11/CITED2/CHST11/EYA1/HOXA4/EPHB2/MICAL2/SPRY2/TNF/MEF2C/SNAI1/RARB/FOXL2/LRIG1/PBX1/EFEMP1/TCF21/VAX2/FBN1/SLC44A4/WNT3A/COL5A2/SLITRK6/ROR2/SOCS3…	75
BP	GO:0034330	cell junction organization	0.000115797	0.002997815	0.002306311	FAM107A/FSCN1/ECT2/LAMC2/MYOC/LAMB3/ARHGAP6/CDH19/CORO1C/FLNA/CDH3/APOD/PLEKHA7/KRT14/LAMA3/TGFB1/ANG/CDH24/ITGB4/SORBS1/GJC1/SNAI2/FMN1/DSG2/PHLDB2/CDH22/GJA1/ITGA6/GJB1/BCL2/LIMCH1/CAV1/ITGA5/CD177/MPP7/OCLN/TNF/CADM1/EPB41L3/CTNND2/SFRP1/SNAI1/ANK2/CDH26/COL17A1/EFNA5/PKP1/HRG/CLDN1/EPHA3/DSG1/F2RL1/LIM2/CDH15/AGT	55
BP	GO:0007015	actin filament organization	0.000115965	0.002997815	0.002306311	SORBS2/FAM107A/FSCN1/MYOC/MAD2L2/CGNL1/ARHGAP6/ENAH/MYO1B/TMEFF2/CORO1C/FLNA/ARHGEF10L/SCIN/PDXP/CXCL12/ANG/DIAPH3/RHOJ/ASAP3/AIF1L/COBL/FHOD1/PIK3R1/SORBS1/SPIRE1/ARPC1B/PSTPIP2/GSN/ICAM1/FMN1/TMSB15A/CCL11/SHROOM3/GAS7/PHLDB2/RHOB/C15orf62/ELN/RGS4/VILL/GDPD2/PPFIA1/BCL2/SYNPO2/PLEKHG2/LIMCH1/CCL21/SLIT2/PFN2/MICAL2/NOX4/ARHGAP18/LPAR1/CSF3/SFRP1/ALOX15/NEBL/HCK/TTN/IQGAP2/PPP1R9A/TMOD1/PLS1/IG…	71
BP	GO:0050727	regulation of inflammatory response	0.000117788	0.003032055	0.002332653	XCL1/MMP3/PDE2A/FANCA/MGLL/STK39/PLA2G2A/TREM2/CD200R1/C7/PDCD4/SERPINE1/IL17D/IGF1/CFH/MFHAS1/IL33/MMP9/CCL14/FOXP1/ABCD1/APOD/MGST2/LRRK2/SPHK1/USP18/C1QTNF3/TNFAIP3/CXCL17/PLA2G7/CPN2/A2M/CCL3/FPR2/FNDC4/CLU/SCGB1A1/IL1B/ENPP3/ZP3/PTGIS/DUSP10/OSMR/AGER/ADA/TNFAIP6/VSIG4/SEMA7A/EGFR/GBP5/TNFRSF11A/ZC3H12A/GPRC5B/PBK/NLRP7/CFI/OSM/C3/IL20/TLR2/PPARG/C6/PTGS2/TNF/PTGER3/IL1R2/TGM2/HCK/CLEC7A/SER…	83
BP	GO:1903034	regulation of response to wounding	0.000120785	0.003078503	0.002368387	SYTL4/RTN4R/SERPINE1/SPP1/CD34/PLAU/TNFRSF12A/CASK/PLAUR/NTRK3/CEACAM1/TNFAIP3/TSPAN8/PDPN/ENPP4/PHLDB2/DUSP10/TFPI/AGER/ADRA2A/GJA1/CAV1/PTN/SMOC2/CDKN1A/EPPK1/CLEC7A/SERPING1/RGMA/KRT1/DUOX1/MYOZ1/HRG/SELP/APOE/F3/F2RL1/ABAT	38
BP	GO:0031581	hemidesmosome assembly	0.000121113	0.003078503	0.002368387	LAMC2/LAMB3/KRT14/LAMA3/ITGB4/ITGA6/COL17A1	7
BP	GO:0042368	vitamin D biosynthetic process	0.000121113	0.003078503	0.002368387	CYP27B1/CYP3A4/SNAI2/IL1B/TNF/SNAI1/IFNG	7
BP	GO:0001666	response to hypoxia	0.000123013	0.003113771	0.00239552	E2F1/PSMD2/SOD3/DNMT3B/CA9/NDNF/PSMB2/PSME4/CD34/GNGT1/AQP1/HIPK2/PLAU/LOXL2/AQP3/CXCL12/BRIP1/CCNA2/TGFB1/ANG/CD24/STC2/AGTRAP/SLC2A1/DDAH1/CCNB1/ICAM1/PLOD1/PPARGC1A/PSMB9/PML/CPEB1/PTGIS/ITPR2/S100B/AGER/ADA/PGF/NKX3-1/CITED2/BCL2/CAV1/VASN/PTN/TLR2/NOX4/PTGS2/TGFBR3/SFRP1/CHRNA7/PMAIP1/BMP2/STC1/NR4A2/SCN2A/ADORA1/PLEKHN1/NDRG1/CYP1A1/SLC6A4/POSTN/ALDH3A1/PENK/DPP4/ABAT	65
BP	GO:0072593	reactive oxygen species metabolic process	0.000124116	0.003116544	0.002397653	MMP3/FOXM1/SOD3/ATP2B4/PDK4/GPX3/CD34/ABCD1/LRRK2/TGFB1/IFI6/RGN/FBLN5/BRCA1/SOD2/DDAH1/FPR2/GCHFR/NOXA1/CLU/ICAM1/IL1B/EPHX2/PTGIS/EGFR/ZC3H12A/LPO/BCL2/PLIN5/CAV1/CD177/CX3CR1/TLR2/NCF2/NOX4/PTGS2/TNF/CDKN1A/PMAIP1/PID1/IFNG/CLEC7A/HP/MAPT/NOS1AP/CYP1B1/SNCA/DUOX1/PTX3/HBE1/F2RL1/CYP1A1/TPO/AGT	54
BP	GO:0061041	regulation of wound healing	0.000124335	0.003116544	0.002397653	SYTL4/SERPINE1/CD34/PLAU/TNFRSF12A/CASK/PLAUR/CEACAM1/TNFAIP3/TSPAN8/PDPN/ENPP4/PHLDB2/DUSP10/TFPI/AGER/ADRA2A/GJA1/CAV1/SMOC2/CDKN1A/EPPK1/CLEC7A/SERPING1/KRT1/DUOX1/MYOZ1/HRG/SELP/APOE/F3/F2RL1/ABAT	33
BP	GO:0008608	attachment of spindle microtubules to kinetochore	0.000124662	0.003116544	0.002397653	ECT2/KIF2C/SPAG5/NUF2/CDT1/NEK2/AURKB/NDC80/CENPE/CCNB1/MAD1L1/RACGAP1	12
BP	GO:0070482	response to oxygen levels	0.000125397	0.003122078	0.002401911	E2F1/PSMD2/SOD3/CDK4/DNMT3B/CA9/NDNF/PSMB2/PSME4/CD34/GNGT1/AQP1/HIPK2/PLAU/LOXL2/AQP3/CXCL12/BRIP1/CCNA2/TGFB1/ANG/CD24/STC2/AGTRAP/SLC2A1/DDAH1/CCNB1/ICAM1/PLOD1/PPARGC1A/PSMB9/PML/CPEB1/COL1A1/PTGIS/ITPR2/S100B/AGER/ADA/PGF/NKX3-1/CITED2/BCL2/CAV1/VASN/PTN/TLR2/PPARG/NOX4/PTGS2/LPAR1/CDKN1A/TGFBR3/SFRP1/CHRNA7/PMAIP1/BMP2/STC1/NR4A2/SCN2A/ADORA1/PLEKHN1/NDRG1/CYP1A1/SLC6A4/POSTN/ALDH3A1/PENK/D…	70
BP	GO:0003012	muscle system process	0.000129942	0.003209607	0.002469249	SCN7A/SORBS2/ATP1A2/MYOC/FXYD1/KLF15/ATP2B4/NUP155/IGF1/KIT/FLNA/EDN3/SPHK1/PI16/GPD1L/TMEM38B/SORBS1/MYOT/PPP1R12B/GJC1/GTF2IRD2/GSN/PPARGC1A/IL1B/DSG2/ATP2B1/CKMT2/RGS4/ADA/ADRA2A/IGFBP5/GJA1/SMTN/KCNE3/DES/ZC3H12A/NPNT/CAV1/PLN/KCNQ1/HTR7/PTGS2/TNNI2/SCN2B/MEF2C/ACTG2/EHD3/SMPX/PTGER3/TPCN2/ANK2/TNNI3/STAC2/LMCD1/MYH13/TTN/CHRNA3/ACTA2/NOS1AP/TMOD1/HTR2B/STC1/MYOZ1/ADORA1/IGSF22/MYH11/CNN1/HAN…	80
BP	GO:0070661	leukocyte proliferation	0.000129969	0.003209607	0.002469249	FGF10/ELF4/XCL1/TREM2/IGF1/CD276/KIT/ATAD5/IL33/BST2/HELLS/TGFB1/SATB1/IL27/TNFAIP3/CD274/CD24/TNFSF9/EFNB1/GAL/TNFRSF14/GPNMB/CLU/SCGB1A1/MSN/IL1B/TFRC/ENPP3/ZP3/TNFRSF4/AGER/MAD1L1/ADA/GJA1/VSIG4/SOX11/BCL2/SLC11A1/FADD/CDKN1A/CTLA4/MEF2C/IL12A/CD70/VAV3/LMO1/CCR2/WNT3A/TNFSF11/CCL19/CLEC4G/TNFSF4/TNFRSF13B/CCL8/F2RL1/FLT3	56
BP	GO:0030216	keratinocyte differentiation	0.000132542	0.003259888	0.002507932	IRF6/KRT16/SPRR2G/CYP27B1/KRT17/CDH3/AQP3/EXPH5/KRT14/S100A7/KRT33A/MSX2/DSC1/SGPP1/SPINK5/SCEL/DSG2/SPRR4/KRTAP4-2/CDSN/KRT4/FOXC1/EVPL/LCE3A/KRTAP5-8/KRT32/KRT13/LCE3B/KRT6B/IL20/PPL/LCE3D/ABCA12/CYP26B1/LCE1F/TP63/KRTAP13-2/KRT9/LCE2B/KLK12/LOR/TCHH/LCE3C/KLK5/KRT6C/KRT15/KRT1/SERPINB13/KRT78/KRT6A/PKP1/KRT79/PAX6/TXNIP/DSG1/KRT34/KRT23	57
BP	GO:0031032	actomyosin structure organization	0.000133614	0.003273004	0.002518023	ECT2/KIF23/RTKN/PGM5/MYOC/ANLN/ARHGAP6/TMEFF2/ARHGEF10L/ASAP3/FHOD1/PIK3R1/SORBS1/EPB41L4A/PHLDB2/EPB41L4B/ELN/RACGAP1/PPFIA1/MYH10/LIMCH1/PFN2/NOX4/LPAR1/MEF2C/EPB41L3/SFRP1/NEBL/TTN/PPP1R9A/CAPN9/TMOD1/MYOZ1/IGSF22/MYH11/CNN1/ARHGAP28/TNNT3/NEB/MYOM3/TNNT1	41
BP	GO:0061326	renal tubule development	0.000136942	0.003341062	0.002570382	HOXD11/HOXB7/KIF26B/STAT1/KLHL3/TGFB1/CD24/COL4A1/FMN1/WNT7B/PGF/WNK4/NPNT/BCL2/TFAP2B/EYA1/MEF2C/PBX1/PROM1/BMP2/FGF1/AQP11/TCF21/AGT	24
BP	GO:0031640	killing of cells of other organism	0.000140201	0.0033933	0.00261057	DEFB103B/LYZ/CTSG/MUC7/LCE3A/DEFB4A/LCE3B/IFNG/CLEC7A/LTF/GNLY/LCE3C/KRT6A/HRG/APOL1/PGLYRP4/CXCL6/F2RL1	18
BP	GO:0044364	disruption of cells of other organism	0.000140201	0.0033933	0.00261057	DEFB103B/LYZ/CTSG/MUC7/LCE3A/DEFB4A/LCE3B/IFNG/CLEC7A/LTF/GNLY/LCE3C/KRT6A/HRG/APOL1/PGLYRP4/CXCL6/F2RL1	18
BP	GO:0032611	interleukin-1 beta production	0.000142629	0.003438374	0.002645247	TREM2/IGF1/FOXP1/SPHK1/PANX1/TNFAIP3/SERPINB1/CCL3/PML/IL1B/ORM1/AGER/GBP5/ZC3H12A/ABCA1/NLRP7/AIM2/CX3CR1/IFNG/CLEC7A/LILRA2/CCL19/CARD18/CMA1/F2RL1	25
BP	GO:0048144	fibroblast proliferation	0.000145763	0.00347724	0.002675148	CDC6/FGF10/E2F1/CDK4/IGF1/AQP1/BTC/CCNA2/TGFB1/SPHK1/CCNB1/PML/WNT7B/DDR2/EGFR/CDK6/PPARG/CDKN1A/SFRP1/PDGFD/DACH1/AGT	22
BP	GO:0000082	G1/S transition of mitotic cell cycle	0.00014621	0.00347724	0.002675148	CDC6/RBL1/MCM2/MTBP/FAM107A/FGF10/E2F1/CDC45/CDK2/ORC1/POLE/KIF14/MCM4/PRIM2/E2F7/CDK1/SKP2/CDT1/CDK4/POLA2/CDC25A/MCM7/MCM10/CDC25C/MCM5/AURKA/MCM8/RFWD3/GTSE1/PRIM1/GMNN/CCNE1/MCM6/TYMS/PCNA/MUC1/KLF11/INHBA/POLE2/CDKN3/CCNB1/GPNMB/PML/FHL1/BID/ID4/EGFR/CDK6/BCL2/CCNE2/CDKN1A/BCAT1/CYP1A1	53
BP	GO:0010818	T cell chemotaxis	0.000146531	0.00347724	0.002675148	XCL1/XCL2/STK39/S100A7/CCL3/CCL21/CXCL11/CXCL10/SLC12A2/CCL27/CCR2	11
BP	GO:0060512	prostate gland morphogenesis	0.000146531	0.00347724	0.002675148	FGF10/AR/FOXA1/ID4/NKX3-1/FEM1B/SFRP1/TP63/CRIP1/TNC/HOXD13	11
BP	GO:0051310	metaphase plate congression	0.000148182	0.00350275	0.002694773	CDCA5/KIF14/KIF2C/TTL/SPAG5/KIF18A/NUF2/CDT1/KIF22/CDCA8/NDC80/CENPE/KIFC1/CENPF/CENPQ/CCNB1/MAD1L1	17
BP	GO:0001952	regulation of cell-matrix adhesion	0.000150666	0.003547648	0.002729315	MMP12/FAM107A/MYOC/ARHGAP6/SERPINE1/FERMT1/CORO1C/APOD/PLAU/CASK/PIK3R1/CEACAM6/FMN1/SEMA3E/PHLDB2/CCL28/DDR2/CDK6/BCL2/LIMCH1/CCL21/SFRP1/ONECUT1/ONECUT2/EFNA5/HRG/EPHA3/POSTN	28
BP	GO:0044839	cell cycle G2/M phase transition	0.000152403	0.003574695	0.002750123	CDC6/CLSPN/CDK2/ORC1/CEP72/TPX2/CHEK1/TUBA1A/PKMYT1/CEP152/KIF14/MASTL/HAUS8/DTL/CDK1/DBF4B/FOXM1/SKP2/PSMD2/CDK4/CDC25A/NEK2/PSMB2/NDE1/CDC25B/CDC25C/MELK/AURKB/PLK1/PSME4/PCM1/PLK4/AURKA/ATAD5/GTSE1/HMGA2/HMMR/CENPF/CCNA2/HUS1B/BORA/BRCA1/CCNB2/PPP1R12B/CCNB1/PSMB9/FHL1/ABCB1/CDKN1A/PBX1/PRKAR2B	51
BP	GO:0031960	response to corticosteroid	0.000153132	0.003577994	0.00275266	FAM107A/DNMT3B/AQP1/HNMT/SLIT3/TYMS/TGFB1/NTRK3/PCNA/SCGB1A1/ICAM1/WNT7B/ATP2B1/COL1A1/FOSL1/S100B/FIBIN/SOX30/EGFR/CDO1/BCL2/SLIT2/PTGS2/TNF/CDKN1A/TPH2/ABCC2/NEFL/SERPINF1/STC1/STAR/CLDN1/ANXA3/FLT3/ALDH3A1	35
BP	GO:0098868	bone growth	0.000155382	0.00360358	0.002772345	COL14A1/COL7A1/VIT/LEPR/POC1A/MSX2/DDR2/MMP13/COL12A1/SMPD3/BNC2/MATN1/RARB/STC1/ECM1	15
BP	GO:1903035	negative regulation of response to wounding	0.000155414	0.00360358	0.002772345	RTN4R/SERPINE1/SPP1/CD34/PLAU/CASK/PLAUR/CEACAM1/TSPAN8/PHLDB2/DUSP10/TFPI/AGER/GJA1/CDKN1A/EPPK1/SERPING1/RGMA/KRT1/MYOZ1/HRG/APOE/ABAT	23
BP	GO:0034767	positive regulation of ion transmembrane transport	0.000158179	0.00365376	0.00281095	XCL1/FXYD1/STK39/TREM2/RELN/FLNA/FGF14/EDN3/RGN/GAL/CFTR/WNK4/KCNE3/ATP1B3/KCNQ1/EPHB2/S100A1/ABCB1/EHD3/TESC/P2RY6/ANK2/CXCL11/IFNG/STAC2/CXCL10/TRPC1/NOS1AP/ARC/SNCA/CCR2/NTSR1/LRRC38/AGT	34
BP	GO:0007409	axonogenesis	0.00016103	0.003705509	0.002850762	TTL/GOLGA4/GFRA1/LHX2/NTN4/RTN4R/BOC/PLXNA1/SPP1/ENAH/KLF7/RELN/KIF13B/NRP2/LGI1/SLIT3/TNFRSF12A/CXCL12/SHOX2/SEMA4F/SLITRK5/NTRK3/HOXA2/EXT1/DCLK1/CELSR3/COBL/EPHB4/AGRN/TUBB3/PIK3R1/LAMA2/MYOT/FBXO45/EFNB1/DLX5/EFNB2/RANBP9/NFIB/FSTL4/SEMA3E/CDK5R1/SLITRK4/S100B/SEMA7A/FEZ1/BCL2/MYH10/LRRC4C/MAP6/SLIT2/EPHB2/EPHA10/CHL1/TNN/ISL2/NEFL/WNT7A/MAPT/VAX2/EFNA5/WNT3A/NDN/WNT3/NR4A2/EPHB1/SLITRK6/GAP4…	80
BP	GO:0000076	DNA replication checkpoint	0.000162197	0.003718281	0.002860588	CDC6/CLSPN/CDC45/ORC1/DNA2/CDT1/HUS1B/TIMELESS	8
BP	GO:0042738	exogenous drug catabolic process	0.00016489	0.003765819	0.00289716	CYP2B6/CYP2J2/CYP4B1/CYP3A4/CYP2F1/CYP2C9/CYP2C19/CYP2C18/CYP2E1/CYP2S1	10
BP	GO:0000086	G2/M transition of mitotic cell cycle	0.000168565	0.003822959	0.00294112	CDC6/CLSPN/CDK2/ORC1/CEP72/TPX2/TUBA1A/PKMYT1/CEP152/KIF14/MASTL/HAUS8/DTL/CDK1/DBF4B/FOXM1/SKP2/PSMD2/CDK4/CDC25A/NEK2/PSMB2/NDE1/CDC25B/CDC25C/MELK/AURKB/PLK1/PSME4/PCM1/PLK4/AURKA/HMGA2/HMMR/CENPF/CCNA2/HUS1B/BORA/BRCA1/CCNB2/PPP1R12B/CCNB1/PSMB9/FHL1/ABCB1/CDKN1A/PBX1/PRKAR2B	48
BP	GO:0000079	regulation of cyclin-dependent protein serine/threonine kinase activity	0.000168651	0.003822959	0.00294112	CDC6/CKS1B/KAT2B/PKMYT1/CDK4/CDC25A/CDC25C/PLK1/CCNF/NR2F2/MAPRE3/CCNE1/CKS2/CCNA2/TNFAIP3/CNTD2/CDKN3/CCNB2/CCNB1/HERC5/CDK5R1/EGFR/CCNE2/CCNJL/CDKN1A	25
BP	GO:0006690	icosanoid metabolic process	0.000174646	0.003937431	0.003029187	GGTA1P/CYP2B6/MGLL/CYP2J2/HPGD/FADS1/MGST2/FAAH2/PTGDS/DAGLA/ALOX12B/IL1B/CYP2F1/EPHX2/PTGIS/CYP2C9/TLR2/PTGS2/ALOX15/GSTA1/CYP2C19/CYP1B1/CYP2C18/CYP2E1/CYP2S1/CYP1A1/CYP4F3	27
BP	GO:0042339	keratan sulfate metabolic process	0.000175577	0.003937431	0.003029187	OGN/OMD/CHST2/PRELP/CHST6/B3GNT3/B3GNT4/ACAN/FMOD/LUM/ST3GAL6/CHST1	12
BP	GO:1903901	negative regulation of viral life cycle	0.000175645	0.003937431	0.003029187	ISG15/OASL/OAS3/RSAD2/BST2/APOBEC3F/HMGA2/IFIT1/TRIM15/GSN/PML/ZC3H12A/IFITM1/MX1/TRIM59/TNF/SLPI/APOBEC3A/LTF/TRIM6/PTX3/CCL8	22
BP	GO:0031570	DNA integrity checkpoint	0.000180033	0.004020961	0.003093449	CDC6/CLSPN/E2F1/CDC45/CDK2/ORC1/CHEK1/E2F7/DTL/CDK1/DNA2/CDT1/EME1/WDR76/CDC25C/PLK1/TOP2A/AURKA/THOC5/RFWD3/GTSE1/USP28/HMGA2/BRIP1/HUS1B/PCNA/MUC1/TIMELESS/BRCA1/CCNB1/PML/FEM1B/CDKN1A/STK33	34
BP	GO:0022898	regulation of transmembrane transporter activity	0.000184606	0.004107992	0.003160405	DLG2/ATP1A2/HPCA/GNB5/FXYD1/STK39/TREM2/CACNB4/RELN/MMP9/PPIF/FGF14/RGN/GPD1L/MYO5A/PCSK9/GAL/NETO2/PPARGC1A/FHL1/CFTR/ADRA2A/GJA1/WNK4/KCNE3/BCL2/CAV1/ATP1B3/PLN/EPHB2/S100A1/ABCB1/SCN2B/MEF2C/SHISA6/EHD3/TESC/P2RY6/ANK2/KCNAB1/NLGN1/IFNG/STAC2/NEFL/NOS1AP/ARC/SNCA/CCR2/NTSR1/ANXA3/LRRC38	51
BP	GO:0070374	positive regulation of ERK1 and ERK2 cascade	0.000186783	0.004141272	0.003186008	FGF10/XCL1/XCL2/PLA2G2A/TREM2/AKAP12/MFHAS1/KIT/CCL23/CCL14/TGFB1/ERBB4/S100A7/CCL3/CCL7/FPR2/GPNMB/ICAM1/CCL11/AGER/SEMA7A/EGFR/TNFRSF11A/NPNT/CCL21/NOX4/SPRY2/TNF/CHRNA7/ALOX15/PDGFD/P2RY6/BMP2/HTR2B/TNFSF11/CCL19/HAND2/APOE/NDRG4/CCL8/F2RL1/FLT3/CCL20	43
BP	GO:0007051	spindle organization	0.000189342	0.004182736	0.003217908	MYBL2/KIF23/CEP72/TPX2/HAUS8/SPAG5/NUF2/CDC20/NEK2/BIRC5/WDR62/PRC1/AURKB/SAC3D1/PLK1/AURKA/NDC80/KIF4A/FLNA/STIL/TTK/CENPE/MAPRE3/KIFC1/TACC3/KIF11/POC1A/ASPM/CEP97/BORA/CCNB1/SPC25/FSD1/RACGAP1/CENPW/GOLGA6C	36
BP	GO:0050702	interleukin-1 beta secretion	0.000196882	0.004301232	0.00330907	FOXP1/PANX1/TNFAIP3/SERPINB1/CCL3/PML/ORM1/GBP5/ZC3H12A/ABCA1/NLRP7/AIM2/LILRA2/CCL19/CARD18/F2RL1	16
BP	GO:0006633	fatty acid biosynthetic process	0.000197081	0.004301232	0.00330907	PLP1/ACOT7/MGLL/PDK4/HPGD/FADS3/ABCD1/FADS1/ACADL/RGN/DEGS1/PTGDS/MYO5A/CEACAM1/BRCA1/LOC344967/LIPG/CYP3A4/ALOX12B/APOC2/IL1B/EPHX2/APOC1/PTGIS/PRKAA2/TRIB3/CYP2C9/FA2H/SCD/PTGS2/ACSM1/ALOX15/ELOVL3/CYP2E1/CYP1A1	35
BP	GO:0035821	modification of morphology or physiology of other organism	0.000197081	0.004301232	0.00330907	KPNA2/IFI27/AQP1/HIPK2/HMGA2/TYMS/TGFB1/NTRK3/CCL3/DEFB103B/ITGAV/LYZ/CTSG/MUC7/LCE3A/ZC3H12A/DEFB4A/LCE3B/CAV2/SLPI/IFNG/CLEC7A/LTF/GNLY/LCE3C/CLEC4M/KRT6A/HRG/APOL1/PTX3/APOE/CCL8/PGLYRP4/CXCL6/F2RL1	35
BP	GO:0022617	extracellular matrix disassembly	0.000197538	0.004301232	0.00330907	MMP12/FSCN1/MMP3/MMP11/MMP1/MMP9/TGFB1/ADAMTS5/BMP1/TIMP2/A2M/PDPN/DDR2/MMP13/CTSG/MMP15/KLK4/KLK5/MMP10/CMA1/DPP4	21
BP	GO:0072009	nephron epithelium development	0.00020216	0.004386144	0.003374396	HOXD11/HOXB7/KIF26B/KLF15/STAT1/CD34/KLHL3/TGFB1/CD24/FMN1/WNT7B/FOXC1/PGF/WNK4/NPNT/BCL2/TFAP2B/EYA1/MEF2C/PBX1/PROM1/BMP2/FGF1/AQP11/TCF21/AGT	26
BP	GO:0032612	interleukin-1 production	0.000203674	0.004403269	0.00338757	TREM2/IGF1/FOXP1/SPHK1/PANX1/CEACAM1/TNFAIP3/SERPINB1/CCL3/PML/IL1B/ORM1/AGER/GBP5/ZC3H12A/ABCA1/NLRP7/AIM2/CX3CR1/IL1R2/IFNG/CLEC7A/LILRA2/CCL19/CARD18/CMA1/F2RL1	27
BP	GO:0045926	negative regulation of growth	0.000205513	0.004427273	0.003406038	RTN4R/MEIS1/CYP27B1/SPP1/BST2/STK3/SLIT3/WWC1/SFRP2/SEMA4F/TGFB1/PI16/PLAC8/INHBA/STC2/GAL/PML/FHL1/RERG/FSTL4/SCGB3A1/SEMA3E/FRZB/GNG4/DUSP10/CDK5R1/RGS4/IGFBP5/GJA1/SEMA7A/SMARCA2/BCL2/TP73/SLIT2/PPARG/CDKN1A/PTK6/SFRP1/WNT3A/MYOZ1/WNT3/FBP1/HRG/SEMA3A/SEMA3C/SLC6A4/RBP4/AGT	48
BP	GO:0001942	hair follicle development	0.000210807	0.004502483	0.003463898	HOXC13/FGF10/LHX2/FERMT1/KRT17/CDH3/FGF7/FZD6/MYO5A/INHBA/GAL/LDB2/MSX2/SPINK5/IGFBP5/EGFR/BCL2/TNF/SNAI1/TP63/WNT10A/EDAR	22
BP	GO:0070542	response to fatty acid	0.000210807	0.004502483	0.003463898	E2F1/CDK4/PDK4/ADCY6/CCNB1/PPARGC1A/PRKAA2/ZC3H12A/CCL21/SCD/TLR2/PPARG/PTGS2/TGFBR3/SFRP1/P2RY6/PID1/TNC/CCL19/TNFSF4/CLDN1/GLDC	22
BP	GO:0060536	cartilage morphogenesis	0.000211742	0.004502483	0.003463898	COL14A1/COL7A1/VIT/SNAI2/WNT7B/COL12A1/MATN1/MEF2C/SNAI1/STC1/HAND2	11
BP	GO:0032409	regulation of transporter activity	0.000211969	0.004502483	0.003463898	DLG2/ATP1A2/HPCA/GNB5/FXYD1/STK39/TREM2/CACNB4/RELN/MMP9/PPIF/FGF14/RGN/GPD1L/MYO5A/PCSK9/GAL/NETO2/PPARGC1A/FHL1/CFTR/ADRA2A/GJA1/WNK4/KCNE3/BCL2/CAV1/ATP1B3/PLN/PPARG/EPHB2/S100A1/ABCB1/SCN2B/MEF2C/SHISA6/EHD3/TESC/P2RY6/ANK2/KCNAB1/NLGN1/IFNG/STAC2/NEFL/SGK1/NOS1AP/ARC/SNCA/CCR2/NTSR1/ANXA3/LRRC38	53
BP	GO:0007422	peripheral nervous system development	0.000220863	0.004675064	0.00359667	HOXD10/MYOC/CDK1/SCN8A/HOXD9/NTRK3/SOX10/LAMA2/SLC5A3/FA2H/NRG1/ISL2/LGI4/ONECUT2/EGR3/CLDN1/NDRG1/HAND2/BDNF/ETV1	20
BP	GO:0045165	cell fate commitment	0.000222847	0.004700678	0.003616376	HOXD10/FGF10/AR/SOX12/HOXC10/RORC/NR2F2/SFRP2/NTRK3/HOXA2/ERBB4/NKX6-2/DLX1/SPDEF/TRIM15/DLX2/PDPN/PML/WNT7B/JAG2/EYA2/FOXA1/NANOG/ZNF521/POU6F2/BCL2/KDM6B/MNX1/NRG1/ELF5/EYA1/PPARG/SPRY2/MEF2C/SFRP1/ISL2/ONECUT1/ONECUT2/CYP26B1/BMP2/WNT7A/WNT10A/WNT5B/WNT3A/WNT3/GAP43/ROR2/TBX18/PAX6/NKX2-1/DMRT3	51
BP	GO:0045071	negative regulation of viral genome replication	0.000235519	0.004918081	0.003783631	ISG15/OASL/OAS3/RSAD2/BST2/APOBEC3F/HMGA2/IFIT1/ZC3H12A/IFITM1/MX1/TNF/SLPI/APOBEC3A/LTF/TRIM6/CCL8	17
BP	GO:0031650	regulation of heat generation	0.000236392	0.004918081	0.003783631	IL1B/TNFRSF11A/PTGS2/TNF/PTGER3/TNFSF11/ABAT	7
BP	GO:0038065	collagen-activated signaling pathway	0.000236392	0.004918081	0.003783631	COL4A6/COL4A1/COL4A5/COL1A1/DDR2/COL4A2/COL4A3	7
BP	GO:1900272	negative regulation of long-term synaptic potentiation	0.000236392	0.004918081	0.003783631	FAM107A/AGER/PTN/CX3CR1/PPP1R9A/ADORA1/APOE	7
BP	GO:0044843	cell cycle G1/S phase transition	0.000239638	0.004968601	0.003822498	CDC6/RBL1/MCM2/MTBP/FAM107A/FGF10/E2F1/CDC45/CDK2/ORC1/POLE/KIF14/MCM4/PRIM2/E2F7/CDK1/SKP2/CDT1/CDK4/POLA2/CDC25A/ATP2B4/MCM7/MCM10/CDC25C/MCM5/AURKA/MCM8/RFWD3/GTSE1/PRIM1/GMNN/CCNE1/MCM6/TYMS/CCNA2/PCNA/MUC1/KLF11/INHBA/POLE2/CDKN3/CCNB1/GPNMB/PML/FHL1/BID/ID4/EGFR/CDK6/BCL2/CCNE2/CDKN1A/BCAT1/CYP1A1	55
BP	GO:0034612	response to tumor necrosis factor	0.000245466	0.005072136	0.00390215	XCL1/XCL2/ZNF675/PSMD2/TNFRSF9/PSMB2/AKAP12/PSME4/CCL23/CCL14/STAT1/TNFRSF12A/SPHK1/TRAIP/TNFAIP3/BRCA1/TNFSF9/TNFSF12/CCL3/CCL7/TNFRSF14/ICAM1/PPARGC1A/PSMB9/CCL11/COL1A1/TNFRSF4/NKX3-1/TNFRSF11A/ZC3H12A/TNFRSF18/NPNT/GBP1/CCL21/AIM2/LCN2/SMPD3/OCLN/PTGS2/TNF/CD70/SFRP1/PID1/ABCC2/TNFRSF6B/TNFRSF8/TNFSF11/CCL19/EDAR/TNFSF4/TNFRSF13B/CLDN1/CCL8/F2RL1/TNFRSF17/CCL20/POSTN	57
BP	GO:0002690	positive regulation of leukocyte chemotaxis	0.000252025	0.005190009	0.003992833	XCL1/XCL2/STK39/SERPINE1/CXCL12/EDN3/S100A7/CXCL17/PLA2G7/CCL3/CCL7/FPR2/PGF/CCL21/PTN/IL12A/CXCL10/CCL27/CXCR2/CCR2/CCL19/F2RL1	22
BP	GO:0051048	negative regulation of secretion	0.000259033	0.0053163	0.004089993	BMP8A/FAM3D/SYTL4/STK39/CD200R1/RSAD2/KLF7/IL33/SSC5D/CD34/IL11/C1QTNF3/CEACAM1/TNFAIP3/INHBA/SERPINB1/ACVR1C/KCNB1/NMB/PML/IL1B/TNFRSF4/ADA/ADRA2A/WNK4/ZC3H12A/GBP1/NLRP7/OSM/NRG1/TNF/SFRP1/PTGER3/IL1R2/IL27RA/PPP1R9A/IL36RN/SNCA/CCR2/ADORA1/CARD18/APOE/CIDEA/F2RL1/STXBP6/ABAT	46
BP	GO:0072080	nephron tubule development	0.000262362	0.005366489	0.004128605	HOXD11/HOXB7/KIF26B/STAT1/KLHL3/TGFB1/CD24/FMN1/WNT7B/PGF/WNK4/NPNT/BCL2/TFAP2B/EYA1/MEF2C/PBX1/PROM1/BMP2/FGF1/AQP11/TCF21/AGT	23
BP	GO:0061045	negative regulation of wound healing	0.000267857	0.005460505	0.004200934	SERPINE1/CD34/PLAU/CASK/PLAUR/CEACAM1/TSPAN8/PHLDB2/DUSP10/TFPI/AGER/GJA1/CDKN1A/EPPK1/SERPING1/KRT1/MYOZ1/HRG/APOE/ABAT	20
BP	GO:0048525	negative regulation of viral process	0.000269503	0.005475693	0.004212619	ISG15/OASL/OAS3/RSAD2/BST2/STAT1/APOBEC3F/HMGA2/IFIT1/CCL3/TRIM15/GSN/PML/ZC3H12A/IFITM1/MX1/TRIM59/TNF/SLPI/APOBEC3A/LTF/TRIM6/PTX3/CCL8	24
BP	GO:0071621	granulocyte chemotaxis	0.000272373	0.005487066	0.004221369	XCL1/XCL2/CCL23/IL36G/CCL14/CXCL5/EDN3/S100A7/CXCL17/CCL3/CCL7/IL1B/CCL11/JAM3/CCL21/SLIT2/CXCR1/CXCL11/CXCL10/IL36RN/VAV3/CXCR2/IL36A/CCL19/CCL8/CXCL6/PPBP/CCL20	28
BP	GO:0140131	positive regulation of lymphocyte chemotaxis	0.000272533	0.005487066	0.004221369	XCL1/XCL2/STK39/S100A7/CCL3/CCL7/CCL21/CCL27/CCR2	9
BP	GO:0071902	positive regulation of protein serine/threonine kinase activity	0.000272773	0.005487066	0.004221369	CDC6/CKS1B/FGF10/CDK1/DBF4B/STK39/ATP2B4/SASH1/IGF1/KIT/STK3/MAPRE3/HMGA2/CKS2/EDN3/LRRK2/TGFB1/NTRK3/DVL3/CXCL17/CD24/DUSP9/CCNB1/ERN2/IL1B/WNT7B/SAMD5/MUC20/CDK5R1/AGER/ADRA2A/EGFR/TNFRSF11A/DUSP7/SHC2/NRG1/TP73/CSPG4/NOX4/TGFA/SPRY2/LPAR1/TNF/CHRNA7/PDGFD/IFNG/LTF/BMP2/MAP4K2/FGF1/DUSP5/HTR2B/SNCA/TNFSF11/ADORA1/CCL19/ROR2/PAK3/FLT3/RET	60
BP	GO:0007076	mitotic chromosome condensation	0.000275608	0.005489573	0.004223297	CDCA5/SMC2/NUSAP1/NCAPH/NCAPG/NCAPD2/SMC4/TTN	8
BP	GO:0010819	regulation of T cell chemotaxis	0.000275608	0.005489573	0.004223297	XCL1/XCL2/STK39/S100A7/CCL21/CXCL10/CCL27/CCR2	8
BP	GO:0031649	heat generation	0.000275608	0.005489573	0.004223297	IL1B/TNFRSF11A/PTGS2/TNF/PTGER3/IL1A/TNFSF11/ABAT	8
BP	GO:0035107	appendage morphogenesis	0.000283102	0.005602109	0.004309874	HOXD10/FGF10/GNA12/HOXA10/HOXC10/FLVCR1/SFRP2/SHOX2/HOXD9/FZD6/DLX5/EN1/MSX2/FBN2/ZBTB16/FMN1/SALL4/GJA1/SOX11/TFAP2B/CHST11/RARB/CYP26B1/PBX1/TP63/WNT7A/HOXD13/WNT3/ROR2/SEMA3C/HAND2/HOXA9	32
BP	GO:0035108	limb morphogenesis	0.000283102	0.005602109	0.004309874	HOXD10/FGF10/GNA12/HOXA10/HOXC10/FLVCR1/SFRP2/SHOX2/HOXD9/FZD6/DLX5/EN1/MSX2/FBN2/ZBTB16/FMN1/SALL4/GJA1/SOX11/TFAP2B/CHST11/RARB/CYP26B1/PBX1/TP63/WNT7A/HOXD13/WNT3/ROR2/SEMA3C/HAND2/HOXA9	32
BP	GO:0033002	muscle cell proliferation	0.000285817	0.005625426	0.004327813	NDRG2/DNMT1/CDK1/SKP2/MEIS1/PDE1A/PDCD4/IGF1/OGN/MMP9/STAT1/HPGD/FOXP1/APOD/ANG/ERBB4/TNFAIP3/SOD2/CCNB1/PPARGC1A/ELN/ABCC4/FOXC1/IGFBP5/GJA1/EGFR/TP73/PPARG/SMPD3/PTGS2/TNF/CDKN1A/MEF2C/TGFBR3/IL12A/PDGFD/P2RY6/TGM2/IFNG/PIM1/IGFBP3/EPHB1/CNN1/NDRG4/RBP4/AGT	46
BP	GO:0046209	nitric oxide metabolic process	0.000286133	0.005625426	0.004327813	ATP2B4/CD34/RGN/DDAH1/GCHFR/CLU/ICAM1/IL1B/PTGIS/ZC3H12A/CAV1/CX3CR1/TLR2/PTGS2/TNF/IFNG/CLEC7A/NOS1AP/CYP1B1/PTX3/AGT	21
BP	GO:0023061	signal release	0.000287423	0.005632561	0.004333302	BMP8A/FAM3D/MYRIP/NAAA/SYTL4/APBA2/GIT1/SPP1/SYT1/KLF7/SLC16A1/CHRNA5/CASK/EDN3/LRRK2/PTPRN2/FAM3B/IL11/MYO5A/CHRNA6/C1QTNF3/INHBA/ACVR1C/GAL/SLC2A1/KCNB1/NMB/IL1B/CFTR/SLC18A3/NNAT/ITPR2/ICA1/ADRA2A/GJA1/NKX3-1/EGFR/KCNS3/SOX11/SYT12/PPFIA1/NCS1/TFAP2B/CPE/OSM/SYBU/PFN2/SMPD3/SYT8/TNF/STX1A/MEF2C/SFRP1/GAD1/SCG5/NLGN1/FOXL2/IFNG/PPP1R9A/CHRNA3/WNT7A/EFNA5/CPLX3/ERC2/SLC44A4/SNCA/SLC6A9/BAIAP3/TN…	78
BP	GO:0036293	response to decreased oxygen levels	0.000296681	0.005786958	0.004452085	E2F1/PSMD2/SOD3/DNMT3B/CA9/NDNF/PSMB2/PSME4/CD34/GNGT1/AQP1/HIPK2/PLAU/LOXL2/AQP3/CXCL12/BRIP1/CCNA2/TGFB1/ANG/CD24/STC2/AGTRAP/SLC2A1/DDAH1/CCNB1/ICAM1/PLOD1/PPARGC1A/PSMB9/PML/CPEB1/PTGIS/ITPR2/S100B/AGER/ADA/PGF/NKX3-1/CITED2/BCL2/CAV1/VASN/PTN/TLR2/NOX4/PTGS2/TGFBR3/SFRP1/CHRNA7/PMAIP1/BMP2/STC1/NR4A2/SCN2A/ADORA1/PLEKHN1/NDRG1/CYP1A1/SLC6A4/POSTN/ALDH3A1/PENK/DPP4/ABAT	65
BP	GO:0045861	negative regulation of proteolysis	0.000297207	0.005786958	0.004452085	RAG1/BIRC5/SERPINE1/CAST/COL7A1/PZP/MMP9/BST2/LAMP3/AQP1/HIPK2/PLAUR/SFRP2/LRRK2/IFI6/PI16/WFDC12/SERPINB1/LXN/TIMP2/A2M/SERPINB6/PTTG1/SERPINB11/SPINK5/TIMP4/PML/TIMP3/TFPI/SERPINH1/VSIG4/WFDC5/SERPINI2/PBK/TFAP2B/NLRP7/SPINK7/C3/SVIP/CST5/SERPINB7/PTGS2/SMR3B/SLPI/IL1R2/WFDC2/A2ML1/RARRES1/LTF/SERPING1/SERPINF1/PI15/SNCA/SERPINB13/ECM1/HRG/SERPINB3/COL4A3/CARD18/SERPINB4/SPINK1/SERPINA5/SMR3A/A…	64
BP	GO:0098773	skin epidermis development	0.000300162	0.005825831	0.004481991	HOXC13/FGF10/LHX2/FERMT1/KRT17/CDH3/FGF7/FZD6/MYO5A/INHBA/GAL/LDB2/MSX2/SPINK5/IGFBP5/EGFR/BCL2/TNF/SNAI1/TP63/WNT10A/EDAR	22
BP	GO:1990266	neutrophil migration	0.000318102	0.006137672	0.0047219	XCL1/XCL2/CCL23/IL36G/CCL14/CXCL5/EDN3/CCL3/CCL7/IL1B/CCL11/JAM3/CCL21/CD177/SLIT2/CXCR1/CXCL11/CXCL10/IL36RN/VAV3/CXCR2/IL36A/CCL19/CCL8/CXCL6/PPBP/CCL20	27
BP	GO:0009914	hormone transport	0.00031825	0.006137672	0.0047219	BMP8A/FAM3D/MYRIP/SYTL4/CRYM/SPP1/KLF7/SLC16A1/EDN3/PTPRN2/FAM3B/IL11/MYO5A/C1QTNF3/INHBA/ACVR1C/GAL/SLC2A1/KCNB1/NMB/IL1B/CFTR/NNAT/ITPR2/ICA1/ADRA2A/GJA1/NKX3-1/EGFR/KCNS3/SOX11/TFAP2B/CPE/OSM/SYBU/SMPD3/TNF/STX1A/SFRP1/SCG5/FOXL2/IFNG/SLC22A1/ABCC2/CHRNA3/EFNA5/CPLX3/SLC44A4/BAIAP3/TNFSF11/ADORA1/ANO1/RIMS2/GPR27/RBP4/DPP4/ABAT/AGT	58
BP	GO:1904029	regulation of cyclin-dependent protein kinase activity	0.000319829	0.006148615	0.004730319	CDC6/CKS1B/KAT2B/PKMYT1/CDK4/CDC25A/CDC25C/PLK1/CCNF/NR2F2/MAPRE3/CCNE1/CKS2/CCNA2/TNFAIP3/CNTD2/CDKN3/CCNB2/CCNB1/HERC5/CDK5R1/EGFR/CCNE2/CCNJL/CDKN1A	25
BP	GO:0006809	nitric oxide biosynthetic process	0.000323368	0.006197034	0.004767569	ATP2B4/CD34/RGN/DDAH1/GCHFR/CLU/ICAM1/IL1B/PTGIS/ZC3H12A/CAV1/CX3CR1/PTGS2/TNF/IFNG/CLEC7A/NOS1AP/CYP1B1/PTX3/AGT	20
BP	GO:0098656	anion transmembrane transport	0.00033122	0.00631938	0.004861694	ATP1A2/SLC7A6/FXYD1/TTYH1/SLC19A1/SLC3A2/STK39/CLCA4/TTYH3/SLC37A1/XPR1/SLC26A2/SLC16A1/ARL6IP5/GABRP/GABRQ/TTYH2/CLCN2/SLC1A4/SLC35A3/CLCN5/SLC16A7/PDPN/SLC4A4/CFTR/FOLR1/LRRC8E/RGS4/PRKAA2/SLC7A5/LRRC8C/ABCA1/FOLR2/SLC1A1/ABCB1/AQP9/SLC7A4/CLIC6/SLC5A8/BEST2/CLIC5/SLC12A2/SLC7A11/SLC13A4/SLC44A4/SLC6A9/NTSR1/APOL1/ANO1/SLC13A5/GLRB/SLC13A3/AGT	53
BP	GO:0045428	regulation of nitric oxide biosynthetic process	0.000331832	0.00631938	0.004861694	ATP2B4/CD34/RGN/DDAH1/CLU/ICAM1/IL1B/PTGIS/ZC3H12A/CAV1/CX3CR1/PTGS2/TNF/IFNG/CLEC7A/NOS1AP/PTX3/AGT	18
BP	GO:0048145	regulation of fibroblast proliferation	0.000342245	0.006497313	0.004998583	CDC6/FGF10/E2F1/CDK4/IGF1/AQP1/BTC/CCNA2/TGFB1/SPHK1/CCNB1/PML/DDR2/EGFR/CDK6/PPARG/CDKN1A/SFRP1/PDGFD/DACH1/AGT	21
BP	GO:0009913	epidermal cell differentiation	0.000347534	0.00657716	0.005060011	IRF6/KRT16/SPRR2G/CYP27B1/KRT17/KLF7/CDH3/AQP3/EXPH5/KRT14/S100A7/KRT33A/MSX2/DSC1/SGPP1/SPINK5/SCEL/JAG2/DSG2/SPRR4/KRTAP4-2/CDSN/KRT4/FOXC1/EVPL/LCE3A/KRTAP5-8/KRT32/FA2H/KRT13/LCE3B/KRT6B/IL20/PPL/LCE3D/ABCA12/CYP26B1/LCE1F/TP63/KRTAP13-2/KRT9/LCE2B/KLK12/LOR/TCHH/LCE3C/KLK5/KRT6C/KRT15/KRT1/SLC44A4/SERPINB13/KRT78/KRT6A/PKP1/SLITRK6/KRT79/PAX6/SULT2B1/TXNIP/DSG1/KRT34/KRT23	63
BP	GO:1901342	regulation of vasculature development	0.000353666	0.006672432	0.005133307	TMEM100/DNMT1/MEOX2/TSPAN12/PDCD4/ADAM12/SERPINE1/SASH1/SRPX2/KIT/STAT1/CD34/AQP1/HIPK2/TNFRSF12A/HMGA2/SFRP2/SPHK1/RHOJ/KLK3/CEACAM1/TNFAIP3/AMOT/BRCA1/SOD2/TNFSF12/DDAH1/GPNMB/EFNB2/SPINK5/PML/IL1B/CCL11/SEMA3E/RHOB/PTGIS/FOXC1/PGF/ZC3H12A/ECSCR/LRG1/COL4A2/ITGA5/C3/PTN/CX3CR1/SMOC2/PPARG/C6/SERPINB7/S100A1/PTGS2/SPRY2/ISM1/SFRP1/CHRNA7/PDGFD/IL1A/CXCL10/FGF1/SERPINF1/CYP1B1/KRT1/CXCR2/CCR2/ECM…	72
BP	GO:0097306	cellular response to alcohol	0.000356177	0.006698996	0.005153744	RAD51/CDK4/ADCY6/INHBA/BRCA1/CCL7/LRP8/GRAMD1C/ATP2B1/CFTR/GRAMD1A/ITPR2/PRKAA2/ABCA1/GRAMD1B/PPARG/SFRP1/P2RY6/TNC/ADCY2/EFNA5/TNFSF4	22
BP	GO:0060740	prostate gland epithelium morphogenesis	0.000359907	0.006731702	0.005178905	FGF10/AR/FOXA1/ID4/NKX3-1/FEM1B/SFRP1/TP63/TNC/HOXD13	10
BP	GO:0048660	regulation of smooth muscle cell proliferation	0.000360132	0.006731702	0.005178905	NDRG2/DNMT1/SKP2/PDE1A/PDCD4/IGF1/OGN/MMP9/STAT1/HPGD/FOXP1/APOD/ANG/TNFAIP3/SOD2/PPARGC1A/ELN/ABCC4/IGFBP5/EGFR/PPARG/SMPD3/PTGS2/TNF/CDKN1A/MEF2C/IL12A/PDGFD/P2RY6/TGM2/IFNG/IGFBP3/CNN1/NDRG4/AGT	35
BP	GO:0022409	positive regulation of cell-cell adhesion	0.000364238	0.006771509	0.00520953	XCL1/RAG1/KIF26B/IGF1/MYO10/CD276/SOCS1/TGFB1/PIK3R1/CEACAM6/CD274/CD24/TNFSF9/EFNB1/TNFRSF14/ZBTB16/PDPN/ICAM1/EFNB2/IL1B/TFRC/FOXA1/ZP3/DUSP10/AGER/ADA/ITGA6/CITED2/CAV1/CCL21/FADD/TNF/CTLA4/IL12A/CD70/ALOX15/HSPH1/IFNG/EGR3/LILRB4/CCR2/WNT3A/TNFSF11/CCL19/TNFSF4/ICOS/PAK3/DPP4	48
BP	GO:0050701	interleukin-1 secretion	0.000364491	0.006771509	0.00520953	FOXP1/PANX1/TNFAIP3/SERPINB1/CCL3/PML/ORM1/GBP5/ZC3H12A/ABCA1/NLRP7/AIM2/IL1R2/LILRA2/CCL19/CARD18/F2RL1	17
BP	GO:1901990	regulation of mitotic cell cycle phase transition	0.000366507	0.006788199	0.00522237	CDC6/RBL1/MTBP/FAM107A/TRIP13/CLSPN/FGF10/E2F1/CDC45/CDK2/ORC1/CEP72/TPX2/CDCA5/TUBA1A/MAD2L1/CEP152/KIF14/HAUS8/E2F7/BUB1/DTL/CDK1/DBF4B/PSMD2/CDT1/CDK4/MAD2L2/CDC20/CDC25A/UBE2C/ANLN/NEK2/PSMB2/NDE1/CDC25B/CDC25C/AURKB/PLK1/PSME4/DLGAP5/PCM1/PLK4/AURKA/NDC80/ATAD5/KNTC1/RFWD3/GTSE1/BUB1B/TTK/CENPE/HMGA2/HMMR/CENPF/CCNE1/TGFB1/HUS1B/PCNA/MUC1/BRCA1/CCNB1/GPNMB/PSMB9/PML/FHL1/BID/MAD1L1/EGFR/CDK6…	75
BP	GO:0045930	negative regulation of mitotic cell cycle	0.00037638	0.006949866	0.005346745	CDC6/RBL1/MTBP/FAM107A/TRIP13/CLSPN/E2F1/CDK2/ORC1/CHEK1/MAD2L1/E2F7/ZWILCH/BUB1/CDK1/PSMD2/CDT1/EME1/CDK4/MAD2L2/CDC20/PSMB2/CDC25C/AURKB/PLK1/TOP2A/PSME4/AURKA/NDC80/KNTC1/RFWD3/GTSE1/BUB1B/TTK/HMGA2/CENPF/ZWINT/TGFB1/HUS1B/PCNA/MUC1/BRCA1/TIMP2/PTTG2/PTTG1/CCNB1/GPNMB/PSMB9/PML/FHL1/PTTG3P/MAD1L1/FOXC1/NKX3-1/EGFR/CDK6/BCL2/TNF/CDKN1A/STK33	60
BP	GO:1904064	positive regulation of cation transmembrane transport	0.000378592	0.006969537	0.005361879	XCL1/FXYD1/TREM2/RELN/FLNA/FGF14/EDN3/RGN/GAL/WNK4/KCNE3/ATP1B3/KCNQ1/EPHB2/S100A1/EHD3/TESC/P2RY6/ANK2/CXCL11/IFNG/STAC2/CXCL10/TRPC1/NOS1AP/ARC/SNCA/CCR2/NTSR1/LRRC38/AGT	31
BP	GO:0007411	axon guidance	0.000384225	0.00704829	0.005422466	GFRA1/LHX2/NTN4/BOC/PLXNA1/ENAH/KLF7/RELN/NRP2/LGI1/SLIT3/CXCL12/SEMA4F/HOXA2/EXT1/CELSR3/EPHB4/AGRN/TUBB3/PIK3R1/LAMA2/MYOT/EFNB1/DLX5/EFNB2/RANBP9/NFIB/SEMA3E/CDK5R1/SEMA7A/FEZ1/MYH10/SLIT2/EPHB2/EPHA10/CHL1/ISL2/EFNA5/WNT3A/WNT3/EPHB1/GAP43/SEMA3A/SEMA3C/PAX6/EPHA3/BDNF/NKX2-1/LAMA1/ETV1/RET	51
BP	GO:0070663	regulation of leukocyte proliferation	0.00038519	0.00704829	0.005422466	FGF10/XCL1/IGF1/CD276/ATAD5/BST2/TGFB1/IL27/TNFAIP3/CD274/CD24/TNFSF9/EFNB1/GAL/TNFRSF14/GPNMB/SCGB1A1/IL1B/TFRC/ENPP3/ZP3/TNFRSF4/AGER/MAD1L1/ADA/VSIG4/SOX11/BCL2/FADD/CDKN1A/CTLA4/MEF2C/IL12A/CD70/VAV3/LMO1/CCR2/WNT3A/CCL19/CLEC4G/TNFSF4/TNFRSF13B/CCL8	43
BP	GO:0051321	meiotic cell cycle	0.000391023	0.007133534	0.005488047	TRIP13/CDK2/EXO1/RAD51/FANCA/PKMYT1/MASTL/SMC2/KIF18A/PSMC3IP/RAD54L/BUB1/NUF2/EME1/CDC20/CDC25A/NEK2/CDC25B/CDC25C/PLK1/TOP2A/BRCA2/XRCC2/AURKA/BUB1B/TTK/NCAPH/BRIP1/CCNE1/CKS2/HUS1B/MND1/ASPM/DMC1/SPIRE1/PTTG2/MSX2/PTTG1/NCAPD2/PTTG3P/MOV10L1/TDRKH/CCNE2/SMC4/RSPH1/CYP26B1/SYCE3	47
BP	GO:0001764	neuron migration	0.00039538	0.007175212	0.005520111	MARK1/NDNF/NDE1/PCM1/RELN/FLNA/NRP2/NR2F2/CXCL12/NTRK3/DCLK1/ERBB4/CELSR3/ASPM/LRP12/KIF20B/FBXO45/ITGA3/IGSF10/CDK5R1/GJA1/MYH10/NRG1/NAV1/KIRREL3/CHL1/MEF2C/TNN/NDN/NR4A2/SEMA3A/PAX6/NKX2-1	33
BP	GO:0034508	centromere complex assembly	0.00039567	0.007175212	0.005520111	CENPO/CENPN/CENPI/CENPL/CENPH/HJURP/CENPE/CENPF/CENPM/HELLS/OIP5/CENPQ/CENPA/CENPW/CENPV/CENPP	16
BP	GO:0090596	sensory organ morphogenesis	0.000399428	0.007221797	0.005555951	HOXC13/VSX1/FGF10/MFAP2/TSPAN12/AQP5/MEIS1/GNGT1/HIPK2/HOXA2/FZD6/CTHRC1/DLX5/RORB/FBN2/FZD2/NR2E3/COL11A1/PTK7/FRZB/SOBP/FJX1/SOX11/BCL2/TFAP2B/PTN/EYA1/EPHB2/SPRY2/RARB/FOXL2/LRIG1/CYP26B1/EFEMP1/PROM1/COL8A1/VAX2/FBN1/SLC44A4/WNT3A/EPHB1/COL5A2/SLITRK6/ROR2/PAX6/ATP8A2/RBP4/COL5A1	48
BP	GO:0006936	muscle contraction	0.000405155	0.007303605	0.005618888	SCN7A/ATP1A2/FXYD1/ATP2B4/NUP155/KIT/FLNA/EDN3/SPHK1/GPD1L/TMEM38B/SORBS1/MYOT/PPP1R12B/GJC1/DSG2/ATP2B1/CKMT2/ADA/ADRA2A/GJA1/SMTN/KCNE3/DES/ZC3H12A/NPNT/CAV1/PLN/KCNQ1/HTR7/PTGS2/TNNI2/SCN2B/ACTG2/EHD3/SMPX/PTGER3/TPCN2/ANK2/TNNI3/STAC2/MYH13/TTN/CHRNA3/ACTA2/NOS1AP/TMOD1/HTR2B/STC1/ADORA1/IGSF22/MYH11/CNN1/TNNT3/ATP8A2/KCNJ12/MYH8/NEB/MYOM3/TNNT1/ABAT/CHRM3/AGT	63
BP	GO:0072511	divalent inorganic cation transport	0.000409678	0.007363292	0.005664807	XCL1/ATP1A2/PDE2A/HPCA/GNB5/NIPA1/SLC3A2/ATP2B4/TPCN1/TRPM2/CYP27B1/CACNB4/CYSLTR1/SLC39A4/SLC39A6/CXCL12/CASK/HOMER3/FGF14/TGFB1/RGN/PANX1/MYO5A/TMEM38B/BSPRY/STC2/TCN1/CCL3/ICAM1/ITGAV/PML/ATP2B1/ATP7B/ITPR2/RGS4/ADRA2A/GJA1/TRPV3/KCNE3/NCS1/BCL2/SLC11A1/CAV1/CCL21/CATSPER1/PLN/S100A1/RAMP1/PTGS2/ATP2A3/EHD3/CHRNA7/TPCN2/P2RY6/ANK2/SLC35G1/IL16/CXCL11/SLC39A14/IFNG/STAC2/CXCL10/SLC40A1/ABCC2/PK…	81
BP	GO:0003401	axis elongation	0.000417033	0.007451393	0.005732586	FGF10/SFRP2/TGFB1/PTK7/SPRY1/SPRY2/SFRP1/TNC/FGF1/HOXD13/WNT3A	11
BP	GO:0021988	olfactory lobe development	0.000417033	0.007451393	0.005732586	KIF14/LHX2/LRRK2/EXT1/ERBB4/DLX5/DLX2/SEMA7A/CRTAC1/SLIT2/SEMA3A	11
BP	GO:0097485	neuron projection guidance	0.000419544	0.007474281	0.005750194	GFRA1/LHX2/NTN4/BOC/PLXNA1/ENAH/KLF7/RELN/NRP2/LGI1/SLIT3/CXCL12/SEMA4F/HOXA2/EXT1/CELSR3/EPHB4/AGRN/TUBB3/PIK3R1/LAMA2/MYOT/EFNB1/DLX5/EFNB2/RANBP9/NFIB/SEMA3E/CDK5R1/SEMA7A/FEZ1/MYH10/SLIT2/EPHB2/EPHA10/CHL1/ISL2/EFNA5/WNT3A/WNT3/EPHB1/GAP43/SEMA3A/SEMA3C/PAX6/EPHA3/BDNF/NKX2-1/LAMA1/ETV1/RET	51
BP	GO:0042475	odontogenesis of dentin-containing tooth	0.00042113	0.007480598	0.005755054	FGF10/SERPINE1/ITGB4/DLX1/DLX3/MSX2/WDR72/DLX2/JAG2/FOXC1/ITGA6/SMPD3/KLK4/TP63/BMP2/TNC/KLK5/WNT10A/EDAR/ODAM/HAND2/DMRT3	22
BP	GO:0003014	renal system process	0.000422952	0.007491063	0.005763105	SNX5/CD34/AQP1/KLHL3/BTC/AQP3/ADCY6/ITGA3/GSN/ADCY4/PRKAR1B/GJA1/WNK4/BCL2/TFAP2B/KCNQ1/MYO5B/MCAM/CORIN/SGK1/CHRNA3/ADCY2/STC1/PRKAR2B/ADORA1/F2RL1/AGT	27
BP	GO:0006821	chloride transport	0.000432885	0.007644698	0.005881301	FXYD1/TTYH1/CLCA4/TTYH3/SLC26A2/GABRP/GABRQ/TTYH2/CLCN2/SLC1A4/CLCN5/CFTR/WNK4/SLC1A1/ABCB1/ANO8/P2RY6/CLIC6/BEST2/CLIC5/SLC12A2/APOL1/ANO5/ANO1/GLRB	25
BP	GO:1904018	positive regulation of vasculature development	0.000438221	0.00771186	0.005932971	TMEM100/ADAM12/SERPINE1/SASH1/SRPX2/KIT/CD34/AQP1/HIPK2/HMGA2/SFRP2/SPHK1/RHOJ/CEACAM1/BRCA1/SOD2/TNFSF12/DDAH1/EFNB2/IL1B/CCL11/RHOB/PTGIS/PGF/ZC3H12A/LRG1/ITGA5/C3/CX3CR1/SMOC2/C6/SERPINB7/S100A1/PTGS2/CHRNA7/PDGFD/IL1A/FGF1/CYP1B1/CXCR2/ECM1/CMA1/ANXA3/F3	44
BP	GO:0061844	antimicrobial humoral immune response mediated by antimicrobial peptide	0.000439227	0.00771186	0.005932971	CXCL5/KLK3/S100A7/SPINK5/MUC7/DEFB4A/CXCL11/CXCL10/LTF/GNLY/KLK5/DEFB1/KRT6A/HRG/RNASE6/PGLYRP4/CXCL6/SPAG11B/PPBP	19
BP	GO:0071675	regulation of mononuclear cell migration	0.000443628	0.007725477	0.005943447	SERPINE1/CXCL12/TGFB1/S100A7/CXCL17/PLA2G7/FPR2/AGER/SLIT2/TNF/PDGFD/CXCL10/CCL27/CCR2	14
BP	GO:0050715	positive regulation of cytokine secretion	0.000445705	0.007725477	0.005943447	MMP12/AKAP12/FERMT1/IL33/CD34/LRRK2/PANX1/C1QTNF3/CD274/CCL3/TNFRSF14/IL1B/ORM1/AGER/NLRP7/OSM/AIM2/TLR2/TNF/CADM1/IL1A/IFNG/IL1RAP/DDX58/TRIM6/HTR2B/LILRA2/CCL19/F2RL1/POSTN	30
BP	GO:0042554	superoxide anion generation	0.000446219	0.007725477	0.005943447	TGFB1/FPR2/NOXA1/EGFR/CD177/NCF2/NOX4/CLEC7A/MAPT/DUOX1/F2RL1/AGT	12
BP	GO:0042772	DNA damage response, signal transduction resulting in transcription	0.000446361	0.007725477	0.005943447	FOXM1/MAD2L2/BRCA2/HIPK2/MUC1/BRCA1/CDKN1A/RPS6KA6	8
BP	GO:0090026	positive regulation of monocyte chemotaxis	0.000446361	0.007725477	0.005943447	SERPINE1/CXCL12/S100A7/CXCL17/PLA2G7/FPR2/CXCL10/CCR2	8
BP	GO:0043901	negative regulation of multi-organism process	0.000453459	0.007803864	0.006003752	ISG15/OASL/OAS3/IGF1/RSAD2/BST2/STAT1/APOBEC3F/RNF125/HMGA2/TSPAN6/IFIT1/TNFAIP3/ACVR1C/CCL3/TRIM15/GSN/ITGAV/SPINK5/PML/ZP3/ADA/ZC3H12A/IFITM1/MX1/TRIM59/TNF/SLPI/APOBEC3A/LTF/TRIM6/LILRA2/KRT6A/PTX3/CCL8	35
BP	GO:0048659	smooth muscle cell proliferation	0.000453459	0.007803864	0.006003752	NDRG2/DNMT1/SKP2/PDE1A/PDCD4/IGF1/OGN/MMP9/STAT1/HPGD/FOXP1/APOD/ANG/TNFAIP3/SOD2/PPARGC1A/ELN/ABCC4/IGFBP5/EGFR/PPARG/SMPD3/PTGS2/TNF/CDKN1A/MEF2C/IL12A/PDGFD/P2RY6/TGM2/IFNG/IGFBP3/CNN1/NDRG4/AGT	35
BP	GO:0034764	positive regulation of transmembrane transport	0.00046779	0.008005313	0.006158734	XCL1/FXYD1/STK39/KLF15/TREM2/IGF1/RELN/FLNA/FGF14/EDN3/RGN/PIK3R1/SORBS1/GAL/CFTR/WNK4/KCNE3/ATP1B3/C3/KCNQ1/EPHB2/S100A1/ABCB1/EHD3/TESC/P2RY6/ANK2/CXCL11/IFNG/STAC2/CXCL10/TRPC1/NOS1AP/ARC/SNCA/CCR2/NTSR1/ITLN1/LRRC38/AGT	40
BP	GO:0035690	cellular response to drug	0.000468724	0.008005313	0.006158734	ECT2/CDK2/MMP3/PDE2A/RAD51/CBX8/CDK1/CDK4/DNMT3B/ATP2B4/TRPM2/PPIF/AQP1/HMGA2/PDXP/ADCY6/LRRK2/CCNA2/TGFB1/SPHK1/PCNA/AGRN/TNFAIP3/TMEM38B/TIMELESS/SOX10/BRCA1/CCL7/ICAM1/PPARGC1A/IL1B/TFRC/CFTR/RHOB/CDK5R1/FOLR1/ITPR2/LYPD1/PRKAA2/NKX3-1/EGFR/ZC3H12A/KDM6B/AIM2/LCN2/FOLR2/KCNQ1/SLIT2/SMPD3/PTGS2/TNF/MEF2C/SFRP1/CHRNA7/PDGFD/ABCC2/CHRNA3/ADCY2/SERPINF1/CYP1B1/EFNA5/FBP1/STAR/CHRM3	64
BP	GO:0031424	keratinization	0.000469118	0.008005313	0.006158734	KRT16/SPRR2G/KRT17/CDH3/KRT14/KRT33A/DSC1/SPINK5/DSG2/SPRR4/KRTAP4-2/CDSN/KRT4/EVPL/LCE3A/KRTAP5-8/KRT32/KRT13/LCE3B/KRT6B/PPL/LCE3D/ABCA12/CYP26B1/LCE1F/KRTAP13-2/KRT9/LCE2B/KLK12/LOR/TCHH/LCE3C/KLK5/KRT6C/KRT15/KRT1/KRT78/KRT6A/PKP1/KRT79/DSG1/KRT34/KRT23	43
BP	GO:0014031	mesenchymal cell development	0.000483895	0.008188481	0.00629965	FAM172A/CORO1C/NRP2/EDN3/SEMA4F/ERBB4/SOX10/EFNB1/SNAI2/SEMA3E/FOLR1/FOXC1/SEMA7A/SOX11/BCL2/NRG1/HTR2B/SEMA3A/SEMA3C/HAND2/RET	21
BP	GO:0048864	stem cell development	0.000483895	0.008188481	0.00629965	FAM172A/CORO1C/NRP2/EDN3/SEMA4F/ERBB4/SOX10/EFNB1/SNAI2/SEMA3E/FOLR1/FOXC1/SEMA7A/SOX11/NRG1/WNT7A/HTR2B/SEMA3A/SEMA3C/HAND2/RET	21
BP	GO:2001057	reactive nitrogen species metabolic process	0.000483895	0.008188481	0.00629965	ATP2B4/CD34/RGN/DDAH1/GCHFR/CLU/ICAM1/IL1B/PTGIS/ZC3H12A/CAV1/CX3CR1/TLR2/PTGS2/TNF/IFNG/CLEC7A/NOS1AP/CYP1B1/PTX3/AGT	21
BP	GO:1903531	negative regulation of secretion by cell	0.000485502	0.008192842	0.006303005	BMP8A/FAM3D/SYTL4/CD200R1/RSAD2/KLF7/IL33/SSC5D/CD34/IL11/C1QTNF3/CEACAM1/TNFAIP3/INHBA/SERPINB1/ACVR1C/KCNB1/NMB/PML/IL1B/TNFRSF4/ADRA2A/ZC3H12A/GBP1/NLRP7/OSM/TNF/SFRP1/IL1R2/IL27RA/PPP1R9A/IL36RN/SNCA/CCR2/ADORA1/CARD18/APOE/CIDEA/F2RL1/STXBP6/ABAT	41
BP	GO:0051607	defense response to virus	0.000494572	0.008311015	0.006393919	MMP12/ISG15/OASL/OAS2/SKP2/OAS3/RSAD2/APOBEC3B/IL33/BST2/STAT1/FLNA/APOBEC3F/RNF125/IFI27/IFI6/TSPAN6/IFIT1/DDX60/IFIT3/IL27/TNFAIP3/TRIM15/PML/IL1B/HERC5/DMBT1/ZC3H12A/BCL2/GBP1/AIM2/IFITM1/MX1/FADD/IFIT2/IFI44L/PMAIP1/MX2/APOBEC3A/IFNG/CXCL10/DDX58/TRIM6/RNASE6/F2RL1	45
BP	GO:0006023	aminoglycan biosynthetic process	0.000495241	0.008311015	0.006393919	OGN/CSGALNACT2/B3GNT6/TGFB1/EXT1/CHST9/OMD/AGRN/CHST2/PRELP/HS3ST1/IL1B/GALNT5/CHST6/B3GNT3/B3GNT4/CHST11/CSPG4/SMPD3/ACAN/CHST7/FMOD/LUM/ST3GAL6/CHST1/HS3ST2	26
BP	GO:0046890	regulation of lipid biosynthetic process	0.000498196	0.008337583	0.006414359	CDK4/STARD4/CYP27B1/PDK4/ZBTB20/ABCD1/ACADL/SPHK1/RGN/SQLE/CEACAM1/CLCN2/SORBS1/BRCA1/APOC2/FPR2/SNAI2/PPARGC1A/IL1B/LPCAT1/ZP3/APOC1/PRKAA2/TRIB3/PLIN5/SCD/C3/TM7SF2/SMPD3/PTGS2/TNF/SNAI1/DHCR7/IFNG/BMP2/FGF1/HTR2B/STAR/APOE	39
BP	GO:1904951	positive regulation of establishment of protein localization	0.000505783	0.008441299	0.006494151	MMP12/E2F1/ECT2/HPCA/MYRIP/SYTL4/TREM2/AKAP12/IGF1/GOLPH3L/FERMT1/PCM1/IL33/GTSE1/FLNA/CD34/EXPH5/LRRK2/TGFB1/ANG/PANX1/C1QTNF3/PIK3R1/CCT5/KIF20B/CD274/CCT6A/CCL3/TNFRSF14/KCNB1/IL1B/ORM1/CFTR/BID/NNAT/CDK5R1/TNFRSF4/AGER/GJA1/EGFR/ZC3H12A/BCL2/MYH10/NLRP7/OSM/AIM2/SYBU/TP73/TLR2/PTGS2/TNF/CADM1/IL1A/PMAIP1/ABLIM3/IFNG/ACHE/IL1RAP/TTN/TP63/PRR5L/DDX58/TRIM6/HTR2B/LILRA2/BAIAP3/CCL19/TNFSF4/ANO1/…	76
BP	GO:1901623	regulation of lymphocyte chemotaxis	0.000513263	0.008542669	0.006572138	XCL1/XCL2/STK39/S100A7/CCL3/CCL7/CCL21/CXCL10/CCL27/CCR2	10
BP	GO:0071222	cellular response to lipopolysaccharide	0.000518109	0.008599768	0.006616066	CSF2/CDK4/PDCD4/SERPINE1/SASH1/IL36G/CXCL5/TGFB1/IL24/TNFAIP3/CD274/CCL3/ICAM1/PPARGC1A/IL1B/TFPI/CTSG/TNIP3/ZC3H12A/ABCA1/NLRP7/LCN2/CX3CR1/TLR2/TNF/CSF3/MEF2C/IL12A/CXCL11/HCK/CXCL10/LTF/ABCC2/IL36RN/LILRA2/IL36A/TNFSF4/STAR/CXCL6/PPBP	40
BP	GO:0050729	positive regulation of inflammatory response	0.000526041	0.008707629	0.006699046	PDE2A/PLA2G2A/TREM2/PDCD4/SERPINE1/IL17D/IL33/CCL14/MGST2/LRRK2/PLA2G7/CCL3/IL1B/ZP3/OSMR/EGFR/GBP5/TNFRSF11A/GPRC5B/OSM/C3/TLR2/PTGS2/TNF/PTGER3/TGM2/CLEC7A/SNCA/CCR2/TNFSF11/TNFSF4/AGT	32
BP	GO:0001819	positive regulation of cytokine production	0.000531505	0.008750383	0.006731938	MMP12/CSF2/XCL1/TREM2/AKAP12/SERPINE1/ZBTB20/IL17D/RSAD2/FERMT1/CD276/IL33/IL36G/STAT1/CD34/RNF125/LRRK2/TGFB1/TSPAN6/SPHK1/DDX60/IL27/PANX1/C1QTNF3/PIK3R1/CXCL17/CD274/BRCA1/CCL3/TRIM15/TNFRSF14/CLU/IL1B/AFAP1L2/ORM1/ZP3/AGER/ADRA2A/SEMA7A/GBP5/GPRC5B/SLC11A1/NLRP7/OSM/AIM2/C3/TLR2/FADD/SERPINB7/PTGS2/TLR5/TNF/CADM1/IL12A/IL1A/IL27RA/IFNG/IL1RAP/CLEC7A/DDX58/IL36RN/TRIM6/CYP1B1/HTR2B/TNFRSF8/LIL…	77
BP	GO:0042110	T cell activation	0.000531505	0.008750383	0.006731938	ELF4/XCL1/FANCA/RAG1/IGF1/RSAD2/RORC/LEPR/CD276/SOCS1/KIT/KIF13B/FOXP1/TGFB1/SATB1/IL27/CEACAM1/PIK3R1/CD274/CD24/TNFSF9/EFNB1/TNFRSF14/GPNMB/FUT7/ZBTB16/TREML2/GSN/SCGB1A1/ICAM1/EFNB2/MSN/SPINK5/IL1B/TFRC/JAG2/ZP3/DUSP10/TNFRSF4/AGER/MAD1L1/ADA/GJA1/VSIG4/CDK6/ZC3H12A/TNFRSF18/BCL2/SLC11A1/CAV1/CCL21/RELB/FADD/CTLA4/IL12A/CD70/HSPH1/IFNG/CDH26/CYP26B1/CLEC7A/EGR3/LILRB4/LMO1/SLC46A2/LAG3/CCR2/CD…	77
BP	GO:0071219	cellular response to molecule of bacterial origin	0.000536543	0.008809462	0.00677739	CSF2/CDK4/TREM2/PDCD4/SERPINE1/SASH1/IL36G/CXCL5/TGFB1/IL24/TNFAIP3/CD274/CCL3/ICAM1/PPARGC1A/IL1B/TFPI/CTSG/TNIP3/ZC3H12A/ABCA1/NLRP7/LCN2/CX3CR1/TLR2/TNF/CSF3/MEF2C/IL12A/CXCL11/HCK/CXCL10/LTF/ABCC2/IL36RN/LILRA2/IL36A/TNFSF4/STAR/CXCL6/PPBP	41
BP	GO:0050804	modulation of chemical synaptic transmission	0.000565199	0.00925494	0.00712011	FAM107A/ATP1A2/APBA2/GIT1/CDC20/AKAP12/CPEB3/SYT1/KIT/RELN/CHRNA5/LGI1/CASK/FGF14/LRRK2/CHRNA6/LAMA2/LRP8/KCNB1/IL1B/PRKAR1B/GRM8/SYNGR1/ITPKA/S100B/RGS4/AGER/EGFR/SYT12/NCS1/LRRC4C/SYBU/PTN/CX3CR1/PFN2/EPHB2/PTGS2/TNF/RAB3B/STX1A/MEF2C/SHISA6/CHRNA7/SCGN/NLGN1/ACHE/PPP1R9A/CHRNA3/WNT7A/MAPT/SLC7A11/PLCB4/CPLX3/ARC/SNCA/CCR2/WNT3A/SLC6A9/NTSR1/PRKAR2B/EPHB1/BAIAP3/IGSF11/ADORA1/ROR2/STAR/GRID1/BD…	73
BP	GO:0001659	temperature homeostasis	0.000567629	0.00926912	0.007131019	PGAM5/MFAP2/TRPM2/HOXC10/LEPR/ADAMTS5/ACADL/ESRRG/PLAC8/DIO2/PPARGC1A/IL1B/ZNF423/GJA1/TNFRSF11A/PRDM16/KDM6B/CAV1/SCD/LCN2/PTGS2/TNF/PTGER3/IL1A/ACHE/CCR2/NTSR1/TNFSF11/ADORA1/ELOVL3/G0S2/CIDEA/ALDH1A1/ABAT/GATM	35
BP	GO:0070252	actin-mediated cell contraction	0.00056987	0.00926912	0.007131019	ATP1A2/NUP155/FLNA/GPD1L/GJC1/PDPN/DSG2/GJA1/KCNE3/DES/CAV1/PLN/KCNQ1/TNNI2/SCN2B/ANK2/TNNI3/TTN/NOS1AP/TMOD1/STC1/ADORA1/TNNT3/MYH8/NEB/TNNT1	26
BP	GO:0001776	leukocyte homeostasis	0.000572124	0.00926912	0.007131019	RAG1/SPNS2/TGFB1/TNFAIP3/CCNB2/ADA/BCL2/JAM3/FADD/MEF2C/PMAIP1/SLC40A1/LMO1/SLC46A2/SLC7A11/CXCR2/CCR2/TNFRSF13B/CXCL6/FLT3/TNFRSF17	21
BP	GO:0032412	regulation of ion transmembrane transporter activity	0.000572611	0.00926912	0.007131019	DLG2/ATP1A2/HPCA/GNB5/FXYD1/STK39/TREM2/CACNB4/RELN/MMP9/PPIF/FGF14/RGN/GPD1L/MYO5A/PCSK9/GAL/NETO2/PPARGC1A/FHL1/CFTR/ADRA2A/WNK4/KCNE3/CAV1/ATP1B3/PLN/EPHB2/S100A1/ABCB1/SCN2B/MEF2C/SHISA6/EHD3/TESC/P2RY6/ANK2/KCNAB1/NLGN1/IFNG/STAC2/NEFL/NOS1AP/ARC/CCR2/NTSR1/ANXA3/LRRC38	48
BP	GO:0050709	negative regulation of protein secretion	0.000573694	0.00926912	0.007131019	BMP8A/FAM3D/SYTL4/CD200R1/RSAD2/KLF7/IL33/SSC5D/CD34/C1QTNF3/TNFAIP3/SERPINB1/ACVR1C/KCNB1/PML/IL1B/TNFRSF4/ADRA2A/ZC3H12A/GBP1/NLRP7/TNF/SFRP1/IL1R2/IL27RA/IL36RN/CARD18/APOE/CIDEA/F2RL1	30
BP	GO:0006024	glycosaminoglycan biosynthetic process	0.000579571	0.00931454	0.007165962	OGN/CSGALNACT2/TGFB1/EXT1/CHST9/OMD/AGRN/CHST2/PRELP/HS3ST1/IL1B/GALNT5/CHST6/B3GNT3/B3GNT4/CHST11/CSPG4/SMPD3/ACAN/CHST7/FMOD/LUM/ST3GAL6/CHST1/HS3ST2	25
BP	GO:0006939	smooth muscle contraction	0.000579571	0.00931454	0.007165962	ATP1A2/ATP2B4/KIT/EDN3/SPHK1/ATP2B1/ADA/ADRA2A/SMTN/NPNT/CAV1/HTR7/PTGS2/PTGER3/TPCN2/TNNI3/CHRNA3/ACTA2/HTR2B/ADORA1/MYH11/CNN1/ABAT/CHRM3/AGT	25
BP	GO:0032414	positive regulation of ion transmembrane transporter activity	0.000585473	0.009384561	0.007219831	STK39/TREM2/RELN/FGF14/RGN/GAL/CFTR/WNK4/KCNE3/ATP1B3/EPHB2/S100A1/ABCB1/EHD3/TESC/P2RY6/ANK2/IFNG/STAC2/NOS1AP/ARC/CCR2/NTSR1/LRRC38	24
BP	GO:0006869	lipid transport	0.000588608	0.00940999	0.007239395	ABCA6/ABCA9/PLA2G2A/STARD4/ABCA8/SLCO1A2/SPP1/GULP1/SPNS2/ABCD1/APOD/ESYT3/ABCA5/CEACAM1/INHBA/SLC10A4/PCSK9/ABCA10/LIPG/GAL/APOC2/GRAMD1C/SGPP1/CLU/ITGAV/NMB/IL1B/ATP8B3/CFTR/GRAMD1A/SLC27A6/APOC1/ATP10B/PRKAA2/ABCC4/NKX3-1/CPT1C/TNFRSF11A/LRAT/ABCA1/CAV1/GRAMD1B/OSBP2/NPC1/PPARG/ABCB1/FABP6/ABCA12/AQP9/SLCO2B1/SLC5A8/ABCC2/NTSR1/TNFSF11/APOL1/STAR/APOE/KCNN4/SERPINA5/ATP8A2/RBP4/SLCO1B1/AGT	63
BP	GO:0050768	negative regulation of neurogenesis	0.000599241	0.009538382	0.007338171	ASAP1/LHX2/RTN4R/MEIS1/SPP1/PCM1/PAQR3/ADCY6/LRRK2/SEMA4F/TGFB1/DAAM2/NTRK3/HOXA2/ERBB4/DLL3/ASPM/NKX6-2/DLX1/SOX10/DLX2/EFNB2/IL1B/CCL11/FSTL4/SEMA3E/DUSP10/CDK5R1/NR2F1/ID4/SEMA7A/ZNF536/SOX11/NRG1/TP73/PTN/SLIT2/EPHB2/LPAR1/TNF/TNN/ISL2/NLGN1/PBX1/WNT7A/RGMA/WNT3A/WNT3/SEMA3A/SEMA3C/PAX6/APOE/SLC6A4	53
BP	GO:1901568	fatty acid derivative metabolic process	0.00059978	0.009538382	0.007338171	GGTA1P/CYP2B6/ACOT7/BDH2/MGLL/CYP2J2/HPGD/ABCD1/HMGCS2/FADS1/MGST2/FAAH2/PTGDS/DAGLA/ALOX12B/IL1B/CYP2F1/EPHX2/PTGIS/CYP2C9/SCD/TLR2/PTGS2/ALOX15/GSTA1/CYP2C19/CYP1B1/ACSS3/CYP2C18/ELOVL3/CYP2E1/CYP2S1/CYP1A1/CYP4F3	34
BP	GO:0060249	anatomical structure homeostasis	0.000604146	0.009557773	0.007353088	FEN1/EXO1/RAD51/POLE/SNX10/PRIM2/ZNF675/RFC4/DNA2/STK39/POLA2/NEK2/TFF3/PDK4/AURKB/SPP1/BRCA2/PIP/CD34/PRIM1/POTEE/CDH3/VSIG1/CCNE1/PRR4/TGFB1/HUS1B/TF/TFF1/PCNA/RFC2/RFC5/TNFAIP3/CCT5/POLE2/CCT6A/ZG16B/LDB2/NELL2/PML/LPCAT1/TFRC/PIGR/ATP2B1/CYTL1/LYZ/FOXC1/EGFR/SLC6A2/TNFRSF11A/NCS1/BCL2/AZGP1/MUC4/TP53INP2/RECQL4/NOX4/CCNE2/NANOS1/IL20RA/PKIB/SCGN/ABCA12/POLD1/PROM1/LTF/KRT1/CCR2/TNFSF11/ADORA1…	73
BP	GO:0099177	regulation of trans-synaptic signaling	0.000604146	0.009557773	0.007353088	FAM107A/ATP1A2/APBA2/GIT1/CDC20/AKAP12/CPEB3/SYT1/KIT/RELN/CHRNA5/LGI1/CASK/FGF14/LRRK2/CHRNA6/LAMA2/LRP8/KCNB1/IL1B/PRKAR1B/GRM8/SYNGR1/ITPKA/S100B/RGS4/AGER/EGFR/SYT12/NCS1/LRRC4C/SYBU/PTN/CX3CR1/PFN2/EPHB2/PTGS2/TNF/RAB3B/STX1A/MEF2C/SHISA6/CHRNA7/SCGN/NLGN1/ACHE/PPP1R9A/CHRNA3/WNT7A/MAPT/SLC7A11/PLCB4/CPLX3/ARC/SNCA/CCR2/WNT3A/SLC6A9/NTSR1/PRKAR2B/EPHB1/BAIAP3/IGSF11/ADORA1/ROR2/STAR/GRID1/BD…	73
BP	GO:0061900	glial cell activation	0.00060836	0.009599449	0.007385151	TREM2/IL33/LRRK2/SPHK1/CCL3/FPR2/CLU/IL1B/BACE2/AGER/EGFR/TLR2/TNF/IFNG/MAPT/SNCA	16
BP	GO:0034695	response to prostaglandin E	0.000612046	0.009607704	0.007391502	ADCY6/PRKAA2/CCL21/PPARG/TGFBR3/SFRP1/P2RY6/CCL19/TNFSF4	9
BP	GO:0045109	intermediate filament organization	0.000612046	0.009607704	0.007391502	KRT17/KRT14/GFAP/DES/EPPK1/KRT9/NEFL/TCHH/PKP1	9
BP	GO:0051303	establishment of chromosome localization	0.000632668	0.009905815	0.007620848	CDCA5/KIF14/KIF2C/TTL/SPAG5/KIF18A/NUF2/CDT1/NDE1/KIF22/CDCA8/DLGAP5/NDC80/CENPE/KIFC1/CENPF/CENPQ/CCNB1/MAD1L1	19
BP	GO:0015893	drug transport	0.000653133	0.01019995	0.007847135	ATP1A2/SLC19A1/AQP5/SYT1/ARL6IP5/AQP1/CXCL12/CHRNA6/INHBA/TCN1/GAL/FOLR1/RGS4/SLC7A5/GJA1/SLC6A2/SYT12/SLC47A2/SLC11A1/SFXN1/FOLR2/SLC1A1/SYT8/RAB3B/SLC5A8/SLC22A1/ABCC2/CHRNA3/SLC7A11/SLC13A4/SLC44A4/SNCA/SLC6A9/NTSR1/CLDN1/HBE1/SLC13A5/SYT13/SLC13A3/ABAT/AGT	41
BP	GO:0048608	reproductive structure development	0.000655316	0.010207813	0.007853184	NUDT1/FGF10/CSF2/FANCA/AR/HOXA10/E2F7/KIF18A/CYP27B1/ZNF568/SPP1/BRCA2/PLK4/KIT/FLNA/CCNF/STK3/NR2F2/PLAC1/RSPO3/SLIT3/BRIP1/SFRP2/ANG/ASPM/INHBA/DMC1/STC2/DLX3/SRD5A2/ICAM1/WNT7B/FOXA1/ZP3/FOSL1/PTGIS/ADA/FOXC1/ID4/GJA1/NKX3-1/EGFR/GJB1/CITED2/FEM1B/BCL2/PTN/SLIT2/PPARG/PTGS2/SFRP1/SNAI1/LRRC6/FOXL2/TP63/CRIP1/TNC/WNT7A/SERPINF1/TCF21/HOXD13/STC1/SEMA3A/ROR2/PTX3/SOCS3/STAR/HOXA9/NKX2-1/SERPINA5…	72
BP	GO:0014032	neural crest cell development	0.00065795	0.010222626	0.00786458	FAM172A/CORO1C/NRP2/EDN3/SEMA4F/ERBB4/SOX10/EFNB1/SNAI2/SEMA3E/FOLR1/FOXC1/SEMA7A/SOX11/NRG1/HTR2B/SEMA3A/SEMA3C/HAND2/RET	20
BP	GO:0045840	positive regulation of mitotic nuclear division	0.000664755	0.010302007	0.007925651	CDCA5/CDT1/UBE2C/IGF1/DLGAP5/NUSAP1/AURKA/BTC/EDN3/TGFB1/SPHK1/IL1B/SMPD3/TGFA/IL1A	15
BP	GO:0030900	forebrain development	0.000668267	0.01033008	0.007947248	FGF10/E2F1/KIF14/LHX2/ATP2B4/RTN4R/WDR62/NDE1/PCM1/RELN/FLNA/STIL/NRP2/NR2F2/AQP1/CXCL12/LRRK2/SLITRK5/TACC3/EXT1/DCLK1/ERBB4/IGF2BP1/ASPM/INHBA/DLX1/FBXO45/DLX5/SLC2A1/LRP8/DLX2/PPARGC1A/WNT7B/NFIB/CDK5R1/ID4/SSTR1/SEMA7A/FEZ1/EGFR/CDK6/CRTAC1/KDM6B/MYH10/NRG1/PTN/SLIT2/EPHB2/BCL2A1/KIRREL3/LPAR1/RARB/BMP2/NEFL/WNT7A/SLC7A11/VAX2/CNTNAP2/WNT3A/PTCHD1/NR4A2/SEMA3A/PAX6/ANXA3/NKX2-1	65
BP	GO:0007589	body fluid secretion	0.000681877	0.010513706	0.008088517	FGF10/OAS2/STK39/AQP5/STATH/AQP1/ERBB4/UPRT/ALOX12B/GUCA2B/ATP7B/ADA/GJA1/WNK4/CDO1/CAV1/AGR2/SYTL2/ADORA1/CSN3/KCNN4/CHRM3	22
BP	GO:0032930	positive regulation of superoxide anion generation	0.000693821	0.010643849	0.00818864	TGFB1/FPR2/EGFR/CD177/CLEC7A/MAPT/F2RL1/AGT	8
BP	GO:0034755	iron ion transmembrane transport	0.000693821	0.010643849	0.00818864	SCARA5/TTYH1/TF/SLC11A1/SLC39A14/IFNG/SLC40A1/STEAP4	8
BP	GO:0034765	regulation of ion transmembrane transport	0.00070495	0.010787331	0.008299025	SCN7A/DLG2/XCL1/ATP1A2/HPCA/GNB5/FXYD1/STK39/TREM2/ATP2B4/TPCN1/CACNB4/KCNK15/RELN/SCN8A/MMP9/FLNA/PPIF/ARL6IP5/FGF14/EDN3/TGFB1/RGN/GPD1L/MYO5A/TMEM38B/CLCN2/PCSK9/GAL/NETO2/KCNB1/PPARGC1A/FHL1/CFTR/SCN3A/KCNJ16/RGS4/ADRA2A/GJA1/WNK4/KCNK13/KCNE3/KCNS3/CAV1/ATP1B3/CATSPER1/PLN/KCNQ1/EPHB2/S100A1/ABCB1/SCN2B/MEF2C/SHISA6/EHD3/TPCN2/TESC/P2RY6/ANK2/KCNAB1/CLIC6/NLGN1/CXCL11/IFNG/STAC2/CXCL10/CLIC5…	79
BP	GO:0031055	chromatin remodeling at centromere	0.00071565	0.010878195	0.00836893	CENPO/CENPN/CENPI/CENPL/CENPH/HJURP/CENPM/HELLS/OIP5/CENPQ/CENPA/CENPW/CENPV/CENPP	14
BP	GO:0043268	positive regulation of potassium ion transport	0.00071565	0.010878195	0.00836893	STK39/TREM2/FLNA/EDN3/GAL/FHL1/ADRA2A/WNK4/ATP1B3/KCNQ1/ANK2/NOS1AP/ADORA1/LRRC38	14
BP	GO:0042362	fat-soluble vitamin biosynthetic process	0.000719841	0.010878195	0.00836893	CYP27B1/CYP3A4/SNAI2/IL1B/TNF/SNAI1/IFNG	7
BP	GO:0071801	regulation of podosome assembly	0.000719841	0.010878195	0.00836893	FSCN1/ASAP1/CSF2/GSN/MSN/TNF/HCK	7
BP	GO:1902969	mitotic DNA replication	0.000719841	0.010878195	0.00836893	MCM2/CDC45/RAD51/MCM4/GINS1/BRCA2/MCM6	7
BP	GO:2000377	regulation of reactive oxygen species metabolic process	0.000722612	0.010892967	0.008380295	MMP3/FOXM1/ATP2B4/CD34/ABCD1/TGFB1/RGN/FBLN5/BRCA1/DDAH1/FPR2/NOXA1/CLU/ICAM1/IL1B/PTGIS/EGFR/ZC3H12A/BCL2/PLIN5/CAV1/CD177/CX3CR1/NOX4/PTGS2/TNF/CDKN1A/PID1/IFNG/CLEC7A/HP/MAPT/NOS1AP/CYP1B1/SNCA/PTX3/F2RL1/AGT	38
BP	GO:0015698	inorganic anion transport	0.000748934	0.011236446	0.008644543	FXYD1/TTYH1/CLCA4/TTYH3/SLC37A1/XPR1/SLC26A2/GABRP/GABRQ/TTYH2/CLCN2/SLC1A4/CLCN5/SLC4A4/CFTR/LRRC8E/WNK4/RACGAP1/LRRC8C/SLC11A1/SLC1A1/ABCB1/ANO8/P2RY6/CLIC6/BEST2/CLIC5/SLC12A2/SLC13A4/APOL1/SLC34A2/ANO5/ANO1/GLRB	34
BP	GO:0048638	regulation of developmental growth	0.000749096	0.011236446	0.008644543	AR/TTL/GOLGA4/CDK1/CDK4/RTN4R/MEIS1/IGF1/SPP1/SYT1/STK3/WWC1/TNFRSF12A/CXCL12/FLVCR1/SFRP2/SEMA4F/NTRK3/PI16/ERBB4/PLAC8/AGRN/STC2/RASAL1/NPY1R/GAL/CCNB1/ZP3/FSTL4/SEMA3E/DUSP10/CDK5R1/RGS4/FOXC1/GJA1/SEMA7A/BCL2/TP73/MUSK/CDKN1A/MEF2C/TGFBR3/SFRP1/AGR2/EPPK1/PIM1/MAPT/EFNA5/WNT3A/MYOZ1/WNT3/PLS1/SEMA3A/SEMA3C/BDNF/APOE/RIMS2/ATP8A2/SLC6A4/RBP4	60
BP	GO:0050000	chromosome localization	0.000754271	0.011286202	0.008682822	CDCA5/KIF14/KIF2C/TTL/SPAG5/KIF18A/NUF2/CDT1/NDE1/KIF22/CDCA8/DLGAP5/NDC80/CENPE/KIFC1/CENPF/CENPQ/CCNB1/MAD1L1	19
BP	GO:0046879	hormone secretion	0.000764333	0.011369514	0.008746916	BMP8A/FAM3D/MYRIP/SYTL4/SPP1/KLF7/SLC16A1/EDN3/PTPRN2/FAM3B/IL11/MYO5A/C1QTNF3/INHBA/ACVR1C/GAL/SLC2A1/KCNB1/NMB/IL1B/CFTR/NNAT/ITPR2/ICA1/ADRA2A/GJA1/NKX3-1/EGFR/KCNS3/SOX11/TFAP2B/CPE/OSM/SYBU/SMPD3/TNF/STX1A/SFRP1/SCG5/FOXL2/IFNG/CHRNA3/EFNA5/CPLX3/SLC44A4/BAIAP3/TNFSF11/ADORA1/ANO1/RIMS2/GPR27/RBP4/DPP4/ABAT/AGT	55
BP	GO:0032411	positive regulation of transporter activity	0.000767927	0.011369514	0.008746916	STK39/TREM2/RELN/FGF14/RGN/GAL/CFTR/WNK4/KCNE3/ATP1B3/EPHB2/S100A1/ABCB1/EHD3/TESC/P2RY6/ANK2/IFNG/STAC2/SGK1/NOS1AP/ARC/CCR2/NTSR1/LRRC38	25
BP	GO:1903510	mucopolysaccharide metabolic process	0.000767927	0.011369514	0.008746916	LYVE1/NDNF/OGN/CSGALNACT2/HMMR/TGFB1/CHST9/OMD/CHST2/PRELP/IL1B/CHST6/B3GNT3/STAB2/B3GNT4/CHST11/CSPG4/SMPD3/ACAN/PIM1/CHST7/FMOD/LUM/ST3GAL6/CHST1	25
BP	GO:0071216	cellular response to biotic stimulus	0.000768827	0.011369514	0.008746916	CSF2/EME1/CDK4/TREM2/PDCD4/SERPINE1/SASH1/IL36G/CXCL5/TGFB1/IL24/TNFAIP3/CD274/CCL3/ICAM1/PPARGC1A/IL1B/TFPI/CTSG/TNIP3/ZC3H12A/ABCA1/NLRP7/LCN2/CX3CR1/TLR2/TNF/CSF3/MEF2C/IL12A/CXCL11/HCK/CXCL10/CLEC7A/LTF/ABCC2/IL36RN/LILRA2/IL36A/TNFSF4/STAR/TXNIP/CXCL6/PPBP	44
BP	GO:0006631	fatty acid metabolic process	0.000769197	0.011369514	0.008746916	PLP1/ACOX2/CYP2B6/ACOT7/NAAA/BDH2/PNPLA3/MGLL/CYP2J2/ACOX3/PDK4/PCCA/HPGD/CRYL1/FADS3/ABCD1/FADS1/ACADL/RGN/FAAH2/DEGS1/PTGDS/MYO5A/CEACAM1/DAGLA/BRCA1/LOC344967/LIPG/CYP3A4/ALOX12B/APOC2/PPARGC1A/IL1B/CYP2F1/SLC27A6/EPHX2/APOC1/PTGIS/PRKAA2/CPT1C/TRIB3/CYP2C9/PLIN5/FA2H/CAV1/SCD/C3/ECHDC2/PPARG/PTGS2/ACSM1/ADH7/ALOX15/GSTA1/CYP2C19/CYP1B1/SNCA/PRKAR2B/GLYATL2/CYP2C18/ELOVL3/CYP2E1/CYP2S1/CYP1A1/…	65
BP	GO:0022600	digestive system process	0.000792174	0.011680717	0.008986335	FGF10/SNX10/STK39/AQP5/TFF3/TYMP/GCNT3/STATH/AQP1/VSIG1/TFF1/ADRA2A/WNK4/MUC4/KCNQ1/PTGER3/SGK1/SLC5A1/PLS1/KCNN4/MUC13/RBP4/CHRM3	23
BP	GO:0061458	reproductive system development	0.000798254	0.01174187	0.009033381	NUDT1/FGF10/CSF2/FANCA/AR/HOXA10/E2F7/KIF18A/CYP27B1/ZNF568/SPP1/BRCA2/PLK4/KIT/FLNA/CCNF/STK3/NR2F2/PLAC1/RSPO3/SLIT3/BRIP1/SFRP2/ANG/ASPM/INHBA/DMC1/STC2/DLX3/SRD5A2/ICAM1/WNT7B/FOXA1/ZP3/FOSL1/PTGIS/ADA/FOXC1/ID4/GJA1/NKX3-1/EGFR/GJB1/CITED2/FEM1B/BCL2/PTN/SLIT2/PPARG/PTGS2/SFRP1/SNAI1/LRRC6/FOXL2/TP63/CRIP1/TNC/WNT7A/SERPINF1/TCF21/HOXD13/STC1/SEMA3A/ROR2/PTX3/SOCS3/STAR/HOXA9/NKX2-1/SERPINA5…	72
BP	GO:0048863	stem cell differentiation	0.00080202	0.01176877	0.009054077	TEAD2/FAM172A/PSMD2/PSMB2/LMO2/PSME4/KIT/CORO1C/NRP2/HMGA2/EDN3/SEMA4F/ERBB4/SOX10/EFNB1/A2M/MSX2/SNAI2/PSMB9/FOXA1/SEMA3E/FRZB/FOLR1/FOXC1/SEMA7A/SOX11/POU6F2/CDK6/SHC4/OSM/NRG1/TP73/PTN/MEF2C/SFRP1/TP63/TRIM6/WNT7A/LMO1/HTR2B/WNT10A/WNT3A/WNT3/SEMA3A/SEMA3C/HAND2/RET	47
BP	GO:0045444	fat cell differentiation	0.000810313	0.011861809	0.009125654	FGF10/E2F1/LAMB3/GDF10/MMP11/RORC/SOCS1/ALDH6A1/STK3/HMGA2/SFRP2/TGFB1/PLAC8/IL11/C1QTNF3/LMO3/MSX2/SORT1/ZBTB16/RUNX1T1/SNAI2/PPARGC1A/FRZB/DUSP10/ID4/ITGA6/ZC3H12A/TRIB3/PRDM16/LRG1/LRRC8C/TFAP2B/PPARG/PTGS2/TNF/SFRP1/FNDC5/BMP2/WNT5B/WNT3A/STEAP4/NR4A2	42
BP	GO:0046677	response to antibiotic	0.000820651	0.011984264	0.009219863	ECT2/CBX8/CDK1/TRPM2/STAT1/HPGD/PPIF/AQP1/ADCY6/LRRK2/TYMS/NTRK3/SPHK1/PCNA/TNFAIP3/RSRC1/TIMELESS/AOC3/CCL7/GSN/CLU/SCGB1A1/CA3/ICAM1/CFTR/COL1A1/GGH/FOSL1/RHOB/ITPR2/RGS4/ADA/ZC3H12A/CDO1/BCL2/KDM6B/LCN2/SMPD3/CSF3/MEF2C/ADH7/PDGFD/CRIP1/NEFL/TNC/HP/ADCY2/CYP1B1/EFNA5/STAR/CLDN1/TXNIP/CYP2E1/CYP1A1/RBP4/PENK/ABAT	57
BP	GO:0030326	embryonic limb morphogenesis	0.00082798	0.012024611	0.009250903	HOXD10/GNA12/HOXA10/HOXC10/FLVCR1/SFRP2/SHOX2/HOXD9/FZD6/DLX5/EN1/MSX2/FBN2/ZBTB16/SALL4/GJA1/CHST11/RARB/CYP26B1/PBX1/TP63/WNT7A/HOXD13/WNT3/ROR2/HAND2/HOXA9	27
BP	GO:0035113	embryonic appendage morphogenesis	0.00082798	0.012024611	0.009250903	HOXD10/GNA12/HOXA10/HOXC10/FLVCR1/SFRP2/SHOX2/HOXD9/FZD6/DLX5/EN1/MSX2/FBN2/ZBTB16/SALL4/GJA1/CHST11/RARB/CYP26B1/PBX1/TP63/WNT7A/HOXD13/WNT3/ROR2/HAND2/HOXA9	27
BP	GO:0055074	calcium ion homeostasis	0.000829352	0.012024611	0.009250903	XCL1/ATP1A2/SNX10/ATP2B4/TPCN1/TRPM2/CYP27B1/CYSLTR1/ATP13A3/CCL23/CCL14/CXCL12/EDN3/TGFB1/RGN/RIC3/MYO5A/TMEM38B/TMTC2/CD24/STC2/PDE6A/CCL3/CCL7/FPR2/ABL2/ITGAV/NMB/PML/ATP2B1/CCL11/EPHX2/CCL28/ATP7B/ITPR2/GJA1/NCS1/BCL2/TFAP2B/KL/CAV1/CCL21/CX3CR1/PLN/TAC4/ATP2A3/CXCR1/LPAR1/PTGER3/CHRNA7/TPCN2/P2RY6/SCGN/ANK2/SLC35G1/TGM2/CXCL11/TNNI3/CXCL10/LPAR6/TRPC1/TRPV6/ATP13A4/HTR2B/STC1/F2RL2/SNCA/CXCR…	77
BP	GO:0030048	actin filament-based movement	0.000865383	0.012513375	0.009626924	ATP1A2/NUP155/MYO1B/FLNA/GPD1L/MYO5A/GJC1/PDPN/DSG2/GJA1/KCNE3/DES/MYH10/CAV1/PLN/KCNQ1/TNNI2/SCN2B/ANK2/TNNI3/TTN/NOS1AP/TMOD1/STC1/ADORA1/TNNT3/MYH8/NEB/TNNT1	29
BP	GO:0007178	transmembrane receptor protein serine/threonine kinase signaling pathway	0.000867182	0.012513375	0.009626924	GREM2/FGF10/BMP8A/TMEM100/CILP/RASL11B/CHRDL1/GDF10/SOST/PDCD4/FERMT1/HPGD/TTK/HIPK2/ATOH8/RBPMS/SFRP2/TOB1/TGFB1/SMAD9/TGIF2/INHBA/ACVR1C/DLX1/DLX5/ITGA3/MSX2/FBN2/PML/PPM1L/ZNF423/FOLR1/BMP3/SOX11/CITED2/PRDM16/LRG1/NPNT/TFAP2B/CAV1/VASN/CHST11/SMPD3/CAV2/TGFBR3/SFRP1/ONECUT1/ONECUT2/PMEPA1/BMP2/LTBP1/RGMA/FBN1/USP9Y/FMOD/ROR2/HTRA4/CGN/NKX2-1/CIDEA	60
BP	GO:1904062	regulation of cation transmembrane transport	0.000873833	0.012579467	0.009677771	DLG2/XCL1/ATP1A2/HPCA/GNB5/FXYD1/STK39/TREM2/ATP2B4/CACNB4/RELN/MMP9/FLNA/PPIF/FGF14/EDN3/TGFB1/RGN/GPD1L/MYO5A/TMEM38B/PCSK9/GAL/NETO2/PPARGC1A/FHL1/RGS4/ADRA2A/WNK4/KCNE3/CAV1/ATP1B3/PLN/KCNQ1/EPHB2/S100A1/SCN2B/MEF2C/SHISA6/EHD3/TESC/P2RY6/ANK2/KCNAB1/NLGN1/CXCL11/IFNG/STAC2/CXCL10/NEFL/TRPC1/NOS1AP/ARC/SNCA/CCR2/NTSR1/ANXA3/LRRC38/AGT	59
BP	GO:0001933	negative regulation of protein phosphorylation	0.000924007	0.01322194	0.010172045	NDRG2/KAT2B/ZNF675/FOXM1/PDCD4/DUSP14/PLK1/PAQR3/SOCS1/CORO1C/SOCS4/NR2F2/SPRY4/SFRP2/LRRK2/TGFB1/DEPTOR/NTRK3/RGN/GPD1L/PSCA/CEACAM1/TNFAIP3/LMO3/MECOM/PARP14/DUSP9/CCNB1/RANBP9/PPARGC1A/TIMP3/IL1B/PRKAR1B/SPRY1/DUSP10/RGS4/DUSP26/ZC3H12A/TRIB3/DUSP7/GBP1/PBK/CAV1/SLIT2/DUSP2/EPHB2/VPS25/PPP1R1B/SPRY2/ZBED3/CDKN1A/PTK6/SFRP1/PKIB/TESC/RPS6KA6/PID1/IFNG/PRR5L/PMEPA1/DUSP5/SNCA/IGFBP3/PRKAR2B/SERP…	71
BP	GO:0060337	type I interferon signaling pathway	0.000924992	0.01322194	0.010172045	MMP12/IRF6/ISG15/OASL/OAS2/OAS3/RSAD2/BST2/STAT1/IFI27/IFI6/IFIT1/USP18/IFIT3/IFI35/XAF1/IFITM1/MX1/FADD/IFIT2/MX2/TRIM6	22
BP	GO:0071357	cellular response to type I interferon	0.000924992	0.01322194	0.010172045	MMP12/IRF6/ISG15/OASL/OAS2/OAS3/RSAD2/BST2/STAT1/IFI27/IFI6/IFIT1/USP18/IFIT3/IFI35/XAF1/IFITM1/MX1/FADD/IFIT2/MX2/TRIM6	22
BP	GO:0006979	response to oxidative stress	0.000934096	0.01332074	0.010248055	NUDT1/ACOX2/ECT2/CDK2/MMP3/CBX8/CDK1/SOD3/TRPM2/MELK/GPX3/ANGPTL7/NEIL1/MMP9/STAT1/PPIF/ABCD1/ARL6IP5/AQP1/APOD/RBPMS/LRRK2/CCNA2/SPHK1/RGN/PCNA/S100A7/NME5/TNFAIP3/FBLN5/STC2/SOD2/SCGB1A1/CA3/ALDH3B1/PPARGC1A/PML/BRF2/DHRS2/COL1A1/FOSL1/RHOB/PRKAA2/ADA/EGFR/ZC3H12A/LPO/BCL2/KDM6B/LCN2/NCF2/SMPD3/NOX4/PTGS2/TNF/PDGFD/PRR5L/ABCC2/HP/MAPT/SLC7A11/CYP1B1/KRT1/TXNRD1/SNCA/DUOX1/NR4A2/CCL19/STAR/TXNIP…	74
BP	GO:0003416	endochondral bone growth	0.000960992	0.013640253	0.010493866	COL14A1/COL7A1/VIT/POC1A/MSX2/DDR2/MMP13/COL12A1/BNC2/MATN1/RARB/STC1/ECM1	13
BP	GO:0007080	mitotic metaphase plate congression	0.000960992	0.013640253	0.010493866	CDCA5/KIF14/KIF2C/KIF18A/NUF2/CDT1/KIF22/CDCA8/NDC80/CENPE/KIFC1/CCNB1/MAD1L1	13
BP	GO:0000083	regulation of transcription involved in G1/S transition of mitotic cell cycle	0.000982931	0.013886752	0.010683505	CDC6/E2F1/CDC45/ORC1/E2F7/CDT1/CCNE1/TYMS/PCNA/KLF11	10
BP	GO:0007271	synaptic transmission, cholinergic	0.000982931	0.013886752	0.010683505	CHRNA5/RIC3/CHRNA6/LAMA2/LYPD1/CHRNA7/ACHE/CHRNA3/APOE/CHRM3	10
BP	GO:0060349	bone morphogenesis	0.001007394	0.014199345	0.010923992	COL14A1/COL7A1/VIT/SFRP2/SHOX2/TGFB1/POC1A/SP5/DLX5/MSX2/FREM1/COL1A1/DHRS3/SERPINH1/FOXC1/MMP13/COL13A1/COL12A1/SMPD3/MATN1/MEF2C/RARB/CYP26B1/LTF/STC1	25
BP	GO:0061098	positive regulation of protein tyrosine kinase activity	0.001014772	0.014270238	0.010978532	RELN/CD24/LRP8/DOCK3/AFAP1L2/ADRA2A/GPRC5B/NRG1/NOX4/TGFA/WNT3A/ADORA1/BDNF/DOK7/AGT	15
BP	GO:0045066	regulatory T cell differentiation	0.001018212	0.014285537	0.010990302	FANCA/SOCS1/TGFB1/FUT7/DUSP10/TNFRSF18/CTLA4/IFNG/LILRB4/LAG3/TNFSF4	11
BP	GO:0042770	signal transduction in response to DNA damage	0.001021952	0.014304974	0.011005256	E2F1/CDK2/CHEK1/E2F7/DTL/CDK1/FOXM1/MAD2L2/CDC25C/PLK1/BRCA2/AURKA/ATAD5/GTSE1/HIPK2/PCNA/MUC1/BRCA1/CCNB1/SNAI2/PML/BID/CDKN1A/PMAIP1/SNAI1/RPS6KA6/NDRG1/STK33	28
BP	GO:0038034	signal transduction in absence of ligand	0.001027384	0.014315035	0.011012997	FGF10/CSF2/SRPX/IFI6/INHBA/SNAI2/ITGAV/IL1B/EYA2/BCL2/LCN2/EYA1/FADD/BCL2A1/TNF/IL1A/BCL2L10/RET	18
BP	GO:0097192	extrinsic apoptotic signaling pathway in absence of ligand	0.001027384	0.014315035	0.011012997	FGF10/CSF2/SRPX/IFI6/INHBA/SNAI2/ITGAV/IL1B/EYA2/BCL2/LCN2/EYA1/FADD/BCL2A1/TNF/IL1A/BCL2L10/RET	18
BP	GO:0015711	organic anion transport	0.001038095	0.014431181	0.011102351	ATP1A2/SLC7A6/SLC2A6/SLC19A1/SLC3A2/STK39/PLA2G2A/CA9/SLCO1A2/SYT1/SLC37A1/SLC26A2/SLC16A1/ABCD1/ARL6IP5/AQP1/CEACAM1/SLC10A4/SLC1A4/SLC2A1/SLC35A3/APOC2/SLC16A7/PDPN/CA3/NMB/IL1B/ATP8B3/SLC4A4/CFTR/SLC27A6/APOC1/ATP10B/CA13/FOLR1/LRRC8E/RGS4/PRKAA2/ABCC4/SLC7A5/GJA1/CPT1C/TNFRSF11A/PPFIA1/LRRC8C/SLC11A1/ABCA1/SFXN1/FOLR2/CA4/SLC1A1/PPARG/ABCB1/STX1A/ABCA12/SLC16A6/AQP9/SLC7A4/SLCO2B1/SLC5A8/ABCC…	78
BP	GO:0043586	tongue development	0.001040824	0.014436092	0.01110613	HOXC13/KIT/EGFR/PRDM16/BNC2/CYP26B1/WNT10A/HAND2	8
BP	GO:0045834	positive regulation of lipid metabolic process	0.001044239	0.014450465	0.011117186	STARD4/ZBTB20/KIT/ABCD1/TGFB1/RGN/SORBS1/APOC2/FPR2/PPARGC1A/IL1B/ZP3/APOC1/PLIN5/CCL21/PPARG/SMPD3/PTGS2/TNF/IFNG/FGF1/VAV3/HTR2B/ADORA1/CCL19/STAR/APOE/FLT3/AADAC/AGT	30
BP	GO:0048562	embryonic organ morphogenesis	0.001048818	0.014480844	0.011140558	HOXD10/HOXC9/FGF10/TEAD2/HOXB7/MFAP2/STIL/HIPK2/FLVCR1/SHOX2/HOXD9/HOXA2/FZD6/MTHFD1L/HOXB3/CTHRC1/DLX5/FBN2/FZD2/DLX2/COL11A1/PTK7/FRZB/HOXB2/FOLR1/SOBP/GJA1/SOX11/CHST11/EYA1/HOXA4/EPHB2/MICAL2/SPRY2/MEF2C/RARB/FOXL2/LRIG1/EFEMP1/TCF21/VAX2/FBN1/SLC44A4/WNT3A/SLITRK6/ROR2/PAX6/HAND2/NDRG4/ATP8A2/RBP4	51
BP	GO:0001823	mesonephros development	0.001057111	0.014517293	0.0111686	HOXD11/FGF10/HOXB7/KIF26B/TGFB1/ZBTB16/FMN1/SPRY1/FOXC1/PGF/NPNT/BCL2/SLIT2/EYA1/SFRP1/CRLF1/RARB/PBX1/BMP2/FGF1/TCF21/RET/AGT	23
BP	GO:2000379	positive regulation of reactive oxygen species metabolic process	0.001057111	0.014517293	0.0111686	TGFB1/RGN/DDAH1/FPR2/CLU/ICAM1/IL1B/EGFR/ZC3H12A/CD177/NOX4/PTGS2/TNF/CDKN1A/PID1/IFNG/CLEC7A/MAPT/NOS1AP/SNCA/PTX3/F2RL1/AGT	23
BP	GO:0043407	negative regulation of MAP kinase activity	0.001058627	0.014517293	0.0111686	ZNF675/PDCD4/DUSP14/PAQR3/SPRY4/SFRP2/DUSP9/IL1B/SPRY1/DUSP10/RGS4/DUSP7/CAV1/DUSP2/SPRY2/SFRP1/DUSP5/SERPINB3/APOE	19
BP	GO:0048771	tissue remodeling	0.001076495	0.014729069	0.011331525	FGF10/SNX10/ZNF675/PDK4/SPP1/LEPR/RSPO3/TGFB1/CEACAM1/TNFAIP3/CTHRC1/GPNMB/TFRC/AGER/FOXC1/IGFBP5/GJA1/EGFR/TNFRSF11A/CAV1/PTN/CSPG4/NOX4/MEF2C/IL20RA/SFRP1/IL1A/TGM2/ELF3/CCR2/HRG/TNFSF11/SEMA3C/HAND2/AGT	35
BP	GO:0045778	positive regulation of ossification	0.001078958	0.01472959	0.011331926	ISG15/IGF1/SFRP2/TGFB1/CTHRC1/MSX2/FBN2/ZBTB16/WNT7B/ATP2B1/DDR2/GDPD2/SOX11/NPNT/KL/IFITM1/PTN/MEF2C/TP63/LTF/BMP2	21
BP	GO:0090288	negative regulation of cellular response to growth factor stimulus	0.001099368	0.01496924	0.011516296	GREM2/RASL11B/CHRDL1/SOST/HIPK2/SPRY4/CASK/SFRP2/TOB1/TGFB1/DLX1/FBN2/SPRY1/PRDM16/CAV1/VASN/CHST11/SLIT2/SPRY2/CAV2/TGFBR3/SFRP1/ONECUT1/SHISA2/ONECUT2/PMEPA1/LTBP1/FBN1/HRG/HTRA4/NKX2-1/CIDEA/AGT	33
BP	GO:0070838	divalent metal ion transport	0.001102256	0.01496924	0.011516296	XCL1/ATP1A2/PDE2A/HPCA/GNB5/NIPA1/SLC3A2/ATP2B4/TPCN1/TRPM2/CYP27B1/CACNB4/CYSLTR1/SLC39A4/SLC39A6/CXCL12/CASK/HOMER3/FGF14/TGFB1/RGN/PANX1/MYO5A/TMEM38B/BSPRY/STC2/CCL3/ICAM1/ITGAV/PML/ATP2B1/ITPR2/RGS4/ADRA2A/GJA1/TRPV3/KCNE3/NCS1/BCL2/SLC11A1/CAV1/CCL21/CATSPER1/PLN/S100A1/RAMP1/PTGS2/ATP2A3/EHD3/CHRNA7/TPCN2/P2RY6/ANK2/SLC35G1/IL16/CXCL11/SLC39A14/IFNG/STAC2/CXCL10/SLC40A1/PKD2L1/TRPC1/NOS1AP…	78
BP	GO:0019216	regulation of lipid metabolic process	0.001105679	0.01496924	0.011516296	RBL1/CDK4/STARD4/CYP27B1/PDK4/ZBTB20/RORC/SOCS1/KIT/ABCD1/HMGCS2/APOD/FADS1/TGFB1/ACADL/SPHK1/RGN/SQLE/CEACAM1/PIK3R1/CLCN2/SORBS1/SIN3B/BRCA1/GAL/APOC2/FPR2/SNAI2/PPARGC1A/IL1B/LPCAT1/ZP3/EPHX2/APOC1/PRKAA2/ADRA2A/TRIB3/PLIN5/ABCA1/CAV1/CCL21/SCD/C3/TM7SF2/PPARG/SMPD3/PTGS2/TNF/SNAI1/DHCR7/IFNG/BMP2/FGF1/VAV3/HTR2B/TXNRD1/SNCA/ADORA1/CCL19/SOCS3/STAR/G0S2/APOE/CIDEA/FLT3/CYP1A1/AADAC/AGT	68
BP	GO:0030308	negative regulation of cell growth	0.001115508	0.01496924	0.011516296	RTN4R/CYP27B1/SPP1/BST2/SLIT3/SFRP2/SEMA4F/TGFB1/PI16/INHBA/GAL/PML/FHL1/RERG/FSTL4/SCGB3A1/SEMA3E/FRZB/GNG4/CDK5R1/RGS4/GJA1/SEMA7A/SMARCA2/BCL2/SLIT2/PPARG/CDKN1A/SFRP1/WNT3A/WNT3/FBP1/HRG/SEMA3A/SEMA3C/AGT	36
BP	GO:0045104	intermediate filament cytoskeleton organization	0.001116849	0.01496924	0.011516296	KRT16/KRT17/KRT14/GFAP/EVPL/DES/PPL/EPPK1/KRT9/NEFL/TCHH/KRT6C/PKP1/ATP8A2	14
BP	GO:1902749	regulation of cell cycle G2/M phase transition	0.001126725	0.01496924	0.011516296	CDC6/CLSPN/CDK2/ORC1/CEP72/TPX2/CHEK1/TUBA1A/CEP152/KIF14/HAUS8/DTL/CDK1/DBF4B/PSMD2/CDK4/CDC25A/NEK2/PSMB2/NDE1/CDC25B/CDC25C/AURKB/PLK1/PSME4/PCM1/PLK4/AURKA/ATAD5/GTSE1/HMGA2/HMMR/CENPF/HUS1B/BRCA1/CCNB1/PSMB9/FHL1/PBX1/PRKAR2B	40
BP	GO:0006069	ethanol oxidation	0.001128545	0.01496924	0.011516296	ADH4/ADH1B/ADH1A/ADH7/ADH1C/ALDH1A1	6
BP	GO:0019755	one-carbon compound transport	0.001128545	0.01496924	0.011516296	AQP5/AQP1/AQP3/AQP7/AQP9/UPK3A	6
BP	GO:0042340	keratan sulfate catabolic process	0.001128545	0.01496924	0.011516296	OGN/OMD/PRELP/ACAN/FMOD/LUM	6
BP	GO:0046541	saliva secretion	0.001128545	0.01496924	0.011516296	FGF10/AQP5/STATH/AQP1/KCNN4/CHRM3	6
BP	GO:0048934	peripheral nervous system neuron differentiation	0.001128545	0.01496924	0.011516296	HOXD10/HOXD9/ISL2/ONECUT2/HAND2/ETV1	6
BP	GO:0048935	peripheral nervous system neuron development	0.001128545	0.01496924	0.011516296	HOXD10/HOXD9/ISL2/ONECUT2/HAND2/ETV1	6
BP	GO:0072578	neurotransmitter-gated ion channel clustering	0.001128545	0.01496924	0.011516296	RELN/SHISA6/NLGN1/SLC7A11/APOE/GLRB	6
BP	GO:0000724	double-strand break repair via homologous recombination	0.0011533	0.015168624	0.011669689	MCM2/FEN1/CDC45/CHEK1/RAD51/MMS22L/MCM4/GINS2/RAD54L/FANCB/MAD2L2/GINS4/RAD51AP1/MCM7/MCM5/BRCA2/XRCC2/MCM8/RFWD3/POLQ/MCM6/RMI2/HUS1B/TIMELESS/DMC1/BRCA1/RECQL4/FIGN	28
BP	GO:0006766	vitamin metabolic process	0.0011533	0.015168624	0.011669689	AOX1/SLC19A1/FLAD1/CYP27B1/PCCA/PDXP/RGN/CBR3/MTHFD1L/TCN1/CYP3A4/SLC2A1/SNAI2/IL1B/FOLR1/LRAT/ACPP/FOLR2/RBP1/ALDH1L1/TNF/SNAI1/IFNG/CYP26B1/SLC2A3/CYB5A/CYP1A1/CYP26A1	28
BP	GO:0010820	positive regulation of T cell chemotaxis	0.001153565	0.015168624	0.011669689	XCL1/XCL2/STK39/S100A7/CCL21/CCL27/CCR2	7
BP	GO:0050711	negative regulation of interleukin-1 secretion	0.001153565	0.015168624	0.011669689	TNFAIP3/SERPINB1/PML/ZC3H12A/NLRP7/IL1R2/CARD18	7
BP	GO:0030203	glycosaminoglycan metabolic process	0.001167569	0.015317478	0.011784207	LYVE1/NDNF/OGN/CSGALNACT2/HMMR/TGFB1/EXT1/CHST9/OMD/AGRN/CHST2/PRELP/HS3ST1/IL1B/GALNT5/CHST6/B3GNT3/FOXC1/STAB2/B3GNT4/CHST11/CSPG4/SMPD3/ACAN/PIM1/CHST7/FMOD/LUM/ST3GAL6/CHST1/PGLYRP4/HS3ST2	32
BP	GO:0016049	cell growth	0.001169928	0.015317478	0.011784207	SORBS2/FAM107A/KIF14/TTL/GOLGA4/MAD2L2/LHX2/RTN4R/TMEM97/CYP27B1/IGF1/PLXNA1/SPP1/KRT17/SYT1/AURKA/BST2/NRP2/LGI1/SLIT3/TNFRSF12A/CXCL12/SFRP2/SEMA4F/TGFB1/NTRK3/SPHK1/DCLK1/PI16/COBL/CEACAM1/INHBA/FBLN5/RASAL1/GAL/PML/FHL1/RERG/FSTL4/SCGB3A1/SEMA3E/FRZB/GNG4/CHPT1/CDK5R1/RGS4/IGFBP5/GJA1/SEMA7A/SMARCA2/EGFR/BCL2/SLIT2/PPARG/CDKN1A/NANOS1/EPB41L3/SFRP1/FOXL2/SGK1/MAPT/EFNA5/SLC44A4/IGFBP3/WNT3A/N…	78
BP	GO:0048662	negative regulation of smooth muscle cell proliferation	0.001174094	0.015338967	0.011800739	NDRG2/PDCD4/OGN/APOD/ANG/TNFAIP3/SOD2/PPARGC1A/IGFBP5/PPARG/CDKN1A/MEF2C/IL12A/IFNG/IGFBP3/CNN1/NDRG4	17
BP	GO:0090092	regulation of transmembrane receptor protein serine/threonine kinase signaling pathway	0.001196579	0.015599175	0.012000925	GREM2/FGF10/BMP8A/CILP/RASL11B/CHRDL1/GDF10/SOST/FERMT1/TTK/HIPK2/RBPMS/SFRP2/TOB1/TGFB1/INHBA/DLX1/ITGA3/MSX2/FBN2/ZNF423/FOLR1/BMP3/SOX11/CITED2/PRDM16/LRG1/NPNT/TFAP2B/CAV1/VASN/CHST11/CAV2/TGFBR3/SFRP1/ONECUT1/ONECUT2/PMEPA1/BMP2/LTBP1/FBN1/HTRA4/NKX2-1/CIDEA	44
BP	GO:1900271	regulation of long-term synaptic potentiation	0.001211406	0.015758649	0.012123613	FAM107A/RELN/AGER/PTN/CX3CR1/EPHB2/CHRNA7/SCGN/PPP1R9A/ARC/IGSF11/ADORA1/APOE	13
BP	GO:0006836	neurotransmitter transport	0.001226139	0.015916226	0.012244842	CSF2/ATP1A2/NAAA/APBA2/GIT1/SYT1/ARL6IP5/AQP1/CHRNA5/CASK/LRRK2/GABRQ/PTPRN2/CHRNA6/SLC18A3/ICA1/RGS4/ADA/SLC6A2/SYT12/PPFIA1/NCS1/SLC1A1/PFN2/SYT8/RAB3B/STX1A/MEF2C/GAD1/NLGN1/SLC22A1/PPP1R9A/SV2B/CHRNA3/WNT7A/SLC7A11/CPLX3/ERC2/SLC44A4/SNCA/SLC6A9/NTSR1/BAIAP3/TNFSF11/RIMS2/CADPS2/SLC6A4/ABAT	48
BP	GO:0097530	granulocyte migration	0.001234749	0.015918526	0.012246612	XCL1/XCL2/CCL23/IL36G/CCL14/CXCL5/EDN3/S100A7/CXCL17/CCL3/CCL7/IL1B/CCL11/JAM3/CCL21/CD177/SLIT2/CXCR1/CXCL11/CXCL10/IL36RN/VAV3/CXCR2/IL36A/CCL19/CCL8/CXCL6/PPBP/CCL20	29
BP	GO:0090025	regulation of monocyte chemotaxis	0.001236765	0.015918526	0.012246612	SERPINE1/CXCL12/S100A7/CXCL17/PLA2G7/FPR2/SLIT2/CXCL10/CCR2	9
BP	GO:2000679	positive regulation of transcription regulatory region DNA binding	0.001236765	0.015918526	0.012246612	IGF1/HMGA2/TGFB1/FOXC1/IFNG/TRIM6/WNT3A/PAX6/HAND2	9
BP	GO:0007044	cell-substrate junction assembly	0.001239418	0.015918526	0.012246612	FAM107A/LAMC2/MYOC/LAMB3/ARHGAP6/CORO1C/APOD/KRT14/LAMA3/ITGB4/SORBS1/FMN1/PHLDB2/ITGA6/BCL2/LIMCH1/ITGA5/SFRP1/COL17A1/EFNA5/HRG/EPHA3	22
BP	GO:0048709	oligodendrocyte differentiation	0.001239418	0.015918526	0.012246612	PLP1/ASPA/TGFB1/DAAM2/NKX6-2/DLX1/SOX10/DLX2/GSN/CLU/DUSP10/ID4/SOX11/FA2H/NRG1/TP73/PTN/TLR2/PPARG/LPAR1/PAX6/NKX2-1	22
BP	GO:0051899	membrane depolarization	0.001253788	0.016035292	0.012336443	SCN7A/ATP1A2/MYOC/CACNB4/SCN8A/ABCD1/LRRK2/IFI6/GPD1L/CHRNA6/FHL1/SCN3A/GJA1/BCL2/CAV1/SCN2B/MLLT11/ANK2/BEST2/NTSR1/SCN2A	21
BP	GO:1901992	positive regulation of mitotic cell cycle phase transition	0.001253788	0.016035292	0.012336443	CDC6/MTBP/FGF10/CDC45/CDCA5/DTL/CDK1/DBF4B/CDT1/CDK4/CDC25A/UBE2C/CDC25B/CDC25C/DLGAP5/CCNE1/TGFB1/CCNB1/EGFR/PBX1/CYP1A1	21
BP	GO:0045765	regulation of angiogenesis	0.001256961	0.016038493	0.012338905	MEOX2/TSPAN12/ADAM12/SERPINE1/SASH1/SRPX2/STAT1/CD34/AQP1/HIPK2/TNFRSF12A/HMGA2/SFRP2/SPHK1/RHOJ/KLK3/CEACAM1/TNFAIP3/AMOT/BRCA1/TNFSF12/DDAH1/GPNMB/SPINK5/PML/IL1B/CCL11/SEMA3E/RHOB/PTGIS/FOXC1/PGF/ZC3H12A/ECSCR/LRG1/COL4A2/ITGA5/C3/PTN/CX3CR1/SMOC2/PPARG/C6/S100A1/PTGS2/SPRY2/ISM1/SFRP1/CHRNA7/IL1A/CXCL10/FGF1/SERPINF1/CYP1B1/KRT1/CXCR2/CCR2/ECM1/HRG/COL4A3/CMA1/ANXA3/F3/AGT	64
BP	GO:1903844	regulation of cellular response to transforming growth factor beta stimulus	0.001259319	0.016038493	0.012338905	RASL11B/FERMT1/HIPK2/TGFB1/DLX1/ITGA3/FBN2/FOLR1/SOX11/CITED2/PRDM16/LRG1/NPNT/CAV1/VASN/CHST11/CAV2/TGFBR3/ONECUT1/ONECUT2/PMEPA1/LTBP1/FBN1/HTRA4/NKX2-1/CIDEA	26
BP	GO:0050673	epithelial cell proliferation	0.001269572	0.016135247	0.012413341	MMP12/IRF6/EHF/FGF10/AR/UHRF1/IGF1/FERMT1/BRCA2/KIT/STAT1/NRP2/CD34/NR2F2/CDH3/LOXL2/ATOH8/CXCL12/CASK/SFRP2/TGFB1/ANG/RGN/FGF7/CEACAM1/TNFAIP3/SERPINB1/DLX5/TNFSF12/SNAI2/EFNB2/SLURP1/CCL11/NFIB/DUSP10/KRT4/PGF/IGFBP5/GJA1/NKX3-1/EGFR/SOX11/CDK6/LRG1/CAV1/PTN/EYA1/PPARG/TGFA/TNF/CAV2/MEF2C/TGFBR3/SFRP1/EPPK1/TP63/BMP2/FGF1/EGR3/COL8A1/WNT7A/SERPINF1/HTR2B/IGFBP3/WNT3A/ECM1/TNFSF11/PAX6/ODAM/APOE…	71
BP	GO:0006469	negative regulation of protein kinase activity	0.001291055	0.016338878	0.012570001	KAT2B/ZNF675/PDCD4/DUSP14/PLK1/PAQR3/SOCS1/CORO1C/SOCS4/NR2F2/SPRY4/SFRP2/DEPTOR/RGN/CEACAM1/TNFAIP3/DUSP9/IL1B/PRKAR1B/SPRY1/DUSP10/RGS4/DUSP26/TRIB3/DUSP7/CAV1/DUSP2/EPHB2/VPS25/PPP1R1B/SPRY2/CDKN1A/PTK6/SFRP1/PKIB/TESC/IFNG/DUSP5/PRKAR2B/SERPINB3/SOCS3/APOE/PTPRT	43
BP	GO:0000725	recombinational repair	0.001299042	0.016338878	0.012570001	MCM2/FEN1/CDC45/CHEK1/RAD51/MMS22L/MCM4/GINS2/RAD54L/FANCB/MAD2L2/GINS4/RAD51AP1/MCM7/MCM5/BRCA2/XRCC2/MCM8/RFWD3/POLQ/MCM6/RMI2/HUS1B/TIMELESS/DMC1/BRCA1/RECQL4/FIGN	28
BP	GO:0030010	establishment of cell polarity	0.001299042	0.016338878	0.012570001	FSCN1/FGF10/MAD2L1/KIF26B/NDE1/ALPK2/PLK1/FERMT1/NDC80/WWC1/KIF20B/AMOT/CENPA/GSN/MSN/PTK7/SPRY1/FEZ1/JAM3/CCL21/MPP7/SPRY2/CYP26B1/WNT7A/EPHB1/CCL19/PAX6/LAMA1	28
BP	GO:1903825	organic acid transmembrane transport	0.001299042	0.016338878	0.012570001	ATP1A2/SLC7A6/SLC19A1/SLC3A2/STK39/SLC16A1/ARL6IP5/SLC1A4/SLC16A7/PDPN/FOLR1/LRRC8E/RGS4/PRKAA2/SLC7A5/LRRC8C/FOLR2/SLC1A1/AQP9/SLC7A4/SLC5A8/SLC7A11/SLC13A4/SLC6A9/NTSR1/SLC13A5/SLC13A3/AGT	28
BP	GO:1905039	carboxylic acid transmembrane transport	0.001299042	0.016338878	0.012570001	ATP1A2/SLC7A6/SLC19A1/SLC3A2/STK39/SLC16A1/ARL6IP5/SLC1A4/SLC16A7/PDPN/FOLR1/LRRC8E/RGS4/PRKAA2/SLC7A5/LRRC8C/FOLR2/SLC1A1/AQP9/SLC7A4/SLC5A8/SLC7A11/SLC13A4/SLC6A9/NTSR1/SLC13A5/SLC13A3/AGT	28
BP	GO:0002792	negative regulation of peptide secretion	0.001310778	0.016452433	0.012657362	BMP8A/FAM3D/SYTL4/CD200R1/RSAD2/KLF7/IL33/SSC5D/CD34/C1QTNF3/TNFAIP3/SERPINB1/ACVR1C/KCNB1/PML/IL1B/TNFRSF4/ADRA2A/ZC3H12A/GBP1/NLRP7/TNF/SFRP1/IL1R2/IL27RA/IL36RN/CARD18/APOE/CIDEA/F2RL1	30
BP	GO:0021772	olfactory bulb development	0.001324444	0.01652156	0.012710544	KIF14/LHX2/LRRK2/EXT1/ERBB4/DLX5/DLX2/CRTAC1/SLIT2/SEMA3A	10
BP	GO:0045940	positive regulation of steroid metabolic process	0.001324444	0.01652156	0.012710544	STARD4/PPARGC1A/IL1B/APOC1/TNF/IFNG/FGF1/STAR/APOE/AGT	10
BP	GO:1902751	positive regulation of cell cycle G2/M phase transition	0.001324444	0.01652156	0.012710544	DTL/CDK1/DBF4B/CDK4/CDC25A/CDC25B/CDC25C/ATAD5/CCNB1/PBX1	10
BP	GO:0050670	regulation of lymphocyte proliferation	0.001328851	0.016542556	0.012726697	FGF10/XCL1/IGF1/CD276/ATAD5/TGFB1/IL27/CD274/CD24/TNFSF9/EFNB1/GAL/TNFRSF14/GPNMB/SCGB1A1/IL1B/TFRC/ZP3/TNFRSF4/AGER/MAD1L1/ADA/VSIG4/SOX11/BCL2/FADD/CDKN1A/CTLA4/MEF2C/IL12A/CD70/VAV3/LMO1/CCR2/WNT3A/CCL19/CLEC4G/TNFSF4/TNFRSF13B	39
BP	GO:0098739	import across plasma membrane	0.001354705	0.016827219	0.012945697	ATP1A2/SLC19A1/SLC3A2/ATP2B4/TRPM2/ARL6IP5/SLC39A4/SLC39A6/FOLR1/KCNJ16/RGS4/ATP1B3/FOLR2/SLC1A1/ATP12A/SLC39A14/IFNG/SLC12A2/SLC7A11/TRPV6/NTSR1/SLC39A8/KCNJ12/AGT	24
BP	GO:0050806	positive regulation of synaptic transmission	0.001357257	0.016827219	0.012945697	FAM107A/SYT1/RELN/LGI1/LAMA2/S100B/RGS4/AGER/EGFR/SYT12/PTN/CX3CR1/EPHB2/PTGS2/TNF/RAB3B/STX1A/CHRNA7/SCGN/NLGN1/PPP1R9A/WNT7A/ARC/SNCA/CCR2/NTSR1/BAIAP3/IGSF11/ADORA1/ROR2/APOE/RIMS2/ABAT	33
BP	GO:0045103	intermediate filament-based process	0.001379349	0.017066283	0.013129616	KRT16/KRT17/KRT14/GFAP/EVPL/DES/PPL/EPPK1/KRT9/NEFL/TCHH/KRT6C/PKP1/ATP8A2	14
BP	GO:0008630	intrinsic apoptotic signaling pathway in response to DNA damage	0.001395103	0.017226117	0.013252581	E2F1/BRCA2/ATAD5/USP28/HIPK2/CXCL12/SFRP2/MUC1/PIK3R1/BRCA1/SNAI2/CLU/PML/BID/BCL2/TP73/BCL2A1/TNF/CDKN1A/SNAI1/TP63/CRIP1/BCL2L10	23
BP	GO:1901987	regulation of cell cycle phase transition	0.001427378	0.01758889	0.013531674	CDC6/RBL1/MTBP/FAM107A/TRIP13/CLSPN/FGF10/E2F1/CDC45/CDK2/ORC1/CEP72/TPX2/CHEK1/CDCA5/TUBA1A/MAD2L1/CEP152/KIF14/HAUS8/E2F7/BUB1/DTL/CDK1/DBF4B/PSMD2/CDT1/CDK4/MAD2L2/CDC20/CDC25A/UBE2C/ANLN/NEK2/ATP2B4/PSMB2/NDE1/CDC25B/CDC25C/AURKB/PLK1/PSME4/DLGAP5/PCM1/PLK4/AURKA/NDC80/ATAD5/KNTC1/RFWD3/GTSE1/BUB1B/TTK/CENPE/HMGA2/HMMR/CENPF/CCNE1/TGFB1/HUS1B/PCNA/MUC1/BRCA1/CCNB1/GPNMB/PSMB9/PML/FHL1/BID/MAD…	77
BP	GO:0050710	negative regulation of cytokine secretion	0.001442148	0.017734916	0.013644016	CD200R1/SSC5D/CD34/C1QTNF3/TNFAIP3/SERPINB1/PML/TNFRSF4/ZC3H12A/GBP1/NLRP7/TNF/IL1R2/IL27RA/IL36RN/CARD18/CIDEA/F2RL1	18
BP	GO:0032944	regulation of mononuclear cell proliferation	0.00145687	0.017879772	0.013755458	FGF10/XCL1/IGF1/CD276/ATAD5/TGFB1/IL27/CD274/CD24/TNFSF9/EFNB1/GAL/TNFRSF14/GPNMB/SCGB1A1/IL1B/TFRC/ZP3/TNFRSF4/AGER/MAD1L1/ADA/VSIG4/SOX11/BCL2/FADD/CDKN1A/CTLA4/MEF2C/IL12A/CD70/VAV3/LMO1/CCR2/WNT3A/CCL19/CLEC4G/TNFSF4/TNFRSF13B	39
BP	GO:0007292	female gamete generation	0.00146045	0.017887567	0.013761455	TRIP13/MASTL/CDC25B/IGF1/PLK1/TOP2A/BRCA2/AURKA/MCM8/HPGD/TTK/NCAPH/ANG/TAF4B/ASPM/INHBA/DMC1/SPIRE1/CCNB1/ZP3/FOSL1/TNFAIP6/BCL2/PTN/PTGS2/FOXL2/PTX3/BCL2L10	28
BP	GO:0001755	neural crest cell migration	0.001508781	0.01833047	0.014102194	CORO1C/NRP2/EDN3/SEMA4F/ERBB4/SOX10/EFNB1/SEMA3E/FOLR1/SEMA7A/HTR2B/SEMA3A/SEMA3C/HAND2/RET	15
BP	GO:0071398	cellular response to fatty acid	0.001508781	0.01833047	0.014102194	E2F1/CDK4/PDK4/ADCY6/CCNB1/PPARGC1A/PRKAA2/ZC3H12A/PPARG/SFRP1/P2RY6/PID1/TNC/TNFSF4/CLDN1	15
BP	GO:0071459	protein localization to chromosome, centromeric region	0.001513619	0.01833047	0.014102194	MTBP/CDK1/CDT1/AURKB/NDC80/TTK/CENPQ/CENPA	8
BP	GO:0033628	regulation of cell adhesion mediated by integrin	0.001513863	0.01833047	0.014102194	SERPINE1/FERMT1/PLAU/SFRP2/MUC1/SNAI2/ADA/CCL21/TESC/CYP1B1/HRG/DPP4/RET	13
BP	GO:0050706	regulation of interleukin-1 beta secretion	0.001513863	0.01833047	0.014102194	FOXP1/PANX1/TNFAIP3/SERPINB1/CCL3/PML/ORM1/ZC3H12A/NLRP7/AIM2/LILRA2/CCL19/CARD18	13
BP	GO:0050863	regulation of T cell activation	0.001514715	0.01833047	0.014102194	XCL1/FANCA/RAG1/IGF1/CD276/SOCS1/TGFB1/IL27/CEACAM1/PIK3R1/CD274/CD24/TNFSF9/EFNB1/TNFRSF14/GPNMB/ZBTB16/GSN/SCGB1A1/EFNB2/SPINK5/IL1B/TFRC/ZP3/DUSP10/AGER/MAD1L1/ADA/VSIG4/ZC3H12A/TNFRSF18/CAV1/CCL21/FADD/CTLA4/IL12A/CD70/HSPH1/IFNG/CYP26B1/EGR3/LILRB4/LMO1/SLC46A2/LAG3/CCR2/TNFSF11/CCL19/CLEC4G/TNFSF4/ICOS/PAK3/TIGIT/DPP4	54
BP	GO:0010389	regulation of G2/M transition of mitotic cell cycle	0.001534939	0.018538279	0.014262068	CDC6/CLSPN/CDK2/ORC1/CEP72/TPX2/TUBA1A/CEP152/KIF14/HAUS8/DTL/CDK1/DBF4B/PSMD2/CDK4/CDC25A/NEK2/PSMB2/NDE1/CDC25B/CDC25C/AURKB/PLK1/PSME4/PCM1/PLK4/AURKA/HMGA2/HMMR/CENPF/HUS1B/BRCA1/CCNB1/PSMB9/FHL1/PBX1/PRKAR2B	37
BP	GO:0043406	positive regulation of MAP kinase activity	0.001555848	0.018753527	0.014427664	FGF10/CDK1/STK39/SASH1/IGF1/KIT/EDN3/LRRK2/TGFB1/NTRK3/DVL3/CXCL17/CD24/DUSP9/ERN2/IL1B/WNT7B/SAMD5/MUC20/AGER/ADRA2A/EGFR/TNFRSF11A/DUSP7/SHC2/NRG1/TP73/CSPG4/NOX4/TGFA/LPAR1/TNF/CHRNA7/PDGFD/BMP2/MAP4K2/FGF1/DUSP5/HTR2B/TNFSF11/ADORA1/CCL19/ROR2/PAK3/FLT3/RET	46
BP	GO:0099173	postsynapse organization	0.001605439	0.019260823	0.014817943	DLG2/LRFN4/RELN/NRP2/LRRK2/NTRK3/ITGA3/LRP8/ITPKA/CDK5R1/MYH10/PTN/EPHB2/MUSK/CTNND2/SHISA6/CHRNA7/NLGN1/IL1RAP/PPP1R9A/NEFL/WNT7A/NOS1AP/SLC7A11/ARC/ARHGAP22/EPHB1/GAP43/NDRG1/APOE/PAK3/GLRB	32
BP	GO:0032102	negative regulation of response to external stimulus	0.001605638	0.019260823	0.014817943	NUCB2/CD200R1/RTN4R/PDCD4/SERPINE1/IGF1/SPP1/MFHAS1/CD34/RNF125/ABCD1/APOD/PLAU/CASK/PLAUR/SEMA4F/TSPAN6/C1QTNF3/CEACAM1/TNFAIP3/CXCL17/FPR2/FNDC4/TSPAN8/SNAI2/SPINK5/ENPP3/SEMA3E/PHLDB2/PTGIS/DUSP10/TFPI/AGER/ADA/GJA1/TNFAIP6/SEMA7A/ZC3H12A/PBK/NLRP7/SLIT2/PPARG/CDKN1A/IL1R2/EPPK1/LTF/SERPING1/SERPINF1/RGMA/KRT1/LILRA2/WNT3A/MYOZ1/WNT3/HRG/ADORA1/SEMA3A/SEMA3C/SOCS3/APOE/ABAT	61
BP	GO:0010959	regulation of metal ion transport	0.001607446	0.019260823	0.014817943	XCL1/ATP1A2/HPCA/GNB5/FXYD1/STK39/TREM2/ATP2B4/CACNB4/FLNA/CXCL12/CASK/HOMER3/FGF14/EDN3/TGFB1/TF/RGN/GPD1L/MYO5A/TMEM38B/STC2/PCSK9/GAL/NETO2/CCL3/ICAM1/PML/FHL1/ATP2B1/RGS4/ADRA2A/GJA1/WNK4/TRPV3/KCNE3/BCL2/CAV1/ATP1B3/PLN/KCNQ1/S100A1/PTGS2/SCN2B/EHD3/TESC/P2RY6/ANK2/KCNAB1/IL16/CXCL11/IFNG/STAC2/CXCL10/TRPC1/NKAIN1/NOS1AP/STC1/LILRA2/SNCA/NTSR1/ADORA1/SPINK1/LRRC38/AGT	65
BP	GO:0060348	bone development	0.0016194	0.019347956	0.014884977	COL14A1/MYOC/MEIS1/IGF1/SPNS2/COL7A1/VIT/KIT/FOXP1/SFRP2/SHOX2/TGFB1/RGN/TTC9/POC1A/TMEM38B/SP5/DLX5/MSX2/FREM1/COL1A1/DHRS3/SERPINH1/FOXC1/GJA1/MMP13/COL13A1/COL12A1/SMPD3/MATN1/FLI1/MEF2C/RARB/CYP26B1/LTF/BMP2/FBN1/STC1/TNFSF11/LRRC17	40
BP	GO:0001558	regulation of cell growth	0.001621088	0.019347956	0.014884977	FAM107A/KIF14/TTL/GOLGA4/MAD2L2/RTN4R/TMEM97/CYP27B1/IGF1/SPP1/KRT17/SYT1/BST2/LGI1/SLIT3/TNFRSF12A/CXCL12/SFRP2/SEMA4F/TGFB1/NTRK3/SPHK1/PI16/CEACAM1/INHBA/FBLN5/RASAL1/GAL/PML/FHL1/RERG/FSTL4/SCGB3A1/SEMA3E/FRZB/GNG4/CHPT1/CDK5R1/RGS4/IGFBP5/GJA1/SEMA7A/SMARCA2/EGFR/BCL2/SLIT2/PPARG/CDKN1A/NANOS1/EPB41L3/SFRP1/SGK1/MAPT/EFNA5/SLC44A4/IGFBP3/WNT3A/WNT3/FBP1/RASGRP2/HRG/SEMA3A/SEMA3C/KAZALD1/BDNF…	68
BP	GO:0051961	negative regulation of nervous system development	0.001628871	0.019354888	0.01489031	ASAP1/LHX2/RTN4R/MEIS1/SPP1/PCM1/PAQR3/ADCY6/LRRK2/SEMA4F/TGFB1/DAAM2/NTRK3/HOXA2/ERBB4/DLL3/ASPM/NKX6-2/DLX1/SOX10/DLX2/EFNB2/IL1B/CCL11/FSTL4/SEMA3E/DUSP10/CDK5R1/NR2F1/ID4/SEMA7A/ZNF536/SOX11/NRG1/TP73/PTN/SLIT2/TLR2/EPHB2/LPAR1/TNF/TNN/ISL2/NLGN1/PBX1/WNT7A/RGMA/WNT3A/WNT3/SEMA3A/SEMA3C/PAX6/APOE/SLC6A4	54
BP	GO:0035136	forelimb morphogenesis	0.00163392	0.019354888	0.01489031	HOXD10/SHOX2/HOXD9/EN1/MSX2/ZBTB16/FMN1/TFAP2B/TP63/WNT7A/WNT3/HOXA9	12
BP	GO:0150077	regulation of neuroinflammatory response	0.00163392	0.019354888	0.01489031	MMP3/TREM2/CD200R1/IGF1/IL33/MMP9/LRRK2/SPHK1/CCL3/IL1B/PTGS2/TNF	12
BP	GO:0048754	branching morphogenesis of an epithelial tube	0.001634413	0.019354888	0.01489031	HOXD11/FGF10/HOXB7/AR/SFRP2/TGFB1/TIMELESS/COL4A1/MSX2/PML/FOXA1/CCL11/SEMA3E/SPRY1/PGF/NKX3-1/NPNT/BCL2/SLIT2/EYA1/SPRY2/TNF/PBX1/BMP2/TNC/FGF1/TCF21/NKX2-1/LAMA1/AGT	30
BP	GO:0034340	response to type I interferon	0.001641349	0.019399217	0.014924414	MMP12/IRF6/ISG15/OASL/OAS2/OAS3/RSAD2/BST2/STAT1/IFI27/IFI6/IFIT1/USP18/IFIT3/IFI35/XAF1/IFITM1/MX1/FADD/IFIT2/MX2/TRIM6	22
BP	GO:0006022	aminoglycan metabolic process	0.001666204	0.019654735	0.015120992	LYVE1/NDNF/OGN/CSGALNACT2/B3GNT6/HMMR/TGFB1/EXT1/CHST9/OMD/AGRN/CHST2/PRELP/HS3ST1/IL1B/GALNT5/CHST6/B3GNT3/FOXC1/STAB2/B3GNT4/CHST11/CSPG4/SMPD3/ACAN/PIM1/CHST7/FMOD/LUM/ST3GAL6/CHST1/PGLYRP4/HS3ST2	33
BP	GO:0042326	negative regulation of phosphorylation	0.001678092	0.019756611	0.015199368	NDRG2/KAT2B/ZNF675/FOXM1/PDCD4/DUSP14/PLK1/PAQR3/SOCS1/CORO1C/SOCS4/PPIF/NR2F2/SPRY4/SFRP2/LRRK2/TGFB1/DEPTOR/NTRK3/RGN/GPD1L/PSCA/CEACAM1/TNFAIP3/INHBA/LMO3/MECOM/PARP14/DUSP9/CCNB1/RANBP9/PPARGC1A/TIMP3/IL1B/PRKAR1B/SPRY1/DUSP10/RGS4/DUSP26/ZC3H12A/TRIB3/DUSP7/GBP1/PBK/CAV1/SLIT2/DUSP2/EPHB2/VPS25/PPP1R1B/SPRY2/ZBED3/CDKN1A/PTK6/SFRP1/PKIB/TESC/RPS6KA6/PID1/IFNG/PRR5L/PMEPA1/DUSP5/MAPT/SNCA/IGF…	75
BP	GO:0003007	heart morphogenesis	0.001686355	0.019760171	0.015202107	TEAD2/TMEM100/PDCD4/ALPK2/STIL/NRP2/SLIT3/SFRP2/SHOX2/TGFB1/EPHB4/NPY1R/MSX2/FZD2/SNAI2/COL11A1/SPRY1/DHRS3/ELN/FOLR1/FOXC1/GJA1/SOX11/CITED2/CPE/NRG1/SLIT2/EYA1/MICAL2/MEF2C/TGFBR3/SNAI1/RARB/TNNI3/PIM1/TTN/BMP2/HTR2B/WNT3A/IGSF22/SEMA3C/HAND2/NDRG4/MYOM3/RBP4/COL5A1	46
BP	GO:0046883	regulation of hormone secretion	0.00168678	0.019760171	0.015202107	BMP8A/FAM3D/MYRIP/SYTL4/SPP1/KLF7/SLC16A1/EDN3/IL11/C1QTNF3/INHBA/ACVR1C/GAL/SLC2A1/KCNB1/NMB/IL1B/CFTR/NNAT/ITPR2/ICA1/ADRA2A/GJA1/NKX3-1/EGFR/KCNS3/SOX11/TFAP2B/OSM/SYBU/TNF/STX1A/SFRP1/SCG5/FOXL2/IFNG/CHRNA3/EFNA5/BAIAP3/TNFSF11/ADORA1/ANO1/GPR27/RBP4/DPP4/ABAT/AGT	47
BP	GO:0055078	sodium ion homeostasis	0.001691406	0.019760171	0.015202107	SCN7A/ATP1A2/C7/SNX5/SCNN1B/SCNN1A/TFAP2B/ATP1B3/ATP12A/CORIN/SLC12A2/ADORA1/UPK3A/AGT	14
BP	GO:2000677	regulation of transcription regulatory region DNA binding	0.001691406	0.019760171	0.015202107	ZNF675/MAD2L2/LHX2/IGF1/HMGA2/TGFB1/MSX2/FOXC1/SOX11/IFNG/TRIM6/WNT3A/PAX6/HAND2	14
BP	GO:0035640	exploration behavior	0.001700984	0.019833933	0.015258854	LRRK2/ITGA3/ABL2/CHL1/GAD1/APOE/PENK/DPP4/ABAT	9
BP	GO:0051235	maintenance of location	0.001714263	0.019950473	0.015348512	XCL1/ATP1A2/TPCN1/TRPM2/STARD4/SYNE1/FLNA/B4GALNT1/SCIN/TGFB1/RANGAP1/SQLE/ASPM/S100A7/MYO5A/TMEM38B/ACVR1C/CCL3/FBN2/GSN/ITGAV/TMSB15A/PML/IL1B/ATP7B/ITPR2/ZC3H12A/PLIN5/ABCA1/CLMN/CAV1/CCL21/LCN2/C3/PLN/PPARG/TNF/EPB41L3/MEST/TPCN2/P2RY6/ANK2/CXCL11/CXCL10/TRPC1/LTBP1/SUN3/HTR2B/SLC30A3/FBN1/SNCA/NTSR1/IGSF11/CCL19/APOE/CIDEA	56
BP	GO:0071634	regulation of transforming growth factor beta production	0.00172292	0.019974688	0.015367141	XCL1/LAPTM4B/CD34/CDH3/CD24/ITGAV/SERPINB7/PTGS2/ITGB6/LTBP1/LUM	11
BP	GO:0090322	regulation of superoxide metabolic process	0.00172292	0.019974688	0.015367141	TGFB1/RGN/FBLN5/FPR2/EGFR/CD177/TNF/CLEC7A/MAPT/F2RL1/AGT	11
BP	GO:0002675	positive regulation of acute inflammatory response	0.001756545	0.020190627	0.01553327	IL1B/ZP3/OSMR/TNFRSF11A/OSM/C3/PTGS2/TNF/PTGER3/TNFSF11	10
BP	GO:0034694	response to prostaglandin	0.001756545	0.020190627	0.01553327	ADCY6/PRKAA2/CCL21/PPARG/TGFBR3/SFRP1/P2RY6/TNC/CCL19/TNFSF4	10
BP	GO:0044319	wound healing, spreading of cells	0.001756545	0.020190627	0.01553327	MMP12/TMEFF2/FLNA/CEACAM1/MSX2/PDPN/PHLDB2/ITGA5/WNT7A/COL5A1	10
BP	GO:0090505	epiboly involved in wound healing	0.001756545	0.020190627	0.01553327	MMP12/TMEFF2/FLNA/CEACAM1/MSX2/PDPN/PHLDB2/ITGA5/WNT7A/COL5A1	10
BP	GO:0006978	DNA damage response, signal transduction by p53 class mediator resulting in transcription of p21 class mediator	0.001768134	0.020190627	0.01553327	FOXM1/BRCA2/HIPK2/MUC1/BRCA1/CDKN1A/RPS6KA6	7
BP	GO:0034501	protein localization to kinetochore	0.001768134	0.020190627	0.01553327	MTBP/CDK1/CDT1/AURKB/NDC80/TTK/CENPQ	7
BP	GO:0060850	regulation of transcription involved in cell fate commitment	0.001768134	0.020190627	0.01553327	RORC/NR2F2/NKX6-2/DLX1/DLX2/PPARG/PAX6	7
BP	GO:2000811	negative regulation of anoikis	0.001768134	0.020190627	0.01553327	PDK4/CEACAM6/CEACAM5/SNAI2/BCL2/CAV1/ITGA5	7
BP	GO:0000302	response to reactive oxygen species	0.001802244	0.02054152	0.015803223	ECT2/CDK2/MMP3/CBX8/CDK1/SOD3/TRPM2/MMP9/STAT1/PPIF/AQP1/APOD/LRRK2/CCNA2/SPHK1/RGN/PCNA/S100A7/TNFAIP3/FBLN5/SOD2/SCGB1A1/PPARGC1A/COL1A1/FOSL1/RHOB/ADA/EGFR/BCL2/KDM6B/LCN2/SMPD3/TNF/PDGFD/HP/MAPT/CYP1B1/CCL19/STAR/TXNIP/APOE/CYP2E1	42
BP	GO:2000027	regulation of animal organ morphogenesis	0.00182512	0.020763308	0.015973851	FGF10/HOXB7/AR/PSMD2/NTN4/PSMB2/PSME4/STAT1/CD34/RSPO3/SFRP2/PAX9/TGFB1/FGF7/FZD6/CELSR3/CEACAM1/TNFAIP3/DVL3/CTHRC1/FZD2/SNAI2/PSMB9/NFIB/PTK7/SPRY1/FOXC1/CITED2/BCL2/PTN/EYA1/TNF/SFRP1/PIM1/BMP2/FGF1/WNT7A/HOXD13/WNT10A/WNT3A/ROR2/SEMA3C/HAND2/DMRT3/AGT	45
BP	GO:0051222	positive regulation of protein transport	0.00183485	0.020834978	0.016028989	MMP12/ECT2/HPCA/MYRIP/SYTL4/TREM2/AKAP12/IGF1/GOLPH3L/FERMT1/PCM1/IL33/GTSE1/FLNA/CD34/EXPH5/LRRK2/TGFB1/ANG/PANX1/C1QTNF3/PIK3R1/KIF20B/CD274/CCL3/TNFRSF14/KCNB1/IL1B/ORM1/CFTR/NNAT/CDK5R1/TNFRSF4/AGER/GJA1/EGFR/ZC3H12A/MYH10/NLRP7/OSM/AIM2/SYBU/TLR2/PTGS2/TNF/CADM1/IL1A/ABLIM3/IFNG/ACHE/IL1RAP/TTN/PRR5L/DDX58/TRIM6/HTR2B/LILRA2/BAIAP3/CCL19/TNFSF4/ANO1/GPR27/F2RL1/KCNN4/RBP4/POSTN/ABAT/ANXA13	68
BP	GO:0030261	chromosome condensation	0.001876314	0.021181367	0.016295477	CDCA5/SMC2/CDK1/TOP2A/NUSAP1/HMGA2/NCAPH/NCAPG/CCNB1/NCAPD2/ERN2/SMC4/TTN	13
BP	GO:0060351	cartilage development involved in endochondral bone morphogenesis	0.001876314	0.021181367	0.016295477	COL14A1/COL7A1/VIT/SHOX2/POC1A/COL1A1/SERPINH1/MMP13/COL12A1/SMPD3/MATN1/RARB/STC1	13
BP	GO:2001239	regulation of extrinsic apoptotic signaling pathway in absence of ligand	0.001876314	0.021181367	0.016295477	FGF10/CSF2/SRPX/IFI6/INHBA/SNAI2/IL1B/EYA2/BCL2/EYA1/TNF/IL1A/RET	13
BP	GO:0021520	spinal cord motor neuron cell fate specification	0.001893248	0.021181367	0.016295477	HOXD10/HOXC10/NKX6-2/MNX1/ISL2/PAX6	6
BP	GO:0030656	regulation of vitamin metabolic process	0.001893248	0.021181367	0.016295477	CYP27B1/SNAI2/IL1B/TNF/SNAI1/IFNG	6
BP	GO:0050713	negative regulation of interleukin-1 beta secretion	0.001893248	0.021181367	0.016295477	TNFAIP3/SERPINB1/PML/ZC3H12A/NLRP7/CARD18	6
BP	GO:0051315	attachment of mitotic spindle microtubules to kinetochore	0.001893248	0.021181367	0.016295477	KIF2C/NUF2/CDT1/NDC80/CENPE/MAD1L1	6
BP	GO:0061042	vascular wound healing	0.001893248	0.021181367	0.016295477	NDNF/SERPINE1/CD34/TNFAIP3/SMOC2/MCAM	6
BP	GO:0009952	anterior/posterior pattern specification	0.001929619	0.021520044	0.016556031	HOXC13/HOXD10/HOXC9/HOXB7/HOXC8/HOXA10/MEOX2/HOXC10/XRCC2/AURKA/HOXB9/NR2F2/HIPK2/SFRP2/HOXD9/HOXA2/DLL3/COBL/POFUT1/HOXB3/EN1/MSX2/ZBTB16/HOXB2/FOXC1/NKX3-1/HOXA4/SFRP1/HOXD8/PBX1/BMP2/HOXD13/ARC/WNT3A/WNT3/ROR2/SEMA3C/TBX18/PAX6/HOXA9	40
BP	GO:0060993	kidney morphogenesis	0.001930605	0.021520044	0.016556031	HOXD11/FGF10/HOXB7/KIF26B/STAT1/GCNT3/KLHL3/LRRK2/TGFB1/FMN1/WNT7B/PGF/WNK4/NPNT/BCL2/EYA1/PBX1/BMP2/FGF1/TCF21/AGT	21
BP	GO:0071496	cellular response to external stimulus	0.00194474	0.021620993	0.016633694	NUDT1/FAM107A/CHEK1/ATP1A2/PDE2A/SKP2/CYP27B1/PDK4/RRAGD/TNFRSF10B/XPR1/SLC39A4/AQP1/AQP3/PDXP/FADS1/BRIP1/SFRP2/LRRK2/TGFB1/PCSK9/SLC2A1/SNAI2/ICAM1/KCNB1/IL1B/ATP2B1/COL1A1/FOSL1/FOLR1/PRKAA2/GJA1/ITGA6/EGFR/ZC3H12A/BCL2/LCN2/FOLR2/PTN/PPARG/FADD/PTGS2/TLR5/CDKN1A/SFRP1/PMAIP1/MYH13/PIM1/TNC/TNFRSF8/KIAA1324/NR4A2/CADPS2/UPP1/POSTN/PENK/AGT	57
BP	GO:0007369	gastrulation	0.001946779	0.021620993	0.016633694	LAMB3/COL7A1/MMP9/ATOH8/HMGA2/LAMA3/SFRP2/EXT1/TGIF2/INHBA/ITGB4/AMOT/ITGA3/TRIM15/ITGAV/EYA2/COL11A1/PHLDB2/NANOG/FOXC1/KDM6B/MMP15/COL4A2/ITGA5/COL12A1/ELF5/EYA1/SFRP1/SNAI1/COL8A1/TXNRD1/WNT3A/WNT3/COL5A2/COL5A1	35
BP	GO:2001259	positive regulation of cation channel activity	0.00196686	0.021697622	0.016692647	TREM2/RELN/FGF14/GAL/KCNE3/EPHB2/S100A1/EHD3/P2RY6/ANK2/IFNG/STAC2/NOS1AP/ARC/CCR2/NTSR1/LRRC38	17
BP	GO:0050829	defense response to Gram-negative bacterium	0.001967965	0.021697622	0.016692647	SERPINE1/SSC5D/S100A7/PRB3/TNFRSF14/DEFB103B/LYZ/CTSG/DMBT1/LCE3A/DEFB4A/SLC11A1/LCE3B/LTF/LCE3C/DEFB1/RNASE6/SELP/CXCL6/F2RL1	20
BP	GO:1901888	regulation of cell junction assembly	0.001967965	0.021697622	0.016692647	FAM107A/MYOC/ARHGAP6/CORO1C/APOD/SNAI2/FMN1/PHLDB2/GJA1/LIMCH1/CAV1/OCLN/TNF/SFRP1/SNAI1/EFNA5/HRG/CLDN1/EPHA3/AGT	20
BP	GO:1902476	chloride transmembrane transport	0.001967965	0.021697622	0.016692647	FXYD1/TTYH1/CLCA4/TTYH3/SLC26A2/GABRP/GABRQ/TTYH2/CLCN2/SLC1A4/CLCN5/CFTR/SLC1A1/CLIC6/BEST2/CLIC5/SLC12A2/APOL1/ANO1/GLRB	20
BP	GO:0014706	striated muscle tissue development	0.001981571	0.021788827	0.016762814	SORBS2/HOXD10/PGM5/MEOX2/POPDC3/CDK1/MEIS1/IGF1/ALPK2/NR2F2/CENPF/SHOX2/HOXD9/TGFB1/PI16/ERBB4/GJC1/CCNB1/EFNB2/DSG2/EYA2/COL11A1/ELN/S100B/RGS4/FOXC1/GJA1/SOX11/BCL2/KDM6B/MYH10/MSC/CAV1/NRG1/TP73/PLN/EYA1/HLF/NOX4/CAV2/MEF2C/TGFBR3/KCNAB1/RARB/NEBL/TNNI3/FOXL2/CYP26B1/PIM1/TTN/BMP2/TCF21/WNT3A/MYOZ1/EPHB1/IGSF22/MYH11/SEMA3C/BVES/NDRG4/NEB/MYOM3/RBP4/AGT	64
BP	GO:0042391	regulation of membrane potential	0.00198719	0.021788827	0.016762814	SCN7A/ATP1A2/MYOC/FXYD1/POPDC3/TREM2/NUP155/KCNMB3/CACNB4/KCNK15/RELN/SCN8A/FLNA/ABCD1/ARL6IP5/CHRNA5/GABRP/FGF14/LRRK2/IFI6/NTRK3/GABRQ/GPD1L/CHRNA6/GJC1/KCNB1/FHL1/DSG2/CFTR/BID/SCN3A/RGS4/GJA1/KCNK13/KCNE3/BCL2/CAV1/ATP1B3/PTN/PLN/KCNQ1/RGS7BP/STX1A/SCN2B/MEF2C/EHD3/CHRNA7/MLLT11/PMAIP1/PID1/ANK2/NLGN1/BEST2/PPP1R9A/CHRNA3/WNT7A/MAPT/NOS1AP/SNCA/NTSR1/IGSF11/SCN2A/ADORA1/BVES/GRID1/RIMS2/HTR3B…	70
BP	GO:0007565	female pregnancy	0.001989451	0.021788827	0.016762814	AR/CYP27B1/SPP1/PZP/MMP9/PTHLH/HPGD/NR2F2/TGFB1/UPRT/ACVR1C/STC2/BYSL/SLC2A1/ITGA3/SCGB1A1/IL1B/PSG5/DSG2/FOSL1/PTGIS/PGF/IGFBP5/GJA1/TFCP2L1/BCL2/ITGA5/PTN/PTGS2/CORIN/CLIC5/ABCC2/STC1/DSG1/ENDOU/AGT	36
BP	GO:0030500	regulation of bone mineralization	0.001990584	0.021788827	0.016762814	ISG15/CYP27B1/STATH/TGFB1/OMD/CCL3/FBN2/ATP2B1/MGP/GJA1/DDR2/KL/PTN/MATN1/MEF2C/LTF/BMP2/ECM1	18
BP	GO:0000187	activation of MAPK activity	0.002024823	0.022123743	0.017020476	FGF10/CDK1/STK39/IGF1/KIT/LRRK2/NTRK3/CXCL17/DUSP9/ERN2/IL1B/WNT7B/MUC20/DUSP7/SHC2/NRG1/TP73/CSPG4/TGFA/LPAR1/TNF/CHRNA7/BMP2/MAP4K2/FGF1/DUSP5/TNFSF11/CCL19/PAK3/RET	30
BP	GO:0045667	regulation of osteoblast differentiation	0.002045188	0.022266163	0.017130043	GDF10/IGF1/SFRP2/TOB1/HOXA2/CTHRC1/MSX2/RORB/FBN2/SNAI2/WNT7B/IGFBP5/DDR2/GDPD2/SOX11/CDK6/NPNT/IFITM1/TNF/MEF2C/TNN/SFRP1/TP63/LTF/BMP2/HAND2	26
BP	GO:0090101	negative regulation of transmembrane receptor protein serine/threonine kinase signaling pathway	0.002045188	0.022266163	0.017130043	GREM2/CILP/RASL11B/CHRDL1/SOST/HIPK2/SFRP2/TOB1/TGFB1/DLX1/FBN2/PRDM16/CAV1/VASN/CHST11/CAV2/TGFBR3/SFRP1/ONECUT1/ONECUT2/PMEPA1/LTBP1/FBN1/HTRA4/NKX2-1/CIDEA	26
BP	GO:0002831	regulation of response to biotic stimulus	0.002052643	0.022267509	0.017131079	MMP12/SASH1/STAT1/APOBEC3F/FOXP1/RNF125/TSPAN6/IFIT1/DDX60/IL27/CEACAM1/TNFAIP3/CD274/TRIM15/SPINK5/IL1B/HERC5/ZC3H12A/AIM2/IL12A/DDX58/LTF/TRIM6/KLK5/LILRA2/HRG/CXCL6/F2RL1	28
BP	GO:0051588	regulation of neurotransmitter transport	0.002052643	0.022267509	0.017131079	ATP1A2/APBA2/GIT1/SYT1/ARL6IP5/CHRNA5/CASK/LRRK2/CHRNA6/RGS4/SYT12/NCS1/PFN2/RAB3B/STX1A/MEF2C/NLGN1/PPP1R9A/CHRNA3/WNT7A/CPLX3/SNCA/NTSR1/BAIAP3/TNFSF11/RIMS2/SLC6A4/ABAT	28
BP	GO:0050704	regulation of interleukin-1 secretion	0.002059947	0.02230691	0.017161392	FOXP1/PANX1/TNFAIP3/SERPINB1/CCL3/PML/ORM1/ZC3H12A/NLRP7/AIM2/IL1R2/LILRA2/CCL19/CARD18	14
BP	GO:0015849	organic acid transport	0.002110448	0.022772598	0.017519659	ATP1A2/SLC7A6/SLC19A1/SLC3A2/STK39/PLA2G2A/SLCO1A2/SYT1/SLC26A2/SLC16A1/ABCD1/ARL6IP5/CEACAM1/SLC10A4/SLC1A4/SLC16A7/PDPN/NMB/IL1B/SLC27A6/FOLR1/LRRC8E/RGS4/PRKAA2/ABCC4/SLC7A5/CPT1C/TNFRSF11A/PPFIA1/LRRC8C/SLC11A1/SFXN1/FOLR2/SLC1A1/PPARG/STX1A/SLC16A6/AQP9/SLC7A4/SLCO2B1/SLC5A8/ABCC2/SLC7A11/SLC13A4/SNCA/SLC6A9/NTSR1/TNFSF11/ADORA1/APOE/SLC16A9/SLC13A5/SLC13A3/SLCO1B1/ABAT/AGT	56
BP	GO:0046942	carboxylic acid transport	0.002110448	0.022772598	0.017519659	ATP1A2/SLC7A6/SLC19A1/SLC3A2/STK39/PLA2G2A/SLCO1A2/SYT1/SLC26A2/SLC16A1/ABCD1/ARL6IP5/CEACAM1/SLC10A4/SLC1A4/SLC16A7/PDPN/NMB/IL1B/SLC27A6/FOLR1/LRRC8E/RGS4/PRKAA2/ABCC4/SLC7A5/CPT1C/TNFRSF11A/PPFIA1/LRRC8C/SLC11A1/SFXN1/FOLR2/SLC1A1/PPARG/STX1A/SLC16A6/AQP9/SLC7A4/SLCO2B1/SLC5A8/ABCC2/SLC7A11/SLC13A4/SNCA/SLC6A9/NTSR1/TNFSF11/ADORA1/APOE/SLC16A9/SLC13A5/SLC13A3/SLCO1B1/ABAT/AGT	56
BP	GO:0001894	tissue homeostasis	0.002118985	0.022799902	0.017540665	SNX10/ZNF675/STK39/TFF3/PDK4/SPP1/PIP/CD34/POTEE/CDH3/VSIG1/PRR4/TF/TFF1/TNFAIP3/ZG16B/LDB2/LPCAT1/TFRC/PIGR/CYTL1/LYZ/FOXC1/EGFR/TNFRSF11A/BCL2/AZGP1/MUC4/TP53INP2/NOX4/NANOS1/IL20RA/ABCA12/PROM1/LTF/KRT1/CCR2/TNFSF11/CDHR1/MUC13/RBP4	41
BP	GO:0070507	regulation of microtubule cytoskeleton organization	0.002139458	0.022799902	0.017540665	FAM107A/TPX2/CHEK1/KAT2B/SPAG5/KIF18A/NEK2/BICD1/PLK1/PLK4/AURKA/SKA1/CCNF/STIL/MAPRE3/CKAP2/TACC3/KIF11/POC1A/CEP97/SKA3/BORA/BRCA1/FSD1/PHLDB2/CDK5R1/PRKAA2/BICD2/MAP6/MAPT/EFNA5/SNCA/WNT3A/EPHA3/C10orf90	35
BP	GO:0022010	central nervous system myelination	0.002141696	0.022799902	0.017540665	PLP1/ASPA/NKX6-2/SOX10/CLU/ID4/FA2H/TLR2	8
BP	GO:0032291	axon ensheathment in central nervous system	0.002141696	0.022799902	0.017540665	PLP1/ASPA/NKX6-2/SOX10/CLU/ID4/FA2H/TLR2	8
BP	GO:0032928	regulation of superoxide anion generation	0.002141696	0.022799902	0.017540665	TGFB1/FPR2/EGFR/CD177/CLEC7A/MAPT/F2RL1/AGT	8
BP	GO:0042359	vitamin D metabolic process	0.002141696	0.022799902	0.017540665	CYP27B1/CYP3A4/SNAI2/IL1B/TNF/SNAI1/IFNG/CYP1A1	8
BP	GO:1904666	regulation of ubiquitin protein ligase activity	0.002141696	0.022799902	0.017540665	MAD2L1/MASTL/MAD2L2/CDC20/UBE2C/UBE2S/PLK1/BAG2	8
BP	GO:0032649	regulation of interferon-gamma production	0.002149444	0.022799902	0.017540665	ISG15/XCL1/CD276/IL33/IL27/INHBA/CD274/SCGB1A1/IL1B/ZP3/ZC3H12A/SLC11A1/FADD/TNF/IL12A/IL27RA/CLEC7A/IL36RN/CCR2/IL12RB2/TNFSF4/PGLYRP4	22
BP	GO:0051271	negative regulation of cellular component movement	0.002150329	0.022799902	0.017540665	KRT16/CCDC125/MEOX2/CD200R1/SERPINE1/IL33/BST2/TMEFF2/CORO1C/NR2F2/APOD/CXCL12/SFRP2/SEMA4F/TGFB1/PODN/RGN/ERBB4/IL24/ACVR1C/PPARGC1A/SLURP1/SEMA3E/PHLDB2/CCL28/RHOB/DUSP10/ADA/IGFBP5/SEMA7A/KCNE3/CITED2/BCL2/LIMCH1/CCL21/NRG1/IFITM1/PTN/CX3CR1/SLIT2/PPARG/PFN2/MEF2C/TGFBR3/TNN/SFRP1/IL27RA/EPPK1/SERPINF1/CYP1B1/STC1/IGFBP3/WNT3A/WNT3/HRG/ADORA1/SEMA3A/SEMA3C/APOE/NKX2-1/NDRG4/DACH1/PTPRT	63
BP	GO:0017015	regulation of transforming growth factor beta receptor signaling pathway	0.002150509	0.022799902	0.017540665	RASL11B/FERMT1/HIPK2/TGFB1/ITGA3/FBN2/FOLR1/SOX11/CITED2/PRDM16/LRG1/NPNT/CAV1/VASN/CHST11/CAV2/TGFBR3/ONECUT1/ONECUT2/PMEPA1/LTBP1/FBN1/HTRA4/NKX2-1/CIDEA	25
BP	GO:0048846	axon extension involved in axon guidance	0.00220132	0.023257424	0.017892651	NRP2/SLIT3/CXCL12/SEMA4F/SEMA3E/SEMA7A/SLIT2/WNT3A/WNT3/SEMA3A/SEMA3C	11
BP	GO:1902284	neuron projection extension involved in neuron projection guidance	0.00220132	0.023257424	0.017892651	NRP2/SLIT3/CXCL12/SEMA4F/SEMA3E/SEMA7A/SLIT2/WNT3A/WNT3/SEMA3A/SEMA3C	11
BP	GO:1903076	regulation of protein localization to plasma membrane	0.002215981	0.023371679	0.017980551	AR/TREM2/TGFB1/LRRC15/PIK3R1/SORBS1/ITGA3/LYPD1/EGFR/PPFIA1/GBP1/EPHB2/TNF/PID1/AGR2/IFNG/STAC2/WNT3A/PLS1/EPHA3/ANXA13	21
BP	GO:0032535	regulation of cellular component size	0.002229179	0.023470122	0.018056286	TTL/GOLGA4/CDK4/RTN4R/SPP1/AQP1/SCIN/TNFRSF12A/PDXP/CXCL12/SEMA4F/DEPTOR/NTRK3/SPIRE1/PRR16/ARPC1B/GSN/ICAM1/FMN1/MSN/TMSB15A/WNT7B/CCL11/FSTL4/SEMA3E/C15orf62/CDK5R1/ELN/VILL/SEMA7A/PLEKHG2/CCL21/SLIT2/PFN2/ARHGAP18/RAB3B/CSF3/ALOX15/HCK/IQGAP2/PPP1R9A/NEFL/SLC12A2/WNT7A/MAPT/VAV3/TMOD1/EFNA5/WNT3A/WNT3/PLS1/SEMA3A/SEMA3C/ARHGAP28/BDNF/APOE/PAK3/F2RL1/KCNN4/NEB/RET	61
BP	GO:0010469	regulation of signaling receptor activity	0.002243226	0.023577158	0.018138632	GREM2/DLG2/BICD1/SERPINE1/RELN/SOCS4/PLAU/LY6E/PSCA/CNRIP1/PCSK9/NETO2/PPARGC1A/SLURP1/LYPD1/ADRA2A/CLEC12B/MUC4/EPHB2/VPS25/TGFA/MEF2C/SHISA6/ADH7/NLGN1/IFNG/NEFL/ARC/CCR2/ADORA1/LYPD6B/LYPD6/ANXA3	33
BP	GO:0002688	regulation of leukocyte chemotaxis	0.002254378	0.023653445	0.018197322	XCL1/XCL2/STK39/SERPINE1/CXCL12/EDN3/S100A7/CXCL17/PLA2G7/CCL3/CCL7/FPR2/PGF/JAM3/CCL21/PTN/SLIT2/IL12A/CXCL10/CCL27/CXCR2/CCR2/CCL19/F2RL1	24
BP	GO:0060021	roof of mouth development	0.00227014	0.02375813	0.01827786	IRF6/MEOX2/INHBA/DLX5/FZD2/SNAI2/JAG2/DHRS3/SOX11/PRDM16/MSC/EPHB2/BNC2/MEF2C/TGFBR3/SNAI1/WNT7A/TCF21/WNT3A/HAND2	20
BP	GO:0048663	neuron fate commitment	0.002272177	0.02375813	0.01827786	HOXD10/HOXC10/NTRK3/NKX6-2/DLX1/DLX2/JAG2/FOXA1/ZNF521/MNX1/NRG1/EYA1/ISL2/PAX6/NKX2-1/DMRT3	16
BP	GO:0042737	drug catabolic process	0.002291107	0.023758584	0.018278209	CYP2B6/CYP2J2/CYP4B1/GPX3/PDXP/CYP3A4/ALDH3B1/CYP2F1/ADA/IL4I1/LPO/CYP2C9/CYP3A5/ADH7/DPYS/ACHE/NPL/HP/CYP2C19/SNCA/DUOX1/CYP2C18/MOXD1/CYP2E1/HBE1/GLDC/CYP2S1/TPO	28
BP	GO:0002825	regulation of T-helper 1 type immune response	0.002294845	0.023758584	0.018278209	XCL1/IL33/IL27/IL1B/SLC11A1/IL27RA/CCR2/CCL19/TNFSF4	9
BP	GO:0010971	positive regulation of G2/M transition of mitotic cell cycle	0.002294845	0.023758584	0.018278209	DTL/CDK1/DBF4B/CDK4/CDC25A/CDC25B/CDC25C/CCNB1/PBX1	9
BP	GO:0048143	astrocyte activation	0.002294845	0.023758584	0.018278209	TREM2/FPR2/IL1B/BACE2/AGER/EGFR/TNF/IFNG/MAPT	9
BP	GO:0045589	regulation of regulatory T cell differentiation	0.002295802	0.023758584	0.018278209	FANCA/SOCS1/TGFB1/DUSP10/TNFRSF18/CTLA4/IFNG/LILRB4/LAG3/TNFSF4	10
BP	GO:0090504	epiboly	0.002295802	0.023758584	0.018278209	MMP12/TMEFF2/FLNA/CEACAM1/MSX2/PDPN/PHLDB2/ITGA5/WNT7A/COL5A1	10
BP	GO:0051054	positive regulation of DNA metabolic process	0.002303899	0.023758584	0.018278209	FGF10/DSCC1/CDK2/RAD51/DNMT1/CHTF18/CBX8/E2F7/RFC4/CDK1/FANCB/DBF4B/DNA2/FOXM1/CDT1/MAD2L2/NEK2/AURKB/ATAD5/TGFB1/RNF168/PCNA/RFC2/RFC5/TIMELESS/SPIRE1/CCT5/BRCA1/CCT6A/PPARGC1A/PML/TFRC/EYA2/EGFR/SMOC2/EYA1/NOX4/PKIB/TNFSF4/ANXA3/PAK3	41
BP	GO:0001774	microglial cell activation	0.002307418	0.023758584	0.018278209	TREM2/IL33/LRRK2/SPHK1/CCL3/FPR2/CLU/AGER/TLR2/TNF/IFNG/MAPT/SNCA	13
BP	GO:0002269	leukocyte activation involved in inflammatory response	0.002307418	0.023758584	0.018278209	TREM2/IL33/LRRK2/SPHK1/CCL3/FPR2/CLU/AGER/TLR2/TNF/IFNG/MAPT/SNCA	13
BP	GO:0002819	regulation of adaptive immune response	0.002331669	0.023967667	0.018439063	XCL1/MAD2L2/RSAD2/ATAD5/IL33/TGFB1/IL27/CEACAM1/TNFAIP3/CD274/TNFRSF14/IL1B/TFRC/ZP3/DUSP10/AGER/ADA/ZC3H12A/SLC11A1/C3/FADD/TNF/MEF2C/IL12A/ALOX15/IL27RA/CCR2/CD1C/CCL19/CLEC4G/TNFSF4	31
BP	GO:0010212	response to ionizing radiation	0.002397417	0.024601873	0.018926977	ECT2/RAD51/RAD54L/DNMT3B/RAD51AP1/BRCA2/XRCC2/RFWD3/USP28/HMGA2/KRT14/SFRP2/TGFB1/RNF168/BRCA1/CCL7/SNAI2/ICAM1/PML/RHOB/ELK1/BCL2/EYA1/NOX4/CDKN1A/SFRP1/CXCL10/STAR/TSPYL5	29
BP	GO:0035051	cardiocyte differentiation	0.002405547	0.024643671	0.018959133	SORBS2/CDK1/PDCD4/IGF1/ALPK2/TGFB1/PI16/CCNB1/EFNB2/SPRY1/FOLR1/RGS4/EGFR/KDM6B/MYH10/NRG1/NOX4/MEF2C/TGFBR3/RARB/NEBL/TTN/BMP2/WNT3A/IGSF22/MYH11/SEMA3C/BVES/HAND2/NEB/MYOM3/AGT	32
BP	GO:0010811	positive regulation of cell-substrate adhesion	0.002421563	0.024765987	0.019053235	MYOC/NDNF/FERMT1/VIT/FLNA/ABI3BP/MMRN1/CEACAM6/ITGA3/FMN1/CCDC80/CCL28/ITGA6/CDK6/NPNT/CCL21/ITGA5/PTN/EGFL6/SMOC2/SFRP1/ALOX15/AGR2/COL8A1/HRG	25
BP	GO:0032355	response to estradiol	0.00243119	0.024781005	0.019064789	FGF10/KIF18A/DNMT3B/HPGD/NR2F2/CCNA2/TGFB1/PCNA/ARPC1B/MSX2/PPARGC1A/FOXA1/COL1A1/TFPI/GJA1/SSTR1/EGFR/MMP15/PTN/PTGS2/SFRP1/WNT7A/TXNIP/SLC6A4/POSTN/PENK/AGT	27
BP	GO:0048565	digestive tract development	0.00243119	0.024781005	0.019064789	FGF10/KIT/SFRP2/TYMS/SHOX2/TGFB1/COBL/ITGB4/SOX10/SPDEF/CCNB1/ADA/ITGA6/EGFR/SOX11/BCL2/TNF/CDKN1A/PTK6/SFRP1/AGR2/RARB/TP63/TCF21/HOXD13/CYP1A1/RET	27
BP	GO:0060537	muscle tissue development	0.002439797	0.024827082	0.019100237	SORBS2/HOXD10/PGM5/MEOX2/POPDC3/CDK1/MEIS1/IGF1/ALPK2/NR2F2/CENPF/SHOX2/HOXD9/TGFB1/PI16/ERBB4/GJC1/CCNB1/EFNB2/PPARGC1A/DSG2/EYA2/COL11A1/ELN/S100B/RGS4/FOXC1/IGFBP5/GJA1/SOX11/BCL2/KDM6B/MYH10/MSC/CAV1/NRG1/TP73/PLN/EYA1/HLF/NOX4/CAV2/MEF2C/TGFBR3/KCNAB1/RARB/NEBL/TNNI3/FOXL2/CYP26B1/PIM1/TTN/BMP2/TCF21/WNT3A/MYOZ1/EPHB1/IGSF22/MYH11/SEMA3C/BVES/NDRG4/NEB/MYOM3/RBP4/AGT	66
BP	GO:0007568	aging	0.002485875	0.025253667	0.019428422	RBL1/NUDT1/KRT16/CHEK1/RAD54L/CDK1/FOXM1/PDCD4/SERPINE1/AURKB/BRCA2/APOD/LOXL2/HMGA2/KRT14/LRRK2/TYMS/TGFB1/RGN/MAGEA2B/TIMP2/SOD2/PRELP/GSN/ICAM1/PPARGC1A/PML/ATP2B1/CCL11/AGER/ADA/IGFBP5/TFCP2L1/CDK6/BCL2/KL/COL4A2/BCL2A1/NOX4/PTGS2/CDKN1A/TP63/PPP1R9A/SERPING1/SLC12A2/SERPINF1/SNCA/CLDN1/ATP8A2/CYP1A1/ALDH3A1/PENK/ABAT/AGT	54
BP	GO:0006835	dicarboxylic acid transport	0.002536203	0.02572192	0.019788664	ATP1A2/SLC19A1/SYT1/SLC26A2/ARL6IP5/FOLR1/LRRC8E/PPFIA1/LRRC8C/FOLR2/SLC1A1/STX1A/ABCC2/SLC7A11/SLC13A4/SNCA/NTSR1/ADORA1/SLC13A5/SLC13A3/ABAT	21
BP	GO:0072330	monocarboxylic acid biosynthetic process	0.002544336	0.025761404	0.01981904	PLP1/ACOX2/ACOT7/SLC2A6/MGLL/NUP155/STARD4/PDK4/ZBTB20/IGF1/HPGD/FADS3/ABCD1/FADS1/ACADL/RGN/DEGS1/PTGDS/MYO5A/CEACAM1/BRCA1/LOC344967/LIPG/CYP3A4/ALOX12B/APOC2/ACCS/PPARGC1A/IL1B/CH25H/EPHX2/APOC1/PTGIS/ENO2/PRKAA2/DHRS9/TRIB3/CYP2C9/FA2H/SCD/OGDHL/CSPG4/RBP1/PFKFB4/PTGS2/ACSM1/ALOX15/ALDOC/GAD1/IFNG/FBP1/STAR/ELOVL3/CYP2E1/CYP1A1/ABAT/HKDC1	57
BP	GO:0001953	negative regulation of cell-matrix adhesion	0.002554296	0.02577633	0.019830523	MMP12/FAM107A/MYOC/ARHGAP6/SERPINE1/CORO1C/APOD/CASK/PIK3R1/SEMA3E/PHLDB2/POSTN	12
BP	GO:0006775	fat-soluble vitamin metabolic process	0.002554296	0.02577633	0.019830523	CYP27B1/CYP3A4/SNAI2/IL1B/LRAT/RBP1/TNF/SNAI1/IFNG/CYP26B1/CYP1A1/CYP26A1	12
BP	GO:0032651	regulation of interleukin-1 beta production	0.002610477	0.026299584	0.020233078	TREM2/IGF1/FOXP1/SPHK1/PANX1/TNFAIP3/SERPINB1/CCL3/PML/ORM1/AGER/ZC3H12A/NLRP7/AIM2/CX3CR1/IFNG/CLEC7A/LILRA2/CCL19/CARD18	20
BP	GO:0050870	positive regulation of T cell activation	0.002647868	0.026631627	0.020488529	XCL1/RAG1/IGF1/CD276/SOCS1/TGFB1/PIK3R1/CD274/CD24/TNFSF9/EFNB1/TNFRSF14/ZBTB16/EFNB2/IL1B/TFRC/ZP3/DUSP10/AGER/ADA/CAV1/CCL21/FADD/CTLA4/IL12A/CD70/HSPH1/IFNG/EGR3/LILRB4/CCR2/TNFSF11/CCL19/TNFSF4/ICOS/PAK3/DPP4	37
BP	GO:0001906	cell killing	0.002652203	0.026631627	0.020488529	XCL1/CFH/CEACAM1/DEFB103B/ICAM1/LYZ/AGER/CTSG/MUC7/LCE3A/CLEC12B/DEFB4A/C3/LCE3B/FADD/CADM1/IL12A/IFNG/CLEC7A/LTF/GNLY/LCE3C/LAG3/KRT6A/CD1C/HRG/APOL1/DNASE1L3/SERPINB4/PGLYRP4/CXCL6/F2RL1	32
BP	GO:0006493	protein O-linked glycosylation	0.002667662	0.02666132	0.020511373	GALNT12/SLC35C1/GCNT3/B3GNT6/GALNT7/MUC1/POFUT1/TET3/TMTC2/MUC5B/MUC20/GALNT5/B3GNT3/MUC7/B3GNT4/MUC4/GALNT4/TET1/MUCL1/MUC5AC/MUC16/MUC15/MUC13	23
BP	GO:0046889	positive regulation of lipid biosynthetic process	0.002668326	0.02666132	0.020511373	STARD4/ZBTB20/ABCD1/RGN/SORBS1/APOC2/FPR2/PPARGC1A/IL1B/ZP3/PLIN5/SMPD3/PTGS2/TNF/IFNG/FGF1/HTR2B/STAR/APOE	19
BP	GO:0050818	regulation of coagulation	0.002668326	0.02666132	0.020511373	SERPINE1/PROCR/CD34/PLAU/PLAUR/CEACAM1/TSPAN8/PDPN/ENPP4/TFPI/CAV1/SERPING1/KRT1/HRG/SELP/APOE/F3/F2RL1/ABAT	19
BP	GO:0051785	positive regulation of nuclear division	0.002685949	0.026793338	0.020612938	CDCA5/CDT1/UBE2C/IGF1/DLGAP5/NUSAP1/AURKA/BTC/EDN3/TGFB1/SPHK1/MSX2/IL1B/SMPD3/TGFA/IL1A	16
BP	GO:0061333	renal tubule morphogenesis	0.002704521	0.026934367	0.020721436	HOXD11/HOXB7/KIF26B/KLHL3/TGFB1/COL4A1/FMN1/PGF/WNK4/NPNT/BCL2/EYA1/MEF2C/PBX1/BMP2/FGF1/TCF21/AGT	18
BP	GO:1903409	reactive oxygen species biosynthetic process	0.002721111	0.027011026	0.020780413	ATP2B4/CD34/ABCD1/RGN/DDAH1/GCHFR/CLU/ICAM1/IL1B/PTGIS/ZC3H12A/CAV1/CX3CR1/NOX4/PTGS2/TNF/IFNG/CLEC7A/NOS1AP/CYP1B1/SNCA/DUOX1/PTX3/CYP1A1/AGT	25
BP	GO:1905477	positive regulation of protein localization to membrane	0.002721111	0.027011026	0.020780413	E2F1/HPCA/TREM2/TGFB1/PIK3R1/SORBS1/ITGA3/KCNB1/BID/CDK5R1/EGFR/BCL2/TP73/PTN/EPHB2/TNF/PMAIP1/AGR2/IFNG/STAC2/TP63/WNT3A/PLS1/EPHA3/ANXA13	25
BP	GO:0007159	leukocyte cell-cell adhesion	0.002761866	0.027370862	0.021057246	XCL1/RAG1/IGF1/CD276/SOCS1/CXCL12/TGFB1/CEACAM1/PIK3R1/CD274/CD24/TNFSF9/EFNB1/TNFRSF14/GPNMB/ZBTB16/SCGB1A1/ICAM1/EFNB2/MSN/IL1B/TFRC/ZP3/CCL28/DUSP10/AGER/MAD1L1/ADA/VSIG4/ZC3H12A/CAV1/CCL21/ITGA5/CD177/CX3CR1/FADD/TNF/CTLA4/IL12A/CD70/HSPH1/IFNG/EGR3/LILRB4/LAG3/CLEC4M/CCR2/TNFSF11/CCL19/CLEC4G/TNFSF4/ICOS/SELP/PAK3/TIGIT/DPP4	56
BP	GO:0071604	transforming growth factor beta production	0.002781964	0.027509747	0.021164094	XCL1/LAPTM4B/CD34/CDH3/CD24/ITGAV/SERPINB7/PTGS2/ITGB6/LTBP1/LUM	11
BP	GO:0032652	regulation of interleukin-1 production	0.002784937	0.027509747	0.021164094	TREM2/IGF1/FOXP1/SPHK1/PANX1/CEACAM1/TNFAIP3/SERPINB1/CCL3/PML/ORM1/AGER/ZC3H12A/NLRP7/AIM2/CX3CR1/IL1R2/IFNG/CLEC7A/LILRA2/CCL19/CARD18	22
BP	GO:0022407	regulation of cell-cell adhesion	0.002811298	0.027725058	0.02132974	XCL1/RAG1/KIF26B/MAD2L2/IGF1/MYO10/CD276/SOCS1/CXCL12/TGFB1/CEACAM1/PIK3R1/CEACAM6/CD274/CD24/TNFSF9/EFNB1/TNFRSF14/GPNMB/ZBTB16/SNAI2/PDPN/SCGB1A1/ICAM1/EFNB2/IL1B/TFRC/FOXA1/ZP3/CCL28/DUSP10/CDSN/AGER/MAD1L1/ADA/VSIG4/ITGA6/ZC3H12A/CITED2/CAV1/CCL21/FADD/TNF/CTLA4/IL12A/CD70/ALOX15/HSPH1/IFNG/BMP2/EGR3/LILRB4/LAG3/EFNA5/CCR2/WNT3A/TNFSF11/CCL19/CLEC4G/TNFSF4/ICOS/PAK3/TIGIT/DPP4/ABAT	65
BP	GO:0035094	response to nicotine	0.002816538	0.027731716	0.021334862	ATP1A2/CHRNA5/CHRNA6/LYPD1/BCL2/PPP1R1B/TNF/CHRNA7/CHRNA3/SLC7A11/STAR/PENK/ABAT	13
BP	GO:0001657	ureteric bud development	0.002894525	0.028453458	0.02189012	HOXD11/HOXB7/KIF26B/TGFB1/FMN1/SPRY1/FOXC1/PGF/NPNT/BCL2/SLIT2/EYA1/SFRP1/CRLF1/RARB/PBX1/BMP2/FGF1/TCF21/RET/AGT	21
BP	GO:0009612	response to mechanical stimulus	0.002912294	0.028581883	0.021988921	CHEK1/ATP1A2/PDE2A/SOST/TNFRSF10B/KIT/STAT1/AQP1/CXCL12/TGFB1/MEIS2/SLC2A1/CCNB1/SCEL/IL1B/COL1A1/COL11A1/FOSL1/GJA1/EGFR/PTN/PPL/PPARG/FADD/PTGS2/TLR5/CXCL10/TTN/PKD2L1/TNC/CNTNAP2/TNFRSF8/SLITRK6/TXNIP/ATP8A2/ETV1/POSTN/AGT	38
BP	GO:0048592	eye morphogenesis	0.002951588	0.028636564	0.022030989	VSX1/MFAP2/TSPAN12/AQP5/MEIS1/GNGT1/HIPK2/RORB/FBN2/NR2E3/FJX1/SOX11/BCL2/TFAP2B/PTN/EPHB2/RARB/FOXL2/EFEMP1/PROM1/COL8A1/VAX2/FBN1/EPHB1/COL5A2/PAX6/ATP8A2/RBP4/COL5A1	29
BP	GO:1903900	regulation of viral life cycle	0.002951588	0.028636564	0.022030989	ISG15/OASL/OAS3/KPNA2/RSAD2/TOP2A/BST2/LAMP3/APOBEC3F/IFI27/TMPRSS2/HMGA2/IFIT1/TRIM15/GSN/PML/ZC3H12A/BCL2/IFITM1/MX1/TRIM59/TNF/CAV2/SLPI/APOBEC3A/LTF/TRIM6/PTX3/CCL8	29
BP	GO:0015740	C4-dicarboxylate transport	0.002957509	0.028636564	0.022030989	LRRC8E/LRRC8C/SLC1A1/SLC13A4/NTSR1/SLC13A5/SLC13A3/ABAT	8
BP	GO:0051043	regulation of membrane protein ectodomain proteolysis	0.002957509	0.028636564	0.022030989	TIMP2/TIMP4/TIMP3/IL1B/ADRA2A/TNF/IFNG/APOE	8
BP	GO:0061436	establishment of skin barrier	0.002957509	0.028636564	0.022030989	KRT16/ALOX12B/FA2H/ABCA12/CYP26B1/TP63/KRT1/CLDN1	8
BP	GO:0071305	cellular response to vitamin D	0.002957509	0.028636564	0.022030989	CYP27B1/SNAI2/ATP2B1/PTN/SFRP1/PIM1/TNC/PENK	8
BP	GO:0089718	amino acid import across plasma membrane	0.002957509	0.028636564	0.022030989	ATP1A2/SLC3A2/ARL6IP5/RGS4/SLC1A1/SLC7A11/NTSR1/AGT	8
BP	GO:0072503	cellular divalent inorganic cation homeostasis	0.002959415	0.028636564	0.022030989	XCL1/ATP1A2/ATP2B4/TPCN1/TRPM2/CYSLTR1/ATP13A3/CCL23/CCL14/SLC39A4/SLC39A6/CXCL12/EDN3/TGFB1/RGN/RIC3/MYO5A/TMEM38B/CD24/STC2/PDE6A/CCL3/CCL7/FPR2/ABL2/ITGAV/NMB/PML/ATP2B1/CCL11/EPHX2/CCL28/ATP7B/ITPR2/GJA1/NCS1/BCL2/SLC11A1/CAV1/CCL21/CX3CR1/PLN/TAC4/ATP2A3/CXCR1/LPAR1/PTGER3/CHRNA7/TPCN2/P2RY6/SCGN/ANK2/SLC35G1/TGM2/CXCL11/SLC39A14/TNNI3/CXCL10/LPAR6/TRPC1/TRPV6/ATP13A4/HTR2B/SLC30A3/STC1/F2RL…	77
BP	GO:0040001	establishment of mitotic spindle localization	0.00296029	0.028636564	0.022030989	FGF10/MAD2L1/NDE1/PLK1/NUSAP1/NDC80/CENPA/SPRY1/SPRY2/PAX6	10
BP	GO:0051897	positive regulation of protein kinase B signaling	0.002984444	0.028774239	0.022136907	FGF10/MYOC/F10/NRG2/MFHAS1/KIT/STK3/BTC/TGFB1/FGF7/ERBB4/PIK3R1/CCL3/IGFBP5/EGFR/KL/OSM/CCL21/NRG1/CX3CR1/NOX4/TGFA/SPRY2/TNF/CSF3/FGF1/TNFSF11/CCL19/KLB/ICOS/TSPYL5/F3/RET	33
BP	GO:0006268	DNA unwinding involved in DNA replication	0.00299369	0.028774239	0.022136907	MCM2/RAD51/MCM4/MCM7/MCM6/RECQL4	6
BP	GO:1900452	regulation of long-term synaptic depression	0.00299369	0.028774239	0.022136907	KCNB1/AGER/PPP1R9A/MAPT/ARC/ADORA1	6
BP	GO:0043113	receptor clustering	0.002997054	0.028774239	0.022136907	DLG2/RELN/FLNA/TGFB1/AGRN/GSN/PIGR/PTN/MUSK/SHISA6/NLGN1/SLC7A11/APOE/GLRB	14
BP	GO:0008202	steroid metabolic process	0.002998205	0.028774239	0.022136907	HSD17B6/ACOX2/CYP2B6/STARD4/CYP27B1/SPP1/RORC/LEPR/KIT/HMGCS2/ACADL/SQLE/RDH16/CYP3A7/CLCN2/PCSK9/CYP3A4/GAL/SRD5A2/SNAI2/PPARGC1A/IL1B/DHRS2/CH25H/CFTR/EPHX2/APOC1/PRKAA2/TFCP2L1/DHRS9/CYP2C9/ABCA1/CYP3A5/SCD/NPC1/TM7SF2/TNF/UGT2B7/SNAI1/DHCR7/IFNG/CYP26B1/PBX1/BMP2/FGF1/CYP2C19/CYP1B1/APOL1/STAR/SULT2B1/APOE/CYP2E1/CYP1A1/CYP26A1/AGT	55
BP	GO:0035878	nail development	0.003024941	0.028832491	0.022181722	HOXC13/FZD6/ITGB4/MSX2/ITGA6	5
BP	GO:0051231	spindle elongation	0.003024941	0.028832491	0.022181722	KIF23/PRC1/AURKB/KIF4A/RACGAP1	5
BP	GO:0061140	lung secretory cell differentiation	0.003024941	0.028832491	0.022181722	FGF10/SPDEF/NFIB/AGR2/NKX2-1	5
BP	GO:1903789	regulation of amino acid transmembrane transport	0.003024941	0.028832491	0.022181722	ATP1A2/STK39/ARL6IP5/RGS4/AGT	5
BP	GO:0002691	regulation of cellular extravasation	0.003042243	0.028832491	0.022181722	CXCL12/ICAM1/CCL28/AGER/CCL21/FADD/PDGFD/IL27RA/CCR2	9
BP	GO:0034368	protein-lipid complex remodeling	0.003042243	0.028832491	0.022181722	PLA2G2A/GPIHBP1/ABCA5/PLA2G7/LIPG/APOC2/APOC1/APOE/AGT	9
BP	GO:0034369	plasma lipoprotein particle remodeling	0.003042243	0.028832491	0.022181722	PLA2G2A/GPIHBP1/ABCA5/PLA2G7/LIPG/APOC2/APOC1/APOE/AGT	9
BP	GO:0042634	regulation of hair cycle	0.003042243	0.028832491	0.022181722	FERMT1/KRT17/CDH3/GAL/MSX2/SPINK5/TRPV3/FA2H/TNF	9
BP	GO:0045216	cell-cell junction organization	0.003050389	0.028864661	0.022206471	FSCN1/ECT2/CDH19/CDH3/PLEKHA7/TGFB1/CDH24/GJC1/SNAI2/DSG2/CDH22/GJA1/GJB1/CAV1/CD177/MPP7/OCLN/TNF/EPB41L3/CTNND2/SNAI1/ANK2/CDH26/PKP1/CLDN1/DSG1/F2RL1/LIM2/CDH15/AGT	30
BP	GO:0006816	calcium ion transport	0.003060893	0.028919016	0.022248288	XCL1/ATP1A2/PDE2A/HPCA/GNB5/SLC3A2/ATP2B4/TPCN1/TRPM2/CYP27B1/CACNB4/CYSLTR1/CXCL12/CASK/HOMER3/FGF14/TGFB1/RGN/PANX1/MYO5A/TMEM38B/BSPRY/STC2/CCL3/ICAM1/ITGAV/PML/ATP2B1/ITPR2/RGS4/ADRA2A/GJA1/TRPV3/KCNE3/NCS1/BCL2/CAV1/CCL21/CATSPER1/PLN/S100A1/RAMP1/PTGS2/ATP2A3/EHD3/CHRNA7/TPCN2/P2RY6/ANK2/SLC35G1/IL16/CXCL11/STAC2/CXCL10/PKD2L1/TRPC1/NOS1AP/TRPV6/HTR2B/STC1/LILRA2/SNCA/WNT3A/NTSR1/CCL19/SPIN…	69
BP	GO:0034308	primary alcohol metabolic process	0.003074621	0.029003609	0.022313367	NAAA/ADH4/IGF1/RDH16/CLCN2/CYP3A4/ALDH3B1/DHRS3/ADH1B/DHRS9/LRAT/ADH1A/ADH7/ADH1C/BMP2/CYP1B1/ALDH1A1/CYP1A1/RBP4	19
BP	GO:1904950	negative regulation of establishment of protein localization	0.00311998	0.029275099	0.022522234	BMP8A/FAM3D/SYTL4/CD200R1/RSAD2/FERMT1/KLF7/IL33/SSC5D/CD34/APOD/LRRK2/RANGAP1/C1QTNF3/TNFAIP3/SERPINB1/ACVR1C/KCNB1/PML/IL1B/TNFRSF4/ADRA2A/ZC3H12A/GBP1/NLRP7/SVIP/TNF/SFRP1/IL1R2/IL27RA/IL36RN/MAPT/CARD18/APOE/CIDEA/F2RL1	36
BP	GO:0030193	regulation of blood coagulation	0.003134736	0.029275099	0.022522234	SERPINE1/CD34/PLAU/PLAUR/CEACAM1/TSPAN8/PDPN/ENPP4/TFPI/CAV1/SERPING1/KRT1/HRG/SELP/APOE/F3/F2RL1/ABAT	18
BP	GO:0002573	myeloid leukocyte differentiation	0.003148067	0.029275099	0.022522234	CSF2/SNX10/ZNF675/TREM2/KIT/MMP9/THOC5/FOXP1/TGFB1/CEACAM1/PIK3R1/INHBA/CCL3/TFRC/DHRS2/TNFRSF11A/CDK6/RELB/IL20/TLR2/PPARG/FADD/TNF/CSF3/MEF2C/SFRP1/TESC/IFNG/LTF/LILRB4/BATF2/FBN1/TNFSF11/CCL19/LRRC17/ROR2/F2RL1	37
BP	GO:0045766	positive regulation of angiogenesis	0.003148067	0.029275099	0.022522234	ADAM12/SERPINE1/SASH1/SRPX2/CD34/AQP1/HIPK2/HMGA2/SFRP2/SPHK1/RHOJ/BRCA1/TNFSF12/DDAH1/IL1B/CCL11/RHOB/PTGIS/PGF/ZC3H12A/LRG1/ITGA5/C3/CX3CR1/SMOC2/C6/S100A1/PTGS2/CHRNA7/IL1A/FGF1/CYP1B1/CXCR2/ECM1/CMA1/ANXA3/F3	37
BP	GO:0014002	astrocyte development	0.003151785	0.029275099	0.022522234	PLP1/TREM2/FPR2/IL1B/BACE2/AGER/EGFR/CDK6/TNF/IFNG/MAPT/ROR2	12
BP	GO:0014003	oligodendrocyte development	0.003151785	0.029275099	0.022522234	PLP1/ASPA/TGFB1/NKX6-2/SOX10/GSN/CLU/ID4/SOX11/FA2H/TLR2/LPAR1	12
BP	GO:0034080	CENP-A containing nucleosome assembly	0.003151785	0.029275099	0.022522234	CENPO/CENPN/CENPI/CENPL/CENPH/HJURP/CENPM/OIP5/CENPQ/CENPA/CENPW/CENPP	12
BP	GO:0061641	CENP-A containing chromatin organization	0.003151785	0.029275099	0.022522234	CENPO/CENPN/CENPI/CENPL/CENPH/HJURP/CENPM/OIP5/CENPQ/CENPA/CENPW/CENPP	12
BP	GO:0030879	mammary gland development	0.003153464	0.029275099	0.022522234	IRF6/FGF10/AR/OAS2/BRCA2/HOXB9/HOXD9/TGFB1/ERBB4/UPRT/MSX2/PML/WNT7B/CCL11/ATP7B/IGFBP5/GJA1/TNFRSF11A/CDO1/CAV1/NRG1/ELF5/ELF3/WNT3A/WNT3/TNFSF11/CSN3/HOXA9	28
BP	GO:0000281	mitotic cytokinesis	0.003166048	0.029275099	0.022522234	ECT2/KIF23/RTKN/CEP55/CDT1/ANLN/PLK1/BRCA2/NUSAP1/KIF4A/CKAP2/KIF20A/KIF20B/CENPA/RHOB/RACGAP1/MYH10	17
BP	GO:0006801	superoxide metabolic process	0.003166048	0.029275099	0.022522234	SOD3/TGFB1/RGN/FBLN5/SOD2/FPR2/NOXA1/EGFR/CD177/NCF2/NOX4/TNF/CLEC7A/MAPT/DUOX1/F2RL1/AGT	17
BP	GO:0031100	animal organ regeneration	0.003166048	0.029275099	0.022522234	CDK1/CDK4/AURKA/CXCL12/TYMS/CCNA2/TGFB1/RGN/PCNA/PGF/EGFR/PPARG/CDKN1A/TGFBR3/CLDN1/ANXA3/FLT3	17
BP	GO:0060350	endochondral bone morphogenesis	0.003166048	0.029275099	0.022522234	COL14A1/COL7A1/VIT/SHOX2/POC1A/DLX5/COL1A1/SERPINH1/FOXC1/MMP13/COL13A1/COL12A1/SMPD3/MATN1/MEF2C/RARB/STC1	17
BP	GO:0019722	calcium-mediated signaling	0.003182069	0.029289495	0.022533309	ATP1A2/TMEM100/HPCA/TREM2/ATP2B4/TRPM2/IGF1/RCAN2/HOMER3/LRRK2/SPHK1/RGN/MYO5A/TMEM38B/CCL3/FPR2/ADA/EGFR/GBP1/NRG1/CX3CR1/PLN/CXCR1/TNF/TPCN2/P2RY6/ANK2/TNNI3/LMCD1/PPP1R9A/MAPT/HTR2B/DEFB1/CXCR2/CCR2/MYOZ1/TNFSF11/SELP/CCL20	39
BP	GO:0050807	regulation of synapse organization	0.003182069	0.029289495	0.022533309	TUBA1A/CDC20/SRPX2/LRFN4/RELN/NRP2/LRRK2/SLITRK5/NTRK3/AGRN/LRP8/ITPKA/CDK5R1/SLITRK4/CTTNBP2/PTN/TLR2/EPHB2/RAB17/MUSK/TNF/MEF2C/SHISA6/NLGN1/IL1RAP/PPP1R9A/WNT7A/SLC7A11/EFNA5/ARC/ARHGAP22/SNCA/WNT3A/EPHB1/SLITRK6/GAP43/BDNF/APOE/PAK3	39
BP	GO:1903039	positive regulation of leukocyte cell-cell adhesion	0.003182069	0.029289495	0.022533309	XCL1/RAG1/IGF1/CD276/SOCS1/TGFB1/PIK3R1/CD274/CD24/TNFSF9/EFNB1/TNFRSF14/ZBTB16/ICAM1/EFNB2/IL1B/TFRC/ZP3/DUSP10/AGER/ADA/CAV1/CCL21/FADD/TNF/CTLA4/IL12A/CD70/HSPH1/IFNG/EGR3/LILRB4/CCR2/TNFSF11/CCL19/TNFSF4/ICOS/PAK3/DPP4	39
BP	GO:0050671	positive regulation of lymphocyte proliferation	0.003216917	0.02955453	0.022737208	FGF10/XCL1/IGF1/CD276/ATAD5/CD274/CD24/TNFSF9/EFNB1/IL1B/TFRC/ZP3/TNFRSF4/AGER/ADA/BCL2/FADD/CDKN1A/MEF2C/IL12A/CD70/VAV3/CCR2/WNT3A/CCL19/TNFSF4	26
BP	GO:0050890	cognition	0.003220592	0.02955453	0.022737208	FEN1/FAM107A/ATP1A2/RAG1/CPEB3/KIT/RELN/MEIS2/CBR3/SLC1A4/EN1/ITGA3/PRKAR1B/CCL11/FOSL1/S100B/AGER/SOBP/EGFR/ITGA5/PTN/CX3CR1/TLR2/EPHB2/PPP1R1B/PTGS2/MUSK/TNF/CHL1/MEF2C/C1QL1/CHRNA7/KCNAB1/SGK1/MAPT/SERPINF1/SLC7A11/CNTNAP2/ARC/NTSR1/PTCHD1/PRKAR2B/SCN2A/ADORA1/BDNF/APOE/NDRG4/SLC6A4/GATM/AGT	50
BP	GO:0072163	mesonephric epithelium development	0.003294393	0.030140724	0.023188185	HOXD11/HOXB7/KIF26B/TGFB1/FMN1/SPRY1/FOXC1/PGF/NPNT/BCL2/SLIT2/EYA1/SFRP1/CRLF1/RARB/PBX1/BMP2/FGF1/TCF21/RET/AGT	21
BP	GO:0072164	mesonephric tubule development	0.003294393	0.030140724	0.023188185	HOXD11/HOXB7/KIF26B/TGFB1/FMN1/SPRY1/FOXC1/PGF/NPNT/BCL2/SLIT2/EYA1/SFRP1/CRLF1/RARB/PBX1/BMP2/FGF1/TCF21/RET/AGT	21
BP	GO:0098661	inorganic anion transmembrane transport	0.003399132	0.030968166	0.023824762	FXYD1/TTYH1/CLCA4/TTYH3/SLC37A1/XPR1/SLC26A2/GABRP/GABRQ/TTYH2/CLCN2/SLC1A4/CLCN5/CFTR/SLC1A1/CLIC6/BEST2/CLIC5/SLC12A2/SLC13A4/APOL1/ANO1/GLRB	23
BP	GO:0060425	lung morphogenesis	0.003413726	0.030968166	0.023824762	FGF10/FGF7/WNT7B/FOXA1/NFIB/SPRY1/SOX11/SPRY2/TNF/TNC/TCF21/NKX2-1/LAMA1	13
BP	GO:0007043	cell-cell junction assembly	0.003415099	0.030968166	0.023824762	FSCN1/ECT2/CDH19/CDH3/CDH24/GJC1/SNAI2/CDH22/GJA1/GJB1/CAV1/MPP7/OCLN/TNF/EPB41L3/CTNND2/SNAI1/ANK2/CDH26/PKP1/CLDN1/DSG1/LIM2/CDH15/AGT	25
BP	GO:0007098	centrosome cycle	0.003415099	0.030968166	0.023824762	CDK2/CEP72/CHEK1/KAT2B/CEP152/HAUS8/CDK1/NEK2/WDR62/NDE1/SAC3D1/PLK1/BRCA2/PCM1/XRCC2/PLK4/AURKA/SLC16A1/CCNF/STIL/KIF11/POC1A/BRCA1/C10orf90/HEPACAM2	25
BP	GO:0051101	regulation of DNA binding	0.003415099	0.030968166	0.023824762	E2F1/CDCA5/ZNF675/CDT1/MAD2L2/LHX2/NEK2/IGF1/MMP9/HJURP/HIPK2/HMGA2/PLAUR/TGFB1/MSX2/AGER/FOXC1/ID4/SOX11/PPARG/IFNG/TRIM6/WNT3A/PAX6/HAND2	25
BP	GO:0032147	activation of protein kinase activity	0.003418314	0.030968166	0.023824762	CLSPN/FGF10/ECT2/TPX2/KIF14/CDK1/DBF4B/STK39/IGF1/TNFRSF10B/SOCS1/KIT/STK3/ADCY6/LRRK2/NTRK3/ANG/BORA/CXCL17/DUSP9/ADCY4/ERN2/IL1B/WNT7B/PRKAR1B/MUC20/CDK5R1/ADRA2A/EGFR/GPRC5B/DUSP7/SLC11A1/SHC2/NRG1/TP73/CSPG4/TGFA/LPAR1/TNF/CHRNA7/BMP2/MAP4K2/FGF1/DUSP5/CHRNA3/ADCY2/EFNA5/PRKAR2B/TNFSF11/ADORA1/CCL19/PAK3/GPRC5D/RET/AGT	55
BP	GO:0045833	negative regulation of lipid metabolic process	0.003420517	0.030968166	0.023824762	CYP27B1/APOD/ACADL/SPHK1/CEACAM1/BRCA1/APOC2/SNAI2/IL1B/LPCAT1/APOC1/ADRA2A/TRIB3/PLIN5/TNF/SNAI1/BMP2/ADORA1/APOE/CIDEA	20
BP	GO:1903522	regulation of blood circulation	0.003451843	0.031205281	0.024007182	ATP1A2/FXYD1/CYP2J2/ATP2B4/NUP155/CACNB4/KCNK15/FLNA/TMEM65/EDN3/GPD1L/TMEM38B/GJC1/ICAM1/DSG2/ATP2B1/ITPR2/RGS4/AGER/ADA/ADRA2A/GJA1/KCNE3/EGFR/DES/ZC3H12A/CAV1/ATP1B3/PLN/KCNQ1/SLC1A1/S100A1/PTGS2/ATP2A3/SCN2B/EHD3/CELF2/ANK2/CORIN/TNNI3/TRPC1/NOS1AP/STC1/ADORA1/SEMA3A/BVES/F2RL1/KCNJ12/CHRM3/AGT	50
BP	GO:0032506	cytokinetic process	0.003479894	0.031319049	0.024094707	ECT2/KIF23/RTKN/CEP55/ANXA11/ANLN/AURKB/KIF20A/SPIRE1/KIF20B/RACGAP1	11
BP	GO:0032692	negative regulation of interleukin-1 production	0.003479894	0.031319049	0.024094707	TREM2/IGF1/CEACAM1/TNFAIP3/SERPINB1/PML/ZC3H12A/NLRP7/CX3CR1/IL1R2/CARD18	11
BP	GO:0072529	pyrimidine-containing compound catabolic process	0.003479894	0.031319049	0.024094707	TYMP/NEIL1/APOBEC3B/ALDH6A1/APOBEC3F/UNG/TET3/TET1/APOBEC3A/DPYS/UPP1	11
BP	GO:0008625	extrinsic apoptotic signaling pathway via death domain receptors	0.003531217	0.031733939	0.024413895	SERPINE1/TNFRSF10B/STK3/SFRP2/TNFAIP3/PIK3R1/BRCA1/SORT1/ICAM1/TIMP3/MAL/BID/FEM1B/BCL2/TNFRSF10C/FADD/TNF/SFRP1/PMAIP1	19
BP	GO:0031295	T cell costimulation	0.003582315	0.031953834	0.024583067	PIK3R1/CD274/CD24/EFNB1/TNFRSF14/EFNB2/CAV1/CCL21/CTLA4/CCL19/TNFSF4/ICOS/PAK3/DPP4	14
BP	GO:0060688	regulation of morphogenesis of a branching structure	0.003582315	0.031953834	0.024583067	FGF10/HOXB7/AR/NTN4/LRRK2/SHOX2/TGFB1/FGF7/SNAI2/PGF/TNF/SFRP1/HOXD13/AGT	14
BP	GO:0090307	mitotic spindle assembly	0.003582315	0.031953834	0.024583067	MYBL2/KIF23/TPX2/CDC20/NEK2/BIRC5/AURKB/PLK1/KIF4A/FLNA/KIFC1/KIF11/CEP97/RACGAP1	14
BP	GO:1903078	positive regulation of protein localization to plasma membrane	0.003582315	0.031953834	0.024583067	TREM2/PIK3R1/SORBS1/ITGA3/EGFR/EPHB2/TNF/AGR2/IFNG/STAC2/WNT3A/PLS1/EPHA3/ANXA13	14
BP	GO:0032946	positive regulation of mononuclear cell proliferation	0.00358561	0.031953834	0.024583067	FGF10/XCL1/IGF1/CD276/ATAD5/CD274/CD24/TNFSF9/EFNB1/IL1B/TFRC/ZP3/TNFRSF4/AGER/ADA/BCL2/FADD/CDKN1A/MEF2C/IL12A/CD70/VAV3/CCR2/WNT3A/CCL19/TNFSF4	26
BP	GO:2001257	regulation of cation channel activity	0.003587245	0.031953834	0.024583067	DLG2/HPCA/GNB5/TREM2/CACNB4/RELN/MMP9/FGF14/MYO5A/GAL/NETO2/PPARGC1A/KCNE3/CAV1/PLN/EPHB2/S100A1/MEF2C/SHISA6/EHD3/P2RY6/ANK2/KCNAB1/NLGN1/IFNG/STAC2/NEFL/NOS1AP/ARC/CCR2/NTSR1/ANXA3/LRRC38	33
BP	GO:1900046	regulation of hemostasis	0.003620314	0.03220118	0.024773358	SERPINE1/CD34/PLAU/PLAUR/CEACAM1/TSPAN8/PDPN/ENPP4/TFPI/CAV1/SERPING1/KRT1/HRG/SELP/APOE/F3/F2RL1/ABAT	18
BP	GO:0002260	lymphocyte homeostasis	0.003673315	0.032543195	0.02503648	RAG1/SPNS2/TGFB1/TNFAIP3/CCNB2/ADA/BCL2/FADD/MEF2C/PMAIP1/SLC40A1/LMO1/SLC46A2/TNFRSF13B/TNFRSF17	15
BP	GO:0032835	glomerulus development	0.003673315	0.032543195	0.02503648	KLF15/CD34/CD24/FOXC1/BCL2/SERPINB7/KIRREL3/MEF2C/PDGFD/PROM1/ACTA2/TCF21/COL4A3/COL4A4/RET	15
BP	GO:0072395	signal transduction involved in cell cycle checkpoint	0.003680193	0.032543195	0.02503648	E2F1/CDK2/CHEK1/E2F7/DTL/CDK1/CDC25C/PLK1/AURKA/GTSE1/PCNA/MUC1/BRCA1/CCNB1/PML/SOX11/CDKN1A	17
BP	GO:0099601	regulation of neurotransmitter receptor activity	0.003680193	0.032543195	0.02503648	DLG2/RELN/PSCA/NETO2/PPARGC1A/SLURP1/EPHB2/MEF2C/SHISA6/NLGN1/IFNG/NEFL/ARC/CCR2/LYPD6B/LYPD6/ANXA3	17
BP	GO:1901991	negative regulation of mitotic cell cycle phase transition	0.003699653	0.032621199	0.025096491	CDC6/RBL1/FAM107A/TRIP13/CLSPN/E2F1/CDK2/ORC1/MAD2L1/E2F7/BUB1/CDK1/PSMD2/CDT1/CDK4/MAD2L2/CDC20/PSMB2/CDC25C/AURKB/PLK1/PSME4/AURKA/NDC80/RFWD3/GTSE1/BUB1B/TTK/HMGA2/CENPF/HUS1B/PCNA/MUC1/BRCA1/CCNB1/GPNMB/PSMB9/PML/FHL1/MAD1L1/CDK6/BCL2/CDKN1A	43
BP	GO:0019915	lipid storage	0.003701576	0.032621199	0.025096491	STARD4/B4GALNT1/SQLE/ACVR1C/ITGAV/IL1B/ZC3H12A/PLIN5/ABCA1/CAV1/C3/PPARG/TNF/MEST/APOE/CIDEA	16
BP	GO:0034341	response to interferon-gamma	0.003706355	0.032621199	0.025096491	IRF6/XCL1/OASL/OAS2/XCL2/OAS3/CYP27B1/SOCS1/BST2/CCL23/CCL14/STAT1/CCL3/PARP14/CCL7/GSN/ICAM1/PML/CCL11/GBP5/GBP1/SLC11A1/CCL21/IFITM1/TLR2/PPARG/IFI30/IFNG/HCK/SNCA/CCL19/SOCS3/STAR/CLDN1/CCL8/CCL20	36
BP	GO:0006833	water transport	0.003726603	0.032621199	0.025096491	AQP5/AQP1/AQP3/CFTR/AQP7/AQP9/UPK3A	7
BP	GO:0033189	response to vitamin A	0.003726603	0.032621199	0.025096491	DNMT3B/TYMS/LRAT/PPARG/CYP26B1/CYP1A1/CYP26A1	7
BP	GO:0051546	keratinocyte migration	0.003726603	0.032621199	0.025096491	FGF10/KRT16/FERMT1/MMP9/FGF7/EPB41L4B/EPPK1	7
BP	GO:0071800	podosome assembly	0.003726603	0.032621199	0.025096491	FSCN1/ASAP1/CSF2/GSN/MSN/TNF/HCK	7
BP	GO:0050803	regulation of synapse structure or activity	0.003742204	0.032710634	0.025165296	TUBA1A/CDC20/SRPX2/LRFN4/RELN/NRP2/LRRK2/SLITRK5/NTRK3/AGRN/LRP8/ITPKA/CDK5R1/SLITRK4/CTTNBP2/SYBU/PTN/TLR2/EPHB2/RAB17/MUSK/TNF/MEF2C/SHISA6/NLGN1/IL1RAP/PPP1R9A/WNT7A/SLC7A11/EFNA5/ARC/ARHGAP22/SNCA/WNT3A/EPHB1/SLITRK6/GAP43/BDNF/APOE/PAK3	40
BP	GO:0010574	regulation of vascular endothelial growth factor production	0.003769489	0.032807518	0.025239832	NDRG2/TGFB1/CXCL17/BRCA1/IL1B/C3/PTGS2/IL1A/CYP1B1/CCR2	10
BP	GO:0048048	embryonic eye morphogenesis	0.003769489	0.032807518	0.025239832	MFAP2/HIPK2/FBN2/SOX11/RARB/FOXL2/EFEMP1/VAX2/FBN1/PAX6	10
BP	GO:0048665	neuron fate specification	0.003769489	0.032807518	0.025239832	HOXD10/HOXC10/NTRK3/NKX6-2/FOXA1/MNX1/EYA1/ISL2/PAX6/DMRT3	10
BP	GO:0050680	negative regulation of epithelial cell proliferation	0.003795728	0.032988619	0.025379159	AR/BRCA2/STAT1/NR2F2/ATOH8/CASK/SFRP2/TGFB1/RGN/CEACAM1/SNAI2/EFNB2/SLURP1/NFIB/DUSP10/KRT4/GJA1/NKX3-1/CDK6/CAV1/PTN/PPARG/TNF/CAV2/MEF2C/TGFBR3/SFRP1/EPPK1/SERPINF1/PAX6/APOE	31
BP	GO:0000041	transition metal ion transport	0.003823803	0.033185144	0.025530352	SCARA5/ATP6V0A4/TTYH1/TRPM2/ATP6V1C1/SLC39A4/SLC39A6/TF/TCN1/SCO2/TFRC/ATP7B/SLC11A1/SFXN1/SLC39A14/IFNG/SLC40A1/CP/ABCC2/TRPC1/SLC30A3/STEAP4/SLC39A8	23
BP	GO:1900274	regulation of phospholipase C activity	0.003857378	0.033428775	0.025717784	ARHGAP6/BICD1/KIT/NTRK3/ANG/ABL2/EGFR/LPAR1/P2RY6/HTR2B/BDNF/AGT	12
BP	GO:0021543	pallium development	0.003867046	0.033441328	0.025727442	KIF14/LHX2/ATP2B4/WDR62/NDE1/RELN/FLNA/NRP2/TACC3/IGF2BP1/ASPM/DLX1/FBXO45/SLC2A1/LRP8/DLX2/CDK5R1/ID4/FEZ1/EGFR/CDK6/KDM6B/SLIT2/BCL2A1/KIRREL3/NEFL/CNTNAP2/WNT3A/SEMA3A/PAX6/ANXA3/NKX2-1	32
BP	GO:0002822	regulation of adaptive immune response based on somatic recombination of immune receptors built from immunoglobulin superfamily domains	0.003869836	0.033441328	0.025727442	XCL1/MAD2L2/RSAD2/ATAD5/IL33/TGFB1/IL27/CEACAM1/TNFAIP3/CD274/IL1B/TFRC/ZP3/AGER/ADA/ZC3H12A/SLC11A1/C3/FADD/TNF/MEF2C/IL12A/IL27RA/CCR2/CD1C/CCL19/CLEC4G/TNFSF4	28
BP	GO:0000132	establishment of mitotic spindle orientation	0.003968934	0.034048065	0.026194223	FGF10/MAD2L1/NDE1/PLK1/NDC80/CENPA/SPRY1/SPRY2/PAX6	9
BP	GO:0034367	protein-containing complex remodeling	0.003968934	0.034048065	0.026194223	PLA2G2A/GPIHBP1/ABCA5/PLA2G7/LIPG/APOC2/APOC1/APOE/AGT	9
BP	GO:1900027	regulation of ruffle assembly	0.003968934	0.034048065	0.026194223	CORO1C/EPS8L1/COBL/EPS8L2/ICAM1/CAV1/PFN2/NLGN1/SH3YL1	9
BP	GO:0003158	endothelium development	0.003989277	0.034048065	0.026194223	PDE2A/TMEM100/CD34/FOXP1/NR2F2/ATOH8/CEACAM1/PDPN/ICAM1/MSN/IL1B/WNT7B/RHOB/GJA1/KDM6B/NRG1/PTN/TNF/CXCL10/SLC40A1/FGF1/WNT7A/STC1/CLDN1/COL4A4/F2RL1	26
BP	GO:0045598	regulation of fat cell differentiation	0.003989277	0.034048065	0.026194223	E2F1/MMP11/RORC/STK3/SFRP2/TGFB1/LMO3/MSX2/SORT1/ZBTB16/RUNX1T1/SNAI2/FRZB/DUSP10/ID4/ZC3H12A/TRIB3/PRDM16/PPARG/PTGS2/TNF/SFRP1/FNDC5/BMP2/WNT5B/WNT3A	26
BP	GO:0003433	chondrocyte development involved in endochondral bone morphogenesis	0.003996094	0.034048065	0.026194223	COL14A1/COL7A1/VIT/POC1A/SERPINH1/COL12A1/SMPD3/MATN1	8
BP	GO:0009110	vitamin biosynthetic process	0.003996094	0.034048065	0.026194223	CYP27B1/RGN/CYP3A4/SNAI2/IL1B/TNF/SNAI1/IFNG	8
BP	GO:0021544	subpallium development	0.003996094	0.034048065	0.026194223	LRRK2/SLITRK5/INHBA/DLX1/DLX2/RARB/SLC7A11/CNTNAP2	8
BP	GO:0046697	decidualization	0.003996094	0.034048065	0.026194223	CYP27B1/SPP1/STC2/PTGIS/GJA1/PTN/PTGS2/STC1	8
BP	GO:2000209	regulation of anoikis	0.003996094	0.034048065	0.026194223	BRMS1/PDK4/CEACAM6/CEACAM5/SNAI2/BCL2/CAV1/ITGA5	8
BP	GO:0007219	Notch signaling pathway	0.004007772	0.03405205	0.026197289	SORBS2/FGF10/GMDS/SLC35C1/TMEM100/KAT2B/DLGAP5/CFD/KIT/STAT1/MAGEA1/WWC1/TGFB1/DLL3/POFUT1/DLX1/SNAI2/DLX2/TIMP4/JAG2/FOXA1/DLK1/ZNF423/FOXC1/EGFR/CDK6/PLN/SNAI1/ONECUT1/PBX1/TP63/BMP2/ELF3/TSPAN15/POSTN	35
BP	GO:0051224	negative regulation of protein transport	0.004007772	0.03405205	0.026197289	BMP8A/FAM3D/SYTL4/CD200R1/RSAD2/FERMT1/KLF7/IL33/SSC5D/CD34/APOD/LRRK2/RANGAP1/C1QTNF3/TNFAIP3/SERPINB1/ACVR1C/KCNB1/PML/IL1B/TNFRSF4/ADRA2A/ZC3H12A/GBP1/NLRP7/SVIP/TNF/SFRP1/IL1R2/IL27RA/IL36RN/CARD18/APOE/CIDEA/F2RL1	35
BP	GO:0090287	regulation of cellular response to growth factor stimulus	0.004014738	0.034063596	0.026206171	GREM2/FGF10/RASL11B/CHRDL1/SOST/FERMT1/HIPK2/SPRY4/CASK/SFRP2/TOB1/TGFB1/NTRK3/DLX1/ITGA3/MSX2/FBN2/IL1B/ZNF423/SPRY1/FOLR1/SOX11/CITED2/PRDM16/LRG1/NPNT/TFAP2B/CAV1/VASN/ITGA5/CHST11/SLIT2/SMOC2/SPRY2/CAV2/TGFBR3/SFRP1/ONECUT1/SHISA2/ONECUT2/PMEPA1/FGF1/LTBP1/FBN1/HRG/HTRA4/NKX2-1/CIDEA/AGT	49
BP	GO:0051963	regulation of synapse assembly	0.004030042	0.034098198	0.026232791	SRPX2/LRFN4/SLITRK5/NTRK3/AGRN/SLITRK4/TLR2/EPHB2/RAB17/MUSK/MEF2C/NLGN1/IL1RAP/PPP1R9A/WNT7A/EFNA5/SNCA/WNT3A/EPHB1/SLITRK6/GAP43/BDNF	22
BP	GO:1901989	positive regulation of cell cycle phase transition	0.004030042	0.034098198	0.026232791	CDC6/MTBP/FGF10/CDC45/CDCA5/DTL/CDK1/DBF4B/CDT1/CDK4/CDC25A/UBE2C/CDC25B/CDC25C/DLGAP5/ATAD5/CCNE1/TGFB1/CCNB1/EGFR/PBX1/CYP1A1	22
BP	GO:0032392	DNA geometric change	0.004050576	0.034224268	0.026329781	MCM2/DSCC1/CDC45/RAD51/MCM4/CHTF18/GINS2/RFC4/RAD54L/GINS1/DNA2/GINS4/MCM7/TOP2A/MCM5/MCM8/HMGB3/POLQ/BRIP1/MCM6/ERCC6L/RFC2/RFC5/RECQL4	24
BP	GO:0051348	negative regulation of transferase activity	0.004069574	0.034337034	0.026416535	MAD2L1/KAT2B/ZNF675/MAD2L2/PDCD4/DUSP14/PLK1/PAQR3/SOCS1/CORO1C/SOCS4/NR2F2/SPRY4/SFRP2/DEPTOR/RGN/CEACAM1/TNFAIP3/DUSP9/BAG2/IL1B/PRKAR1B/SPRY1/DUSP10/RGS4/DUSP26/TRIB3/DUSP7/CAV1/PPARG/DUSP2/EPHB2/VPS25/PPP1R1B/SPRY2/CDKN1A/PTK6/SFRP1/PKIB/TESC/IFNG/DUSP5/MAPT/PRKAR2B/SERPINB3/SOCS3/APOE/PTPRT	48
BP	GO:0007586	digestion	0.004142981	0.034859567	0.026818536	FGF10/SNX10/STK39/AQP5/TFF3/TYMP/GCNT3/STATH/AQP1/VSIG1/TFF1/PPARGC1A/GUCA2B/ADRA2A/WNK4/CAPN8/MUC4/KCNQ1/PTGER3/CAPN9/SGK1/SLC5A1/PLS1/KCNN4/MUC13/RBP4/CHRM3	27
BP	GO:0070665	positive regulation of leukocyte proliferation	0.004142981	0.034859567	0.026818536	FGF10/XCL1/IGF1/CD276/ATAD5/BST2/CD274/CD24/TNFSF9/EFNB1/IL1B/TFRC/ZP3/TNFRSF4/AGER/ADA/BCL2/FADD/CDKN1A/MEF2C/IL12A/CD70/VAV3/CCR2/WNT3A/CCL19/TNFSF4	27
BP	GO:0046394	carboxylic acid biosynthetic process	0.004179972	0.03512217	0.027020565	PLP1/GGTA1P/ASPA/ACOX2/ACOT7/SLC2A6/MGLL/ATP2B4/NUP155/STARD4/BHMT2/PDK4/ZBTB20/IGF1/HPGD/FADS3/ABCD1/FADS1/MGST2/TGFB1/ACADL/RGN/DEGS1/PTGDS/MYO5A/CEACAM1/MTHFD1L/GPT2/GPT/BRCA1/LOC344967/LIPG/CYP3A4/ALOX12B/APOC2/ACCS/PLOD1/PPARGC1A/IL1B/CH25H/EPHX2/APOC1/PTGIS/ENO2/PRKAA2/DHRS9/TRIB3/CDO1/CYP2C9/FA2H/APIP/SCD/OGDHL/CSPG4/RBP1/SMPD3/PFKFB4/PTGS2/ACSM1/ALOX15/ALDOC/GAD1/BCAT1/IFNG/FBP1/STAR/ELOV…	72
BP	GO:0048706	embryonic skeletal system development	0.00425251	0.035630419	0.027411576	HOXD10/HOXC9/HOXB7/HOXB9/FLVCR1/SHOX2/HOXD9/HOXA2/EXT1/MTHFD1L/DLX1/HOXB3/DLX2/COL1A1/COL11A1/HOXB2/SOX11/CHST11/HOXD1/EYA1/HOXA4/MEF2C/PBX1/HOXA9/RBP4	25
BP	GO:0031294	lymphocyte costimulation	0.004257418	0.035630419	0.027411576	PIK3R1/CD274/CD24/EFNB1/TNFRSF14/EFNB2/CAV1/CCL21/CTLA4/CCL19/TNFSF4/ICOS/PAK3/DPP4	14
BP	GO:0033673	negative regulation of kinase activity	0.004258055	0.035630419	0.027411576	KAT2B/ZNF675/PDCD4/DUSP14/PLK1/PAQR3/SOCS1/CORO1C/SOCS4/NR2F2/SPRY4/SFRP2/DEPTOR/RGN/CEACAM1/TNFAIP3/DUSP9/IL1B/PRKAR1B/SPRY1/DUSP10/RGS4/DUSP26/TRIB3/DUSP7/CAV1/DUSP2/EPHB2/VPS25/PPP1R1B/SPRY2/CDKN1A/PTK6/SFRP1/PKIB/TESC/IFNG/DUSP5/MAPT/PRKAR2B/SERPINB3/SOCS3/APOE/PTPRT	44
BP	GO:0032609	interferon-gamma production	0.004291967	0.035864787	0.027591883	ISG15/XCL1/CD276/IL33/IL27/INHBA/CD274/SCGB1A1/IL1B/ZP3/ZC3H12A/SLC11A1/FADD/TNF/IL12A/IL27RA/CLEC7A/IL36RN/CCR2/IL12RB2/TNFSF4/PGLYRP4/F2RL1	23
BP	GO:0071548	response to dexamethasone	0.004311185	0.035972995	0.02767513	DNMT3B/AQP1/TGFB1/PCNA/ICAM1/FIBIN/EGFR/ABCC2/SERPINF1/STAR/CLDN1	11
BP	GO:0086003	cardiac muscle cell contraction	0.004316759	0.035972995	0.02767513	ATP1A2/NUP155/FLNA/GPD1L/GJC1/DSG2/GJA1/KCNE3/CAV1/PLN/KCNQ1/SCN2B/ANK2/NOS1AP/STC1/ADORA1	16
BP	GO:1905475	regulation of protein localization to membrane	0.00433304	0.036059204	0.027741454	E2F1/HPCA/AR/TREM2/TGFB1/LRRC15/PIK3R1/SORBS1/ITGA3/GSN/KCNB1/BID/CDK5R1/LYPD1/EGFR/PPFIA1/BCL2/GBP1/TP73/PTN/EPHB2/TNF/SHISA6/PMAIP1/PID1/AGR2/IFNG/STAC2/TP63/SLC7A11/WNT3A/PLS1/EPHA3/ANXA13	34
BP	GO:0051017	actin filament bundle assembly	0.00439134	0.036494379	0.028076248	FAM107A/FSCN1/MYOC/ARHGAP6/MYO1B/TMEFF2/FLNA/ARHGEF10L/PDXP/ASAP3/AIF1L/FHOD1/PIK3R1/SORBS1/SPIRE1/PHLDB2/RHOB/ELN/PPFIA1/SYNPO2/LIMCH1/PFN2/NOX4/LPAR1/SFRP1/PPP1R9A/PLS1/ESPNL/ARHGAP28	29
BP	GO:0016053	organic acid biosynthetic process	0.004408636	0.036588064	0.028148322	PLP1/GGTA1P/ASPA/ACOX2/ACOT7/SLC2A6/MGLL/ATP2B4/NUP155/STARD4/BHMT2/PDK4/ZBTB20/IGF1/HPGD/FADS3/ABCD1/FADS1/MGST2/TGFB1/ACADL/RGN/DEGS1/PTGDS/MYO5A/CEACAM1/MTHFD1L/GPT2/GPT/BRCA1/LOC344967/LIPG/CYP3A4/ALOX12B/APOC2/ACCS/PLOD1/PPARGC1A/IL1B/CH25H/EPHX2/APOC1/PTGIS/ENO2/PRKAA2/DHRS9/TRIB3/CDO1/CYP2C9/FA2H/APIP/SCD/OGDHL/CSPG4/RBP1/SMPD3/PFKFB4/PTGS2/ACSM1/ALOX15/ALDOC/GAD1/BCAT1/IFNG/FBP1/STAR/ELOV…	72
BP	GO:0040013	negative regulation of locomotion	0.004438441	0.036785168	0.028299961	KRT16/CCDC125/MEOX2/CD200R1/SERPINE1/IL33/BST2/TMEFF2/CORO1C/NR2F2/APOD/CXCL12/SFRP2/SEMA4F/TGFB1/PODN/RGN/ERBB4/IL24/ACVR1C/TRIM15/PPARGC1A/PML/SLURP1/SEMA3E/PHLDB2/CCL28/RHOB/DUSP10/ADA/IGFBP5/SEMA7A/CITED2/BCL2/LIMCH1/CCL21/NRG1/IFITM1/PTN/CX3CR1/SLIT2/PPARG/PFN2/MEF2C/TNN/SFRP1/IL27RA/EPPK1/SERPINF1/CYP1B1/STC1/IGFBP3/WNT3A/WNT3/HRG/ADORA1/SEMA3A/SEMA3C/APOE/NKX2-1/NDRG4/DACH1/PTPRT	63
BP	GO:0046651	lymphocyte proliferation	0.004475808	0.037044322	0.028499335	FGF10/ELF4/XCL1/IGF1/CD276/ATAD5/HELLS/TGFB1/SATB1/IL27/CD274/CD24/TNFSF9/EFNB1/GAL/TNFRSF14/GPNMB/SCGB1A1/MSN/IL1B/TFRC/ZP3/TNFRSF4/AGER/MAD1L1/ADA/GJA1/VSIG4/SOX11/BCL2/SLC11A1/FADD/CDKN1A/CTLA4/MEF2C/IL12A/CD70/VAV3/LMO1/CCR2/WNT3A/CCL19/CLEC4G/TNFSF4/TNFRSF13B/FLT3	46
BP	GO:0009109	coenzyme catabolic process	0.004509589	0.037071381	0.028520153	ACOT7/ABCD1/PDXP/CBR3/NUDT12/ALDH1L1	6
BP	GO:0043508	negative regulation of JUN kinase activity	0.004509589	0.037071381	0.028520153	ZNF675/PDCD4/SFRP2/DUSP10/SFRP1/SERPINB3	6
BP	GO:0050961	detection of temperature stimulus involved in sensory perception	0.004509589	0.037071381	0.028520153	CXCL12/LXN/NTSR1/EPHB1/ADORA1/ANO1	6
BP	GO:0050965	detection of temperature stimulus involved in sensory perception of pain	0.004509589	0.037071381	0.028520153	CXCL12/LXN/NTSR1/EPHB1/ADORA1/ANO1	6
BP	GO:0090177	establishment of planar polarity involved in neural tube closure	0.004509589	0.037071381	0.028520153	SFRP2/DVL3/CTHRC1/FZD2/PTK7/SFRP1	6
BP	GO:0072089	stem cell proliferation	0.004525593	0.037152669	0.02858269	NDE1/FERMT1/CD34/HMGA2/SFRP2/LRRK2/TGFB1/ASPM/DAGLA/SOX10/MECOM/SNAI2/WNT7B/NANOG/ID4/RACGAP1/SOX11/PTN/CX3CR1/ABCB1/PIM1/WNT3A/WNT3/PAX6	24
BP	GO:0062014	negative regulation of small molecule metabolic process	0.004536356	0.037190776	0.028612007	HPCA/ATP2B4/CYP27B1/LEPR/PPIF/TGFB1/ACADL/C1QTNF3/CEACAM1/BRCA1/SNAI2/PPARGC1A/APOC1/TRIB3/PLIN5/SMPD3/SNAI1/PID1/BMP2/SNCA/FBP1/APOE	22
BP	GO:0061097	regulation of protein tyrosine kinase activity	0.004614054	0.037776791	0.029062846	RELN/SOCS4/CD24/LRP8/DOCK3/AFAP1L2/ADRA2A/GPRC5B/CAV1/NRG1/VPS25/NOX4/TGFA/PTK6/WNT3A/ADORA1/BDNF/DOK7/AGT	19
BP	GO:0008016	regulation of heart contraction	0.004622645	0.037796188	0.029077769	ATP1A2/FXYD1/CYP2J2/ATP2B4/NUP155/CACNB4/KCNK15/FLNA/TMEM65/EDN3/GPD1L/TMEM38B/GJC1/DSG2/ATP2B1/ITPR2/RGS4/ADA/GJA1/KCNE3/DES/ZC3H12A/CAV1/ATP1B3/PLN/KCNQ1/SLC1A1/S100A1/ATP2A3/SCN2B/EHD3/CELF2/ANK2/CORIN/TNNI3/TRPC1/NOS1AP/STC1/ADORA1/SEMA3A/BVES/KCNJ12/AGT	43
BP	GO:0071236	cellular response to antibiotic	0.004718807	0.038530582	0.029642761	ECT2/CBX8/CDK1/TRPM2/PPIF/AQP1/ADCY6/LRRK2/SPHK1/PCNA/TNFAIP3/TIMELESS/CCL7/CLU/CFTR/RHOB/ITPR2/ZC3H12A/KDM6B/LCN2/SMPD3/MEF2C/PDGFD/CRIP1/ADCY2/CYP1B1/EFNA5/STAR	28
BP	GO:0060047	heart contraction	0.004735166	0.03861226	0.029705598	ATP1A2/FXYD1/CYP2J2/ATP2B4/NUP155/CACNB4/KCNK15/FLNA/TMEM65/EDN3/GPD1L/TMEM38B/GJC1/DSG2/ATP2B1/ITPR2/RGS4/ADA/GJA1/KCNE3/DES/ZC3H12A/CAV1/ATP1B3/PLN/KCNQ1/SLC1A1/S100A1/ATP2A3/TNNI2/SCN2B/EHD3/CELF2/ANK2/CORIN/TNNI3/TTN/TRPC1/NOS1AP/STC1/ADORA1/SEMA3A/BVES/TNNT3/KCNJ12/TNNT1/AGT	47
BP	GO:0048333	mesodermal cell differentiation	0.004744158	0.038633729	0.029722115	HMGA2/SFRP2/INHBA/ITGB4/ITGA3/TRIM15/EYA2/KDM6B/EYA1/WNT3A	10
BP	GO:0006855	drug transmembrane transport	0.004778827	0.038811995	0.029859261	ATP1A2/SLC19A1/ARL6IP5/AQP1/FOLR1/RGS4/SLC7A5/SLC47A2/FOLR2/SLC1A1/SLC22A1/ABCC2/SLC7A11/SLC13A4/NTSR1/SLC13A5/SLC13A3/AGT	18
BP	GO:0030279	negative regulation of ossification	0.004778827	0.038811995	0.029859261	GDF10/SOST/STATH/TOB1/TGFB1/HOXA2/CCL3/RORB/IGFBP5/CDK6/BCL2/KREMEN2/TNF/MEF2C/TNN/SFRP1/ECM1/HAND2	18
BP	GO:0072088	nephron epithelium morphogenesis	0.004915506	0.039868761	0.030672263	HOXD11/HOXB7/KIF26B/STAT1/KLHL3/TGFB1/FMN1/PGF/WNK4/NPNT/BCL2/EYA1/PBX1/BMP2/FGF1/TCF21/AGT	17
BP	GO:0045069	regulation of viral genome replication	0.005020369	0.040273192	0.030983405	ISG15/OASL/OAS3/RSAD2/TOP2A/BST2/APOBEC3F/IFI27/HMGA2/IFIT1/ZC3H12A/BCL2/IFITM1/MX1/TNF/SLPI/APOBEC3A/LTF/TRIM6/CCL8	20
BP	GO:0051952	regulation of amine transport	0.005020369	0.040273192	0.030983405	ATP1A2/STK39/SYT1/ARL6IP5/CXCL12/CHRNA6/KCNB1/RGS4/ADRA2A/SYT12/SYT8/RAB3B/STX1A/CHRNA3/SNCA/NTSR1/ADORA1/SYT13/ABAT/AGT	20
BP	GO:0009950	dorsal/ventral axis specification	0.005025034	0.040273192	0.030983405	SFRP1/VAX2/WNT3/PAX6/CXXC4	5
BP	GO:0015791	polyol transport	0.005025034	0.040273192	0.030983405	AQP1/AQP3/SLC5A3/AQP7/AQP9	5
BP	GO:0016264	gap junction assembly	0.005025034	0.040273192	0.030983405	GJC1/GJA1/GJB1/CAV1/AGT	5
BP	GO:0033629	negative regulation of cell adhesion mediated by integrin	0.005025034	0.040273192	0.030983405	SERPINE1/MUC1/SNAI2/CYP1B1/HRG	5
BP	GO:0035404	histone-serine phosphorylation	0.005025034	0.040273192	0.030983405	AURKB/AURKA/HMGA2/CCNB1/PRKAA2	5
BP	GO:0070254	mucus secretion	0.005025034	0.040273192	0.030983405	ALOX12B/ADA/AGR2/SYTL2/ADORA1	5
BP	GO:0071803	positive regulation of podosome assembly	0.005025034	0.040273192	0.030983405	FSCN1/ASAP1/CSF2/MSN/TNF	5
BP	GO:0006874	cellular calcium ion homeostasis	0.005032936	0.04028338	0.030991242	XCL1/ATP1A2/ATP2B4/TPCN1/TRPM2/CYSLTR1/ATP13A3/CCL23/CCL14/CXCL12/EDN3/TGFB1/RGN/RIC3/MYO5A/TMEM38B/CD24/STC2/PDE6A/CCL3/CCL7/FPR2/ABL2/ITGAV/NMB/PML/ATP2B1/CCL11/EPHX2/CCL28/ATP7B/ITPR2/GJA1/NCS1/BCL2/CAV1/CCL21/CX3CR1/PLN/TAC4/ATP2A3/CXCR1/LPAR1/PTGER3/CHRNA7/TPCN2/P2RY6/SCGN/ANK2/SLC35G1/TGM2/CXCL11/TNNI3/CXCL10/LPAR6/TRPC1/TRPV6/ATP13A4/HTR2B/STC1/F2RL2/SNCA/CXCR2/CCR2/NTSR1/ADORA1/CCL19/APOE…	71
BP	GO:0046718	viral entry into host cell	0.005046177	0.040321096	0.031020258	CDK1/XPR1/TMPRSS2/TNFRSF14/GSN/ICAM1/ITGAV/EFNB2/TFRC/TNFRSF4/EGFR/CAV1/ITGA5/IFITM1/TRIM59/NPC1/CAV2/ITGB6/CLEC4M/SERPINB3/CLEC4G/PTX3/CLDN1/DPP4	24
BP	GO:0032768	regulation of monooxygenase activity	0.00505756	0.040321096	0.031020258	NOSTRIN/ATP2B4/CYP27B1/CDH3/DDAH1/IL1B/EGFR/CAV1/S100A1/TNF/IFNG/NOS1AP/HTR2B/SNCA/APOE	15
BP	GO:0045669	positive regulation of osteoblast differentiation	0.00505756	0.040321096	0.031020258	IGF1/SFRP2/CTHRC1/MSX2/FBN2/WNT7B/DDR2/GDPD2/SOX11/NPNT/IFITM1/MEF2C/TP63/LTF/BMP2	15
BP	GO:0006275	regulation of DNA replication	0.005094396	0.040508447	0.031164393	CDC6/FGF10/DSCC1/CDK2/CHTF18/E2F7/RFC4/CDK1/DBF4B/DNA2/CDT1/BRCA2/ATAD5/GMNN/CCNA2/PCNA/RFC2/RFC5/TIMELESS/ESCO2/EGFR/DACH1	22
BP	GO:0051225	spindle assembly	0.005094396	0.040508447	0.031164393	MYBL2/KIF23/TPX2/HAUS8/SPAG5/CDC20/NEK2/BIRC5/AURKB/SAC3D1/PLK1/AURKA/KIF4A/FLNA/MAPRE3/KIFC1/KIF11/ASPM/CEP97/RACGAP1/CENPW/GOLGA6C	22
BP	GO:0032943	mononuclear cell proliferation	0.005143299	0.040758374	0.03135667	FGF10/ELF4/XCL1/IGF1/CD276/ATAD5/HELLS/TGFB1/SATB1/IL27/CD274/CD24/TNFSF9/EFNB1/GAL/TNFRSF14/GPNMB/SCGB1A1/MSN/IL1B/TFRC/ZP3/TNFRSF4/AGER/MAD1L1/ADA/GJA1/VSIG4/SOX11/BCL2/SLC11A1/FADD/CDKN1A/CTLA4/MEF2C/IL12A/CD70/VAV3/LMO1/CCR2/WNT3A/CCL19/CLEC4G/TNFSF4/TNFRSF13B/FLT3	46
BP	GO:0007163	establishment or maintenance of cell polarity	0.00516086	0.040758374	0.03135667	FSCN1/FGF10/DLG2/MAD2L1/KIF2C/KIF26B/LHX2/NDE1/ALPK2/PLK1/FERMT1/NDC80/AQP1/WWC1/RHOJ/KIF20B/AMOT/CENPA/GSN/MSN/WNT7B/PTK7/SPRY1/RHOB/FEZ1/JAM3/CCL21/MPP7/PARVB/SPRY2/CYP26B1/WNT7A/ANK1/EPHB1/CCL19/PAX6/LAMA1	37
BP	GO:0001502	cartilage condensation	0.005172791	0.040758374	0.03135667	BMP1/COL11A1/MGP/ACAN/BARX2/WNT7A/ROR2	7
BP	GO:0036065	fucosylation	0.005172791	0.040758374	0.03135667	SLC35C1/FUT6/FUT5/FUT3/POFUT1/FUT2/FUT7	7
BP	GO:0051797	regulation of hair follicle development	0.005172791	0.040758374	0.03135667	FERMT1/KRT17/CDH3/GAL/MSX2/SPINK5/TNF	7
BP	GO:0060602	branch elongation of an epithelium	0.005172791	0.040758374	0.03135667	FGF10/TGFB1/SPRY1/SPRY2/TNC/FGF1/HOXD13	7
BP	GO:0070828	heterochromatin organization	0.005172791	0.040758374	0.03135667	LOXL2/HMGA2/HELLS/MECOM/PRDM16/SNAI1/CENPV	7
BP	GO:1901988	negative regulation of cell cycle phase transition	0.005213279	0.041024182	0.031561164	CDC6/RBL1/FAM107A/TRIP13/CLSPN/E2F1/CDK2/ORC1/CHEK1/MAD2L1/E2F7/BUB1/DTL/CDK1/PSMD2/CDT1/CDK4/MAD2L2/CDC20/PSMB2/CDC25C/AURKB/PLK1/PSME4/AURKA/NDC80/RFWD3/GTSE1/BUB1B/TTK/HMGA2/CENPF/HUS1B/PCNA/MUC1/BRCA1/CCNB1/GPNMB/PSMB9/PML/FHL1/MAD1L1/CDK6/BCL2/CDKN1A	45
BP	GO:0046427	positive regulation of JAK-STAT cascade	0.00525026	0.041261742	0.031743926	CSF2/IGF1/SOCS1/KIT/ERBB4/IL24/PARP14/TNFRSF18/OSM/IL20/TNF/IL12A/PTK6/CRLF1/IFNG/CYP1B1/SOCS3/FLT3/AGT	19
BP	GO:0097178	ruffle assembly	0.005292849	0.041449361	0.031888267	SNX10/CORO1C/EPS8L1/AIF1L/COBL/EPS8L2/ICAM1/CAV1/PFN2/NLGN1/SH3YL1	11
BP	GO:0031069	hair follicle morphogenesis	0.005294602	0.041449361	0.031888267	FGF10/KRT17/FGF7/IGFBP5/BCL2/SNAI1/TP63/WNT10A	8
BP	GO:0050927	positive regulation of positive chemotaxis	0.005294602	0.041449361	0.031888267	FGF10/CXCL12/NTRK3/AGER/PGF/IL16/F3/F2RL1	8
BP	GO:0015837	amine transport	0.005384824	0.042101425	0.03238992	ATP1A2/STK39/SYT1/ARL6IP5/CXCL12/CHRNA6/KCNB1/RGS4/ADRA2A/SYT12/SYT8/RAB3B/STX1A/AQP9/CHRNA3/SNCA/NTSR1/ADORA1/SYT13/ABAT/AGT	21
BP	GO:0042509	regulation of tyrosine phosphorylation of STAT protein	0.00546307	0.042603527	0.032776203	CSF2/IGF1/SOCS1/KIT/ERBB4/IL24/PARP14/TNFRSF18/CAV1/OSM/IL20/TNF/IL12A/PTK6/CRLF1/IFNG/SOCS3/FLT3	18
BP	GO:1903845	negative regulation of cellular response to transforming growth factor beta stimulus	0.00546307	0.042603527	0.032776203	RASL11B/TGFB1/DLX1/FBN2/PRDM16/CAV1/VASN/CHST11/CAV2/TGFBR3/ONECUT1/ONECUT2/PMEPA1/LTBP1/FBN1/HTRA4/NKX2-1/CIDEA	18
BP	GO:1903037	regulation of leukocyte cell-cell adhesion	0.00550791	0.042898148	0.033002864	XCL1/RAG1/IGF1/CD276/SOCS1/CXCL12/TGFB1/CEACAM1/PIK3R1/CD274/CD24/TNFSF9/EFNB1/TNFRSF14/GPNMB/ZBTB16/SCGB1A1/ICAM1/EFNB2/IL1B/TFRC/ZP3/CCL28/DUSP10/AGER/MAD1L1/ADA/VSIG4/ZC3H12A/CAV1/CCL21/FADD/TNF/CTLA4/IL12A/CD70/HSPH1/IFNG/EGR3/LILRB4/LAG3/CCR2/TNFSF11/CCL19/CLEC4G/TNFSF4/ICOS/PAK3/TIGIT/DPP4	50
BP	GO:0038127	ERBB signaling pathway	0.005589774	0.043474603	0.033446348	MYOC/NRG2/SNX5/MMP9/SOCS4/BTC/PLAUR/TGFB1/IFI6/ERBB4/CEACAM1/PIK3R1/AFAP1L2/PIGR/SPRY1/ADRA2A/EGFR/FAM83B/NRG1/VPS25/TGFA/SPRY2/PTK6/AGR2/EFEMP1/ADORA1/AGT	27
BP	GO:0035637	multicellular organismal signaling	0.005596237	0.043474603	0.033446348	SCN7A/ATP1A2/FXYD1/ATP2B4/NUP155/KCNMB3/CACNB4/KCNK15/TYMP/SCN8A/FLNA/TMEM65/NTRK3/GJC1/DSG2/ATP2B1/SCN3A/ITPR2/GJA1/KCNE3/JAM3/CAV1/ATP1B3/PLN/KCNQ1/ATP2A3/SCN2B/EHD3/ANK2/CORIN/TRPC1/CNTNAP2/SCN2A/KCNJ12/DMRT3/AGT	36
BP	GO:0042551	neuron maturation	0.005647308	0.043815318	0.033708471	VSX1/MYOC/NTN4/LRRK2/AGRN/BCL2/C3/C1QL1/LGI4/CNTNAP2/NR4A2/RET	12
BP	GO:0050678	regulation of epithelial cell proliferation	0.005664423	0.043892054	0.033767506	MMP12/FGF10/AR/UHRF1/IGF1/BRCA2/STAT1/NRP2/NR2F2/CDH3/ATOH8/CXCL12/CASK/SFRP2/TGFB1/ANG/RGN/FGF7/CEACAM1/TNFAIP3/DLX5/TNFSF12/SNAI2/EFNB2/SLURP1/CCL11/NFIB/DUSP10/KRT4/PGF/GJA1/NKX3-1/EGFR/SOX11/CDK6/LRG1/CAV1/PTN/EYA1/PPARG/TGFA/TNF/CAV2/MEF2C/TGFBR3/SFRP1/EPPK1/TP63/BMP2/FGF1/EGR3/WNT7A/SERPINF1/HTR2B/WNT3A/ECM1/PAX6/ODAM/APOE/F3	60
BP	GO:0003015	heart process	0.005704957	0.044149827	0.033965819	ATP1A2/FXYD1/CYP2J2/ATP2B4/NUP155/CACNB4/KCNK15/FLNA/TMEM65/EDN3/GPD1L/TMEM38B/GJC1/DSG2/ATP2B1/ITPR2/RGS4/ADA/GJA1/KCNE3/DES/ZC3H12A/CAV1/ATP1B3/PLN/KCNQ1/SLC1A1/S100A1/NOX4/ATP2A3/TNNI2/SCN2B/EHD3/CELF2/ANK2/CORIN/TNNI3/TTN/TRPC1/NOS1AP/STC1/ADORA1/SEMA3A/BVES/TNNT3/KCNJ12/TNNT1/AGT	48
BP	GO:0014074	response to purine-containing compound	0.005718663	0.044199589	0.034004102	PDE2A/DNMT3B/TRPM2/STAT1/AQP1/PDXP/PANX1/TMEM38B/PPARGC1A/IL1B/CFTR/COL1A1/FOSL1/ITPR2/IGFBP5/CDO1/KCNQ1/PPARG/NOX4/PTGS2/P2RY6/AQP9/STC1/DUOX1/STAR/SLC6A4/ALDH3A1/PENK	28
BP	GO:0006959	humoral immune response	0.005733894	0.044212203	0.034013807	EXO1/PLA2G2A/TREM2/C7/CFH/SPNS2/CFD/BPIFB2/CXCL5/TREM1/KLK3/S100A7/CPN2/A2M/DEFB103B/CLU/SPINK5/IL1B/BLNK/ZP3/LYZ/VSIG4/CTSG/DMBT1/BPIFB1/MUC7/BCL2/DEFB4A/SLC11A1/MNX1/CFI/LCN2/C3/C6/TNF/MEF2C/SLPI/CXCL11/IFNG/CXCL10/LTF/GNLY/SERPING1/IL36RN/KLK5/KRT1/DEFB1/CCR2/KRT6A/HRG/CFP/RNASE6/ITLN1/PGLYRP4/CXCL6/SPAG11B/PPBP	57
BP	GO:0051924	regulation of calcium ion transport	0.00573485	0.044212203	0.034013807	XCL1/ATP1A2/HPCA/GNB5/CACNB4/CXCL12/CASK/HOMER3/FGF14/TGFB1/RGN/MYO5A/TMEM38B/STC2/CCL3/ICAM1/PML/ATP2B1/RGS4/ADRA2A/GJA1/TRPV3/KCNE3/BCL2/CAV1/PLN/S100A1/PTGS2/EHD3/P2RY6/ANK2/IL16/CXCL11/STAC2/CXCL10/TRPC1/NOS1AP/STC1/LILRA2/SNCA/NTSR1/SPINK1/AGT	43
BP	GO:0042531	positive regulation of tyrosine phosphorylation of STAT protein	0.005797942	0.044613927	0.034322865	CSF2/IGF1/KIT/ERBB4/IL24/PARP14/TNFRSF18/OSM/IL20/TNF/IL12A/PTK6/CRLF1/IFNG/SOCS3/FLT3	16
BP	GO:0045666	positive regulation of neuron differentiation	0.005801646	0.044613927	0.034322865	ECT2/GOLGA4/DNMT3B/NDNF/CPEB3/PLXNA1/SYT1/RELN/TNFRSF12A/CXCL12/SHOX2/NTRK3/TGIF2/COBL/DVL3/DLX1/TIMP2/RASAL1/ITGA3/LRP8/ABL2/DLX2/FOXA1/PTK7/ITPKA/SEMA7A/ITGA6/MMD/FEZ1/SOX11/GPRC5B/BCL2/PTN/ZC4H2/MAP6/SLIT2/LPAR1/NEGR1/MEF2C/PTK6/RARB/NLGN1/PPP1R9A/BMP2/NEFL/MAPT/SERPINF1/EFNA5/WNT3A/WNT3/EPHA3/BDNF/APOE/NDRG4/RIMS2/PAK3/ATP8A2/RET/AGT	59
BP	GO:0001667	ameboidal-type cell migration	0.005882226	0.044814036	0.034476815	FGF10/KRT16/GNA12/MEOX2/ANLN/AKAP12/SASH1/FERMT1/SRPX2/KIT/MMP9/CORO1C/NRP2/FOXP1/NR2F2/LOXL2/ATOH8/EDN3/SEMA4F/TGFB1/FGF7/ERBB4/RHOJ/EPHB4/CEACAM1/ACVR1C/AMOT/S100P/SOX10/EFNB1/TNFSF12/ITGA3/EFNB2/PML/SEMA3E/RHOB/DUSP10/EPB41L4B/FOLR1/DDR2/SEMA7A/ZC3H12A/PTN/SLIT2/SMOC2/PPARG/PFN2/PTGS2/MEF2C/NANOS1/IFNG/EPPK1/PRR5L/FGF1/EGR3/WNT7A/SERPINF1/CENPV/CYP1B1/HTR2B/STC1/HRG/SEMA3A/SEMA3C/HAND2/ANXA3/A…	71
BP	GO:0071103	DNA conformation change	0.005891716	0.044814036	0.034476815	MCM2/DSCC1/CDC45/CENPO/CDCA5/RAD51/CENPN/MCM4/CHTF18/GINS2/SMC2/CENPI/RFC4/RAD54L/GINS1/CDK1/DNA2/CENPL/GINS4/MCM7/ASF1B/TOP2A/MCM5/PSME4/NUSAP1/CENPH/MCM8/HMGB3/HJURP/POLQ/HMGA2/NCAPH/BRIP1/CENPM/MCM6/ERCC6L/HELLS/OIP5/CENPQ/RFC2/RFC5/CENPA/NCAPG/CCNB1/NCAPD2/ERN2/CENPW/RECQL4/SMC4/TTN/CENPV/TSPYL5/CENPP	53
BP	GO:0006940	regulation of smooth muscle contraction	0.005893175	0.044814036	0.034476815	ATP1A2/KIT/SPHK1/ATP2B1/ADA/ADRA2A/NPNT/CAV1/PTGS2/TNNI3/CHRNA3/ADORA1/CNN1/ABAT/CHRM3	15
BP	GO:0009112	nucleobase metabolic process	0.005906173	0.044814036	0.034476815	AOX1/TYMP/ALDH6A1/TYMS/GMPS/MTHFD1L/ADA/ACPP/GDA/DPYS	10
BP	GO:0010573	vascular endothelial growth factor production	0.005906173	0.044814036	0.034476815	NDRG2/TGFB1/CXCL17/BRCA1/IL1B/C3/PTGS2/IL1A/CYP1B1/CCR2	10
BP	GO:0035137	hindlimb morphogenesis	0.005906173	0.044814036	0.034476815	HOXD10/HOXD9/MSX2/ZBTB16/FMN1/TFAP2B/RARB/TP63/WNT7A/WNT3	10
BP	GO:0045740	positive regulation of DNA replication	0.005906173	0.044814036	0.034476815	FGF10/CDK2/E2F7/CDK1/DBF4B/DNA2/CDT1/ATAD5/PCNA/EGFR	10
BP	GO:1901099	negative regulation of signal transduction in absence of ligand	0.005906173	0.044814036	0.034476815	FGF10/CSF2/IFI6/SNAI2/IL1B/EYA2/BCL2/EYA1/TNF/IL1A	10
BP	GO:2000310	regulation of NMDA receptor activity	0.005906173	0.044814036	0.034476815	DLG2/RELN/PPARGC1A/EPHB2/MEF2C/NLGN1/IFNG/NEFL/CCR2/ANXA3	10
BP	GO:2001240	negative regulation of extrinsic apoptotic signaling pathway in absence of ligand	0.005906173	0.044814036	0.034476815	FGF10/CSF2/IFI6/SNAI2/IL1B/EYA2/BCL2/EYA1/TNF/IL1A	10
BP	GO:1903555	regulation of tumor necrosis factor superfamily cytokine production	0.005908814	0.044814036	0.034476815	TREM2/AKAP12/ZBTB20/IGF1/CD34/FOXP1/LRRK2/TNFAIP3/PIK3R1/CD274/CCL3/GPNMB/CLU/ORM1/AGER/ZC3H12A/CX3CR1/TLR2/FADD/CHRNA7/IL27RA/IFNG/CLEC7A/DDX58/LTF/TNFRSF8/LILRA2/CCR2/CCL19/CIDEA	30
BP	GO:0043388	positive regulation of DNA binding	0.005916351	0.04481525	0.034477749	CDCA5/IGF1/MMP9/HIPK2/HMGA2/PLAUR/TGFB1/FOXC1/PPARG/IFNG/TRIM6/WNT3A/PAX6/HAND2	14
BP	GO:0045132	meiotic chromosome segregation	0.00595668	0.045064548	0.034669542	TRIP13/SMC2/BUB1/NUF2/EME1/PLK1/TOP2A/BUB1B/TTK/NCAPH/BRIP1/CCNE1/DMC1/PTTG2/PTTG1/PTTG3P/CCNE2/SMC4/SYCE3	19
BP	GO:0042098	T cell proliferation	0.006050891	0.04572035	0.035174071	ELF4/XCL1/IGF1/CD276/TGFB1/SATB1/IL27/CD274/CD24/TNFSF9/EFNB1/TNFRSF14/GPNMB/SCGB1A1/MSN/IL1B/TFRC/ZP3/TNFRSF4/AGER/MAD1L1/GJA1/VSIG4/SLC11A1/FADD/CTLA4/IL12A/CD70/LMO1/CCR2/CCL19/CLEC4G/TNFSF4	33
BP	GO:0007626	locomotory behavior	0.00606848	0.045796293	0.035232496	HOXD10/ATP1A2/APBA2/MEIS1/HIPK2/CXCL12/LRRK2/HOXD9/MYO5A/NPY1R/EN1/OLFM2/SLURP1/SOBP/NRG1/NPC1/PPP1R1B/NEGR1/CHL1/C1QL1/LGI4/GAD1/CHRNA3/TMOD1/SNCA/NTSR1/NR4A2/SLITRK6/APOE/NKX2-1/GLRB/PENK/DMRT3/DPP4/ABAT	35
BP	GO:0048588	developmental cell growth	0.006368368	0.047978773	0.036911545	SORBS2/TTL/GOLGA4/LHX2/RTN4R/IGF1/PLXNA1/SPP1/SYT1/AURKA/NRP2/SLIT3/TNFRSF12A/CXCL12/SEMA4F/NTRK3/DCLK1/PI16/COBL/RASAL1/GAL/FSTL4/SEMA3E/CDK5R1/RGS4/SEMA7A/SLIT2/FOXL2/MAPT/EFNA5/WNT3A/NDN/WNT3/SEMA3A/SEMA3C/BDNF/APOE/RIMS2/POSTN/AGT	40
BP	GO:0061572	actin filament bundle organization	0.006381206	0.047978773	0.036911545	FAM107A/FSCN1/MYOC/ARHGAP6/MYO1B/TMEFF2/FLNA/ARHGEF10L/PDXP/ASAP3/AIF1L/FHOD1/PIK3R1/SORBS1/SPIRE1/PHLDB2/RHOB/ELN/PPFIA1/SYNPO2/LIMCH1/PFN2/NOX4/LPAR1/SFRP1/PPP1R9A/PLS1/ESPNL/ARHGAP28	29
BP	GO:0032508	DNA duplex unwinding	0.006381374	0.047978773	0.036911545	MCM2/DSCC1/CDC45/RAD51/MCM4/CHTF18/GINS2/RFC4/GINS1/DNA2/GINS4/MCM7/TOP2A/MCM5/MCM8/POLQ/BRIP1/MCM6/ERCC6L/RFC2/RFC5/RECQL4	22
BP	GO:0007548	sex differentiation	0.006403675	0.048086933	0.036994755	NUDT1/FGF10/FANCA/AR/HOXA10/CENPI/KIF18A/BRCA2/KIT/FLNA/SLIT3/BRIP1/SFRP2/ANG/ASPM/INHBA/DMC1/SRD5A2/ICAM1/ZP3/FOXC1/GJA1/NKX3-1/CITED2/CNTFR/BCL2/SLIT2/SFRP1/LRRC6/FOXL2/PBX1/TP63/WNT7A/TCF21/HOXD13/SEMA3A/ROR2/PTX3/STAR/HOXA9/NKX2-1/DACH1/RBP4/DMRTA1/DMRT3	45
BP	GO:0097028	dendritic cell differentiation	0.006442731	0.048092789	0.036999261	CSF2/TREM2/TRPM2/TGFB1/DHRS2/AGER/RELB/BATF2/CCL19/F2RL1/FLT3	11
BP	GO:0042246	tissue regeneration	0.00647032	0.048092789	0.036999261	FGF10/MUSTN1/IGF1/APOD/PTGFRN/ERBB4/CCNB1/GSN/DUSP10/GJA1/PTN/CDKN1A/EPPK1/WNT7A/MYOZ1/GAP43/POSTN	17
BP	GO:0072028	nephron morphogenesis	0.00647032	0.048092789	0.036999261	HOXD11/HOXB7/KIF26B/STAT1/KLHL3/TGFB1/FMN1/PGF/WNK4/NPNT/BCL2/EYA1/PBX1/BMP2/FGF1/TCF21/AGT	17
BP	GO:0007143	female meiotic nuclear division	0.006470999	0.048092789	0.036999261	TRIP13/MASTL/CDC25B/PLK1/TOP2A/AURKA/TTK/NCAPH/SPIRE1	9
BP	GO:0045742	positive regulation of epidermal growth factor receptor signaling pathway	0.006470999	0.048092789	0.036999261	MMP9/PLAUR/AFAP1L2/ADRA2A/TGFA/PTK6/AGR2/ADORA1/AGT	9
BP	GO:1902230	negative regulation of intrinsic apoptotic signaling pathway in response to DNA damage	0.006470999	0.048092789	0.036999261	ATAD5/CXCL12/SFRP2/MUC1/SNAI2/CLU/BID/BCL2/SNAI1	9
BP	GO:0006310	DNA recombination	0.006500102	0.048092789	0.036999261	MCM2/FEN1/TRIP13/CDC45/EXO1/CHEK1/RAD51/MMS22L/MCM4/GINS2/PSMC3IP/RAD54L/RAG1/FANCB/EME1/MAD2L2/GINS4/RAD51AP1/MCM7/KPNA2/TOP2A/MCM5/BRCA2/XRCC2/ATAD5/ACTL6A/MCM8/RFWD3/HMGB3/POLQ/BRIP1/MCM6/RMI2/TGFB1/HUS1B/MND1/RNF168/TIMELESS/DMC1/UNG/BRCA1/TFRC/RECQL4/PGBD5/IL27RA/FIGN/TNFSF4/SYCE3	48
BP	GO:0000910	cytokinesis	0.006515557	0.048092789	0.036999261	CDC6/ECT2/KIF23/RTKN/KIF14/E2F7/CEP55/GIT1/CDT1/ANXA11/ANLN/CDC25B/PRC1/AURKB/PLK1/BRCA2/NUSAP1/AURKA/KIF4A/PDXP/CKAP2/KIF20A/SPIRE1/KIF20B/CENPA/FSD1/RHOB/RACGAP1/MYH10/ROPN1B/CENPV	31
BP	GO:0002070	epithelial cell maturation	0.006523203	0.048092789	0.036999261	TYMS/FOXA1/GJA1/TFCP2L1/FEM1B/CDKN1A	6
BP	GO:0006957	complement activation, alternative pathway	0.006523203	0.048092789	0.036999261	C7/CFH/CFD/VSIG4/C3/CFP	6
BP	GO:0048820	hair follicle maturation	0.006523203	0.048092789	0.036999261	FERMT1/CDH3/MYO5A/GAL/MSX2/SPINK5	6
BP	GO:0051382	kinetochore assembly	0.006523203	0.048092789	0.036999261	CENPN/CENPH/CENPE/CENPF/CENPA/CENPW	6
BP	GO:0070293	renal absorption	0.006523203	0.048092789	0.036999261	KLHL3/AQP3/GSN/WNK4/KCNQ1/SGK1	6
BP	GO:0071380	cellular response to prostaglandin E stimulus	0.006523203	0.048092789	0.036999261	ADCY6/PRKAA2/PPARG/SFRP1/P2RY6/TNFSF4	6
BP	GO:0071871	response to epinephrine	0.006523203	0.048092789	0.036999261	ATP2B4/PPARGC1A/KCNQ1/SNCA/STAR/PENK	6
BP	GO:0046328	regulation of JNK cascade	0.006574921	0.048415328	0.0372474	ZNF675/PDCD4/SASH1/MFHAS1/IL36G/STK3/HIPK2/SFRP2/DVL3/MECOM/ERN2/IL1B/WNT7B/SAMD5/DUSP10/AGER/EGFR/TNFRSF11A/CCL21/TNF/SFRP1/MAP4K2/IL36RN/WNT7A/IL36A/EPHB1/SERPINB3/TNFSF11/CCL19/SEMA3A/ROR2/EDAR/F2RL1	33
BP	GO:0030850	prostate gland development	0.006760604	0.049662238	0.038206686	FGF10/AR/FOXA1/ID4/NKX3-1/FEM1B/SFRP1/TP63/CRIP1/TNC/SERPINF1/HOXD13	12
BP	GO:0051653	spindle localization	0.006760604	0.049662238	0.038206686	FGF10/MAD2L1/NDE1/PLK1/NUSAP1/NDC80/ASPM/SPIRE1/CENPA/SPRY1/SPRY2/PAX6	12
BP	GO:2001237	negative regulation of extrinsic apoptotic signaling pathway	0.00678257	0.049763418	0.038284527	FGF10/CSF2/AR/SERPINE1/IGF1/TNFRSF10B/SFRP2/IFI6/TNFAIP3/BRCA1/SNAI2/ICAM1/ITGAV/IL1B/EYA2/ITGA6/BCL2/EYA1/FADD/TNF/IL1A	21
BP	GO:0055088	lipid homeostasis	0.00688911	0.049947066	0.038425813	ACOX2/PNPLA3/ACOX3/TMEM97/ZBTB20/ABCD1/GPIHBP1/C1QTNF3/CD24/PCSK9/LIPG/APOC2/EPHX2/ASGR2/PRKAA2/ABCA1/CAV1/GRAMD1B/NPC1/RBP1/PPARG/ACSM1/ABCA12/POLD1/ADORA1/MALL/PNPLA1/APOE	28
BP	GO:0033561	regulation of water loss via skin	0.006891765	0.049947066	0.038425813	KRT16/ALOX12B/FA2H/ABCA12/CYP26B1/TP63/KRT1/CLDN1	8
BP	GO:0042044	fluid transport	0.006891765	0.049947066	0.038425813	CSF2/AQP5/AQP1/AQP3/CFTR/AQP7/AQP9/UPK3A	8
BP	GO:0043090	amino acid import	0.006891765	0.049947066	0.038425813	ATP1A2/SLC3A2/ARL6IP5/RGS4/SLC1A1/SLC7A11/NTSR1/AGT	8
BP	GO:0043567	regulation of insulin-like growth factor receptor signaling pathway	0.006891765	0.049947066	0.038425813	CILP/AR/IGF1/CDH3/IGFBP5/NKX3-1/BMP2/IGFBP3	8
BP	GO:0050926	regulation of positive chemotaxis	0.006891765	0.049947066	0.038425813	FGF10/CXCL12/NTRK3/AGER/PGF/IL16/F3/F2RL1	8
BP	GO:0071711	basement membrane organization	0.006891765	0.049947066	0.038425813	LAMB3/MMP11/NTN4/FERMT1/COL4A1/PHLDB2/LAMB4/CMA1	8
BP	GO:0006336	DNA replication-independent nucleosome assembly	0.006906607	0.049947066	0.038425813	CENPO/CENPN/CENPI/CENPL/ASF1B/CENPH/HJURP/CENPM/OIP5/CENPQ/CENPA/CENPW/CENPP	13
BP	GO:0006636	unsaturated fatty acid biosynthetic process	0.006906607	0.049947066	0.038425813	HPGD/FADS3/ABCD1/FADS1/DEGS1/PTGDS/ALOX12B/IL1B/PTGIS/SCD/PTGS2/ALOX15/ELOVL3	13
BP	GO:0051353	positive regulation of oxidoreductase activity	0.006906607	0.049947066	0.038425813	CYP27B1/CDH3/RGN/ABL2/IL1B/S100A1/TNF/IFNG/NOS1AP/HTR2B/SNCA/APOE/AGT	13
BP	GO:0090329	regulation of DNA-dependent DNA replication	0.006906607	0.049947066	0.038425813	DSCC1/CDK2/CHTF18/E2F7/RFC4/DBF4B/CDT1/BRCA2/GMNN/RFC2/RFC5/TIMELESS/DACH1	13
BP	GO:0014013	regulation of gliogenesis	0.006914483	0.049947066	0.038425813	ASPA/E2F1/CDK1/TREM2/TGFB1/DAAM2/NTRK3/NKX6-2/DLX1/SOX10/CCL3/DLX2/IL1B/DUSP10/ID4/SOX11/TP73/PTN/CX3CR1/TLR2/PPARG/TNF/BMP2/CCR2	24
BP	GO:0019218	regulation of steroid metabolic process	0.006914483	0.049947066	0.038425813	STARD4/CYP27B1/RORC/KIT/ACADL/SQLE/CLCN2/GAL/SNAI2/PPARGC1A/IL1B/EPHX2/APOC1/SCD/TM7SF2/TNF/SNAI1/DHCR7/IFNG/BMP2/FGF1/STAR/APOE/AGT	24
CC	GO:0062023	collagen-containing extracellular matrix	6.46E-25	4.31E-22	3.59E-22	COL14A1/CLEC3B/FGF10/LAMC2/CILP/TNXB/MYOC/LAMB3/MFAP2/SOD3/GDF10/ANXA11/SOST/NTN4/SPARCL1/SERPINE1/SRPX2/OGN/COL7A1/VIT/PZP/MMP9/SSC5D/SRPX/LOXL2/COL4A6/CXCL12/CASK/LAMA3/SFRP2/ABI3BP/MMRN1/TGFB1/ADAMTS5/ANG/PODN/LRRC15/OMD/S100A7/AGRN/MFAP4/SERPINB1/CTHRC1/FBLN5/F13A1/CHADL/LAMA2/COL10A1/TIMP2/COL4A1/A2M/SERPINB6/PRELP/COL4A5/SPON1/FBN2/FREM1/CLU/ICAM1/TIMP3/ORM1/CCDC80/COL1A1/ZP3/COL11A1/MGP/EL…	122
CC	GO:0044420	extracellular matrix component	3.96E-16	1.32E-13	1.10E-13	COL14A1/LAMC2/LAMB3/MFAP2/NTN4/COL7A1/COL4A6/LAMA3/MFAP4/FBLN5/COL4A1/COL4A5/FBN2/COL1A1/COL11A1/ELN/COL4A2/COL12A1/LAMB4/ACAN/TNC/COL8A1/LTBP1/FBN1/COL5A2/COL4A3/LUM/COL4A4/LAMA1/COL5A1	30
CC	GO:0005604	basement membrane	3.44E-12	7.65E-10	6.37E-10	LAMC2/LAMB3/NTN4/COL7A1/LOXL2/COL4A6/CASK/LAMA3/ANG/AGRN/LAMA2/COL4A1/COL4A5/FREM1/TIMP3/CCDC80/ITGA6/NPNT/COL4A2/PTN/EGFL6/LAMB4/SMOC2/TGFBI/HMCN1/ACHE/ACAN/TNC/COL8A1/SERPINF1/COL17A1/EFNA5/FBN1/COL4A3/COL4A4/LAMA1/COL5A1	37
CC	GO:0000775	chromosome, centromeric region	1.75E-11	2.92E-09	2.43E-09	MTBP/CBX3/DSCC1/CENPO/CDCA5/MAD2L1/CENPN/KAT2B/DNMT1/KIF2C/CENPI/SPAG5/KIF18A/ZWILCH/BUB1/NUF2/CDT1/NEK2/CENPL/BIRC5/NDE1/KIF22/CDCA8/AURKB/PLK1/AURKA/NDC80/SKA1/CENPH/KNTC1/BUB1B/HJURP/TTK/SPC24/CENPE/CENPF/ZWINT/CENPM/ERCC6L/HELLS/RANGAP1/OIP5/CENPQ/SKA3/ESCO2/CENPA/DYNC1I1/NCAPG/CCNB1/SPC25/NCAPD2/MAD1L1/CENPW/SNAI1/CENPV/CENPP	56
CC	GO:0016323	basolateral plasma membrane	2.77E-10	3.42E-08	2.84E-08	DLG2/SLC7A6/SLC19A1/STK39/AQP5/CA9/ATP2B4/ALPK2/LEPR/HPGD/CD34/AQP1/AQP3/CASK/VSIG1/GPIHBP1/TF/ERBB4/CEACAM1/SLC2A1/CEACAM5/ITGA3/PDPN/MSN/TFRC/MYO1A/SLC4A4/ATP2B1/MUC20/ATP7B/FOLR1/KCNJ16/ABCC4/ADRA2A/ITGA6/EGFR/LPO/KCNQ1/CLDN7/ATP12A/RAB17/TGFA/CADM1/P2RY6/ANK2/AQP9/RHBG/EPPK1/SLC40A1/SLC22A1/MAP4K2/ANK1/ADORA1/CLDN1/NDRG4/CLDN8/SLCO1B1/CHRM3	58
CC	GO:0000779	condensed chromosome, centromeric region	3.07E-10	3.42E-08	2.84E-08	CBX3/CENPO/MAD2L1/CENPN/KIF2C/SPAG5/ZWILCH/BUB1/NUF2/CDT1/NEK2/BIRC5/NDE1/AURKB/PLK1/AURKA/NDC80/SKA1/CENPH/KNTC1/BUB1B/HJURP/SPC24/CENPE/CENPF/ZWINT/CENPM/ERCC6L/RANGAP1/SKA3/CENPA/DYNC1I1/NCAPG/CCNB1/SPC25/NCAPD2/MAD1L1/CENPW/CENPV	39
CC	GO:0000776	kinetochore	5.46E-10	5.21E-08	4.34E-08	MTBP/CENPO/MAD2L1/CENPN/KAT2B/KIF2C/CENPI/SPAG5/KIF18A/ZWILCH/BUB1/NUF2/CDT1/NEK2/BIRC5/NDE1/KIF22/AURKB/PLK1/NDC80/SKA1/CENPH/KNTC1/BUB1B/HJURP/TTK/SPC24/CENPE/CENPF/ZWINT/CENPM/ERCC6L/RANGAP1/CENPQ/SKA3/CENPA/DYNC1I1/CCNB1/SPC25/MAD1L1/CENPW/CENPV	42
CC	GO:0045177	apical part of cell	2.07E-09	1.73E-07	1.44E-07	SORBS2/ATP6V0A4/SNX10/FXYD1/SLC19A1/SLC3A2/STK39/AQP5/CLCA4/MYO1B/PCM1/ATP6V1C1/BST2/LMO7/SLC26A2/CD34/SLC39A4/AQP1/GPIHBP1/SCNN1B/TF/FZD6/MUC1/ASPM/CEACAM1/CEACAM6/BYSL/SLC2A1/CEACAM5/CLCN5/PDPN/MSN/ENPP3/MYO1A/DSG2/CEACAM7/ATP2B1/CFTR/SHROOM3/MUC20/MAL/EPB41L4B/OSMR/FOLR1/UPK1A/AGER/SCNN1A/SLC7A5/GJA1/DDR2/MYO7B/EGFR/CNTFR/KL/CSPG4/CA4/SLC1A1/RAB17/OCLN/NOX4/ABCB1/CHL1/MYO5B/P2RY6/ANK2/SLC5A8/P…	84
CC	GO:0016324	apical plasma membrane	2.67E-09	1.98E-07	1.65E-07	SORBS2/ATP6V0A4/FXYD1/SLC19A1/SLC3A2/STK39/AQP5/CLCA4/BST2/LMO7/SLC26A2/CD34/SLC39A4/AQP1/GPIHBP1/SCNN1B/TF/FZD6/MUC1/ASPM/CEACAM1/CEACAM6/SLC2A1/CEACAM5/PDPN/MSN/ENPP3/MYO1A/DSG2/CEACAM7/ATP2B1/CFTR/SHROOM3/MUC20/MAL/OSMR/FOLR1/UPK1A/AGER/SCNN1A/SLC7A5/GJA1/DDR2/EGFR/CNTFR/KL/CSPG4/CA4/SLC1A1/RAB17/OCLN/NOX4/ABCB1/P2RY6/ANK2/SLC5A8/PROM1/CLIC5/ABCC2/SLC12A2/SLC5A1/SLC29A4/STC1/F2RL2/SLC44A4/DUOX…	73
CC	GO:0098644	complex of collagen trimers	7.11E-09	4.56E-07	3.80E-07	COL7A1/COL4A6/COL4A1/COL4A5/COL1A1/COL11A1/COL4A2/COL8A1/COL5A2/COL4A3/LUM/COL4A4/COL5A1	13
CC	GO:0000777	condensed chromosome kinetochore	7.51E-09	4.56E-07	3.80E-07	CENPO/MAD2L1/CENPN/KIF2C/SPAG5/ZWILCH/BUB1/NUF2/CDT1/NEK2/BIRC5/NDE1/PLK1/NDC80/SKA1/CENPH/KNTC1/BUB1B/HJURP/SPC24/CENPE/CENPF/ZWINT/CENPM/ERCC6L/RANGAP1/SKA3/CENPA/DYNC1I1/CCNB1/SPC25/MAD1L1/CENPW/CENPV	34
CC	GO:0000793	condensed chromosome	1.78E-08	9.91E-07	8.25E-07	CBX3/CENPO/CDK2/CHEK1/CDCA5/RAD51/MAD2L1/CENPN/KIF2C/SMC2/SPAG5/ZWILCH/BUB1/NUF2/CDT1/NEK2/BIRC5/NDE1/AURKB/PLK1/TOP2A/BRCA2/AURKA/NDC80/SKA1/CENPH/KNTC1/BUB1B/HJURP/SPC24/CENPE/NCAPH/CENPF/ZWINT/CENPM/ERCC6L/HUS1B/RANGAP1/SKA3/DMC1/BRCA1/CENPA/DYNC1I1/NCAPG/CCNB1/SPC25/NCAPD2/MKI67/MAD1L1/CENPW/SMC4/RSPH1/TTN/CENPV/SYCE3	55
CC	GO:0098687	chromosomal region	3.30E-08	1.69E-06	1.41E-06	MCM2/MTBP/FEN1/CBX3/DSCC1/CENPO/CDK2/ORC1/CHEK1/CDCA5/RAD51/MAD2L1/CENPN/KAT2B/DNMT1/KIF2C/MCM4/CENPI/SPAG5/KIF18A/ZWILCH/BUB1/CDK1/DNA2/NUF2/CDT1/NEK2/CENPL/BIRC5/MCM7/NDE1/KIF22/CDCA8/AURKB/PLK1/MCM5/BRCA2/AURKA/NDC80/SKA1/CENPH/THOC5/KNTC1/BUB1B/HJURP/TTK/SPC24/CENPE/CENPF/ZWINT/CENPM/MCM6/ERCC6L/HELLS/RANGAP1/OIP5/CENPQ/PCNA/SKA3/DMC1/ESCO2/CENPA/DYNC1I1/NCAPG/CCNB1/SPC25/NCAPD2/PML/MAD1L1/CE…	75
CC	GO:0005796	Golgi lumen	1.74E-07	8.28E-06	6.89E-06	F10/SOD3/MMP11/OGN/TGFB1/MUC1/OMD/AGRN/PRELP/DEFB103B/MUC5B/HS3ST1/WNT7B/MUC20/MUC7/DEFB4A/MUC4/CSPG4/MUCL1/ACAN/WNT7A/MUC5AC/MUC16/MUC15/DEFB1/WNT5B/WNT3A/WNT3/FMOD/LUM/MUC13	31
CC	GO:0031225	anchored component of membrane	7.91E-07	3.52E-05	2.93E-05	ART4/GFRA1/RTN4R/LY6K/BST2/LY6E/PLAUR/GPIHBP1/PSCA/GP2/CEACAM6/CD24/CEACAM5/CEACAM7/NRN1/TFPI/FOLR1/LYPD1/SEMA7A/CNTFR/CD177/TNFRSF10C/SVIP/FOLR2/CA4/FCGR3B/RGS7BP/NEGR1/RAB3B/ART3/RHBG/ACHE/RGMA/EFNA5/CPLX3/PRSS27/LYPD6B/LYPD6/ITLN1/PRSS22/LYPD2/MSLN	42
CC	GO:0005788	endoplasmic reticulum lumen	2.67E-06	0.000111409	9.27E-05	COL14A1/F10/CHRDL1/TMEM132A/SPARCL1/SPP1/COL7A1/BPIFB2/COL4A6/PLAUR/FOXRED2/ARSI/ADAMTS5/TF/QSOX1/PTPRN2/IL27/STC2/COL10A1/MINPP1/PCSK9/COL4A1/COL4A5/SPON1/CLU/WNT7B/COL1A1/COL11A1/SERPINH1/IGFBP5/COL13A1/ARSF/COL4A2/C3/COL12A1/COL24A1/PTGS2/ANO8/IL12A/PDGFD/CP/TNC/COL8A1/WNT7A/LTBP1/F5/COL17A1/FBN1/IGFBP3/WNT5B/WNT3A/WNT3/COL5A2/COL4A3/TSPAN15/APOL1/CFP/APOE/COL4A4/FLT3/PENK/MSLN/COL5A1	63
CC	GO:0005871	kinesin complex	5.12E-06	0.000201323	0.000167505	KIF23/KIF14/KIF2C/KIF18A/KIF26B/KIF3C/NDE1/KIF22/KIF4A/KIF13B/CENPE/KIFC1/KIF11/KIF18B/KIF20A/KIF20B/KIF15/KIF7/KIF24	19
CC	GO:0000307	cyclin-dependent protein kinase holoenzyme complex	6.70E-06	0.000248475	0.000206736	CKS1B/CDK2/CDK1/CDK4/CCNF/CCNE1/CKS2/CCNA2/PCNA/CNTD2/CCNB2/CCNB1/CDK6/CCNE2/CCNJL/CDKN1A	16
CC	GO:0005581	collagen trimer	8.00E-06	0.000281414	0.000234142	COL14A1/C1QTNF7/COL7A1/COL4A6/C1QTNF3/CTHRC1/COL10A1/COL4A1/COL4A5/COL1A1/COL11A1/COLEC12/COL13A1/COL4A2/COL12A1/COL24A1/C1QL1/C1QTNF6/COL8A1/COL17A1/COL5A2/COL4A3/LUM/COL4A4/COL5A1	25
CC	GO:0005911	cell-cell junction	1.15E-05	0.00038389	0.000319404	GJB7/FSCN1/ECT2/ATP1A2/PGM5/FXYD1/CDK4/CGNL1/JAM2/CDCA3/TJP3/KIT/CDH19/FLNA/CDH3/TMEM65/AQP3/PLEKHA7/PDXP/CASK/CDH24/PANX1/CEACAM1/FHOD1/PIK3R1/SORBS1/AMOT/GJA3/SLC2A1/CLDN10/DSC1/GJC1/DSG2/SHROOM3/PTK7/EPB41L4B/CDH22/CDSN/GJA1/WNK4/ITGA6/COL13A1/EVPL/GJB1/DES/JAM3/ITGA5/GJC3/CLDN7/MPP4/PPL/MPP7/AQP7/OCLN/CLDN23/CADM1/EPB41L3/CTNND2/PCDH9/ANK2/HMCN1/CDH26/EPPK1/DDX58/ABCC2/GJB4/SLC5A1/CLDN14/COL1…	83
CC	GO:0031253	cell projection membrane	1.43E-05	0.000456409	0.000379741	FAM107A/FSCN1/ASAP1/HPCA/ATP6V0A4/GNA12/TTYH1/CA9/FERMT1/MYO10/CORO1C/SLC26A2/EPS8L1/GNGT1/AQP1/SPRY4/WWC1/SLC39A6/PDXP/CASK/PLAUR/AIF1L/CEACAM1/S100P/PDE6A/ITGA3/EPS8L2/PDPN/KCNB1/ITGAV/MSN/ATP2B1/MUC20/DHRS3/FOLR1/PLEK2/SCNN1A/ITGA5/CSPG4/CA4/SPRY2/EPB41L3/SHISA6/EHD3/TESC/BMX/DDX58/PROM1/ABCC2/PKD2L1/SLC5A1/MAPT/SLC7A11/CNTNAP2/SH3YL1/ANK1/SGCE/RASGRP2/ADORA1/GAP43/SLC34A2/BVES/CDHR1/ITLN1/NDR…	66
CC	GO:0005819	spindle	1.74E-05	0.000527932	0.00043925	CDC6/CBX3/ECT2/KIF23/TPX2/MAD2L1/KIF14/HAUS8/SPAG5/KIF18A/CDK1/MAD2L2/CDC20/ANXA11/NEK2/BIRC5/WDR62/NDE1/CDC25B/KIF22/SHCBP1/PRC1/CDCA8/AURKB/SAC3D1/PLK1/DLGAP5/NUSAP1/AURKA/KIF4A/SKA1/CKAP2L/KNTC1/BUB1B/TTK/CENPE/MAPRE3/KIFC1/CENPF/CKAP2/RANGAP1/TACC3/KIF11/POC1A/KIF18B/ASPM/KIF20A/SKA3/BORA/KIF20B/BEX4/DYNC1I1/KIF15/CCNB1/LRMP/MAD1L1/RACGAP1/PARP4/MYH10/SPAG8/RSPH1/KATNAL2/FRY/CENPV/CAPN6/HEPAC…	66
CC	GO:0000940	condensed chromosome outer kinetochore	4.37E-05	0.001269361	0.001056134	BUB1/PLK1/NDC80/SKA1/BUB1B/CENPF/SKA3/CCNB1	8
CC	GO:0051233	spindle midzone	4.67E-05	0.001301037	0.001082489	CDC6/KIF14/KIF18A/CDCA8/AURKB/PLK1/AURKA/CENPE/MAPRE3/KIF18B/KIF20B/RACGAP1/CENPV	13
CC	GO:0005876	spindle microtubule	6.09E-05	0.001626202	0.001353033	KIF18A/CDK1/BIRC5/PRC1/AURKB/PLK1/NUSAP1/AURKA/KIF4A/SKA1/KNTC1/CENPE/MAPRE3/KIF11/KIF18B/SKA3/PARP4/CAPN6	18
CC	GO:0001533	cornified envelope	7.36E-05	0.001891792	0.001574009	SPRR2G/DSC1/SCEL/DSG2/SPRR4/CDSN/EVPL/LCE3A/LCE3B/PPL/LCE3D/LCE1F/LCE2B/LOR/TCHH/LCE3C/KRT1/PKP1/DSG1	19
CC	GO:1904724	tertiary granule lumen	8.07E-05	0.00199544	0.001660246	CRISP3/MMP9/QSOX1/TCN1/TIMP2/ORM1/GGH/LYZ/METTL7A/TNFAIP6/LRG1/ALDOC/LTF/HP/CFP/PTX3/PPBP	17
CC	GO:0000778	condensed nuclear chromosome kinetochore	8.43E-05	0.002011329	0.001673466	CENPO/BUB1/NUF2/PLK1/NDC80/BUB1B/CENPA/CCNB1	8
CC	GO:0005874	microtubule	0.000101999	0.002349504	0.001954835	KIF23/TPX2/TUBA1A/TUBA1C/KIF14/KIF2C/HAUS8/SPAG5/KIF18A/KIF26B/CDK1/KIF3C/NEK2/BIRC5/BICD1/NDE1/DNAH17/KIF22/PRC1/AURKB/PLK1/NUSAP1/AURKA/KIF4A/SKA1/KNTC1/GTSE1/KIF13B/CENPE/MAPRE3/KIFC1/CKAP2/KIF11/KIF18B/ASPM/MYO5A/KIF20A/SKA3/TUBB3/CCT5/KIF20B/CCT6A/BEX4/TPPP2/DYNC1I1/KIF15/BAG2/KIF7/FSD1/TCP11L1/SHROOM3/RACGAP1/FEZ1/KIF24/PARP4/DYNLRB2/SYBU/MAP6/NAV1/SPRY2/SPAG17/HSPH1/FIGN/MAPT/KATNAL2/CAPN6…	73
CC	GO:0042555	MCM complex	0.000114051	0.002539538	0.002112947	MCM2/MMS22L/MCM4/MCM7/MCM5/MCM8/MCM6	7
CC	GO:0045121	membrane raft	0.000137878	0.002971056	0.002471978	ATP1A2/TUBA1A/FXYD1/KIF18A/ATP2B4/RTN4R/LY6K/BST2/CORO1C/LRRK2/SORBS1/CD24/EFNB1/SLC2A1/LRP8/PDPN/ICAM1/MYO1A/ATP2B1/MAL/PTGIS/TFPI/SERPINH1/GJA1/KCNE3/EGFR/SLC6A2/ABCA1/CAV1/ATP1B3/CD177/KCNQ1/NPC1/TLR2/FADD/PTGS2/TNF/CAV2/CHRNA7/ANK2/HCK/CHRNA3/MAPT/NOS1AP/ADCY2/EFNA5/ARC/NTSR1/PRKAR2B/EPHB1/MALL/BVES/LYPD6/ITLN1/SLC6A4/DPP4/RET/CDH15	58
CC	GO:0098857	membrane microdomain	0.00015055	0.003086766	0.002568252	ATP1A2/TUBA1A/FXYD1/KIF18A/ATP2B4/RTN4R/LY6K/BST2/CORO1C/LRRK2/SORBS1/CD24/EFNB1/SLC2A1/LRP8/PDPN/ICAM1/MYO1A/ATP2B1/MAL/PTGIS/TFPI/SERPINH1/GJA1/KCNE3/EGFR/SLC6A2/ABCA1/CAV1/ATP1B3/CD177/KCNQ1/NPC1/TLR2/FADD/PTGS2/TNF/CAV2/CHRNA7/ANK2/HCK/CHRNA3/MAPT/NOS1AP/ADCY2/EFNA5/ARC/NTSR1/PRKAR2B/EPHB1/MALL/BVES/LYPD6/ITLN1/SLC6A4/DPP4/RET/CDH15	58
CC	GO:0031233	intrinsic component of external side of plasma membrane	0.00015249	0.003086766	0.002568252	F10/RTN4R/GPIHBP1/CD24/CEACAM5/FOLR1/FOLR2/CA4/EFNA5/F3	10
CC	GO:0070820	tertiary granule	0.000164861	0.003239039	0.002694946	CRISP3/TRPM2/MMP9/PLAU/QSOX1/PTPRN2/CEACAM1/TCN1/TIMP2/SERPINB6/FPR2/DSC1/ORM1/TMEM63A/GGH/ENPP4/GPR84/LYZ/METTL7A/TNFAIP6/LRG1/SLC11A1/CD177/SVIP/FCAR/ALDOC/LTF/HP/LILRA3/PKP1/CFP/PTX3/SLC2A3/DSG1/PPBP	35
CC	GO:0005875	microtubule associated complex	0.000178269	0.0034024	0.002830865	KIF23/KIF14/KIF2C/HAUS8/KIF18A/KIF26B/KIF3C/BIRC5/NDE1/DNAH17/KIF22/CDCA8/AURKB/AURKA/KIF4A/KIF13B/CENPE/KIFC1/KIF11/KIF18B/KIF20A/KIF20B/DYNC1I1/LRP8/KIF15/KIF7/RANBP9/DNALI1/KIF24/DYNLRB2/DNAH7/DNAH14/DNAH12	33
CC	GO:0098589	membrane region	0.000232055	0.004305915	0.003582608	ATP1A2/TUBA1A/FXYD1/KIF18A/ATP2B4/RTN4R/LY6K/BST2/CORO1C/LRRK2/SORBS1/CD24/EFNB1/SLC2A1/LRP8/PDPN/ICAM1/MYO1A/ATP2B1/MAL/PTGIS/TFPI/SERPINH1/GJA1/BICD2/KCNE3/EGFR/SLC6A2/ABCA1/CAV1/ATP1B3/CD177/KCNQ1/NPC1/TLR2/FADD/PTGS2/TNF/CAV2/CHRNA7/ANK2/HCK/CHRNA3/MAPT/NOS1AP/ADCY2/EFNA5/ARC/NTSR1/PRKAR2B/EPHB1/MALL/BVES/LYPD6/ITLN1/SLC6A4/DPP4/RET/CDH15	59
CC	GO:0043256	laminin complex	0.000298659	0.005392005	0.004486257	LAMC2/LAMB3/NTN4/LAMA3/LAMB4/LAMA1	6
CC	GO:0000780	condensed nuclear chromosome, centromeric region	0.000333523	0.005862991	0.004878127	CENPO/BUB1/NUF2/AURKB/PLK1/AURKA/NDC80/BUB1B/CENPA/CCNB1	10
CC	GO:0031528	microvillus membrane	0.00057115	0.009743132	0.008106482	CA9/SLC26A2/CEACAM1/S100P/PDPN/ITGAV/MSN/MUC20/PROM1	9
CC	GO:0098858	actin-based cell projection	0.000583421	0.009743132	0.008106482	FSCN1/TTYH1/AQP5/CA9/ENAH/MYO10/MYO1B/SLC26A2/KIF13B/CD302/ADCY6/LRRK2/TGFB1/IGF2BP1/MYO5A/CEACAM1/TUBB3/AOC3/S100P/ITGA3/EPS8L2/PDPN/ITGAV/MSN/MYO1A/FOXA1/MUC20/DNALI1/MYO7B/ITGA6/ACPP/ACTG2/NLGN1/IQGAP2/PROM1/PPP1R9A/ACTA2/EPHB1/GAP43/ESPNL	40
CC	GO:0030667	secretory granule membrane	0.000617966	0.01006833	0.008377054	SYTL4/TRPM2/SYT1/BST2/LAMP3/CEACAM3/PLAU/PLAUR/PTPRN2/DEGS1/CEACAM1/CEACAM6/PHACTR2/SERPINB6/FPR2/DSC1/ITGAV/ALDH3B1/LPCAT1/ATP8B3/PIGR/TMEM63A/ENPP4/SYNGR1/GPR84/LRMP/ITPR2/ICA1/ABCC4/DMBT1/SLC11A1/ACPP/CPE/CAV1/CD177/SVIP/RAB37/CA4/TLR2/FCAR/FCGR3B/CXCR1/CAV2/IQGAP2/LILRA3/SNCA/CXCR2/PKP1/SLC2A3/SELP/MOXD1/DSG1/SERPINA5	53
CC	GO:0005657	replication fork	0.000643872	0.010240627	0.008520408	CDC45/MMS22L/DNMT1/GINS2/PRIM2/RFC4/POLA2/GINS4/UHRF1/MCM10/XRCC2/WDHD1/PRIM1/PCNA/RFC2/RFC5/TIMELESS/POLD1	18
CC	GO:0005902	microvillus	0.000815525	0.012669089	0.010540937	FSCN1/AQP5/CA9/SLC26A2/KIF13B/CD302/LRRK2/TGFB1/CEACAM1/AOC3/S100P/PDPN/ITGAV/MSN/MYO1A/FOXA1/MUC20/MYO7B/IQGAP2/PROM1	20
CC	GO:0019898	extrinsic component of membrane	0.000853265	0.012954114	0.010778084	GNA14/HPCA/GNG11/SNX10/GNA12/NAAA/SYTL4/MGLL/GFRA1/STK39/KPNA2/SNX5/SOCS1/CDH19/GNGT1/CDH3/PLAUR/TF/ESYT3/CDH24/PIK3R1/SOX10/GNG7/PCSK9/MYZAP/OLFM2/PML/MICALL1/GRAMD1A/MAL/GNG4/CDH22/RACGAP1/DMBT1/ZC3H12A/CNTFR/CAV2/PTK6/PIK3C2G/ALOX15/KCNAB1/STAC2/CDH26/HCK/MUC16/DEFB1/SYTL2/PRSS27/SOCS3/PRSS22/ANXA13/CDH15	52
CC	GO:0042581	specific granule	0.001001513	0.014817423	0.012328395	CRISP3/ANXA11/TRPM2/CEACAM3/PLAU/PLAUR/QSOX1/DEGS1/CEACAM1/TCN1/TIMP2/FPR2/ITGAV/ALDH3B1/ORM1/TMEM63A/GGH/GPR84/LYZ/LRG1/CD177/LCN2/RAB37/FCAR/SLPI/LTF/HP/LILRA3/CFP/PTX3/SLC2A3/ANXA3	32
CC	GO:0044853	plasma membrane raft	0.001042543	0.014817423	0.012328395	ATP1A2/FXYD1/KIF18A/ATP2B4/CORO1C/LRRK2/SLC2A1/LRP8/MYO1A/MAL/PTGIS/TFPI/CAV1/ATP1B3/CD177/PTGS2/CAV2/CHRNA7/HCK/CHRNA3/NOS1AP/EFNA5/BVES/CDH15	24
CC	GO:0072686	mitotic spindle	0.001042543	0.014817423	0.012328395	ECT2/KIF23/TPX2/MAD2L1/SPAG5/KIF18A/CDK1/KIF22/AURKB/NUSAP1/AURKA/SKA1/CKAP2L/CENPE/MAPRE3/KIFC1/RANGAP1/TACC3/KIF11/KIF18B/ASPM/KIF20B/MAD1L1/RACGAP1	24
CC	GO:0005614	interstitial matrix	0.001073545	0.014940161	0.012430516	VIT/ABI3BP/CCDC80/SMOC2/TNC/KAZALD1	6
CC	GO:0030175	filopodium	0.001232417	0.016801117	0.013978868	FSCN1/TTYH1/ENAH/MYO10/MYO1B/CD302/IGF2BP1/MYO5A/TUBB3/ITGA3/PDPN/ITGAV/MSN/DNALI1/ITGA6/ACPP/ACTG2/NLGN1/IQGAP2/PPP1R9A/ACTA2/EPHB1/GAP43	23
CC	GO:0005901	caveola	0.001310298	0.017505584	0.014564999	ATP1A2/FXYD1/KIF18A/ATP2B4/CORO1C/LRRK2/SLC2A1/LRP8/PTGIS/TFPI/CAV1/ATP1B3/PTGS2/CAV2/HCK/NOS1AP/EFNA5/BVES/CDH15	19
CC	GO:0031252	cell leading edge	0.0014278	0.018701382	0.015559927	SORBS2/FGD6/FAM107A/FSCN1/HPCA/KIF18A/FERMT1/ENAH/MYO10/SNX5/CORO1C/EPS8L1/SPRY4/WWC1/TNFRSF12A/SLC39A6/PDXP/IGF2BP1/ASAP3/AIF1L/COBL/MYO5A/TUBB3/ITGB4/AMOT/BSPRY/ABLIM1/LDB2/EPS8L2/PDPN/GSN/KCNB1/ITGAV/ATP2B1/PHLDB2/S100B/PLEK2/GDPD2/CDK6/MYH10/ITGA5/CD177/CSPG4/PARVB/SPRY2/EPB41L3/SHISA6/ACTG2/PTK6/TESC/ABLIM3/BMX/SLC39A14/IQGAP2/DDX58/PPP1R9A/ACTA2/MAPT/CNTNAP2/SH3YL1/ANK1/DUOX1/SGCE/RASGRP2/A…	66
CC	GO:0000794	condensed nuclear chromosome	0.001456622	0.018711991	0.015568754	CENPO/CHEK1/RAD51/BUB1/NUF2/NEK2/AURKB/PLK1/BRCA2/AURKA/NDC80/BUB1B/NCAPH/HUS1B/DMC1/BRCA1/CENPA/CCNB1/NCAPD2/RSPH1/TTN/SYCE3	22
CC	GO:0043596	nuclear replication fork	0.001507141	0.018995668	0.015804779	CDC45/MMS22L/GINS2/PRIM2/POLA2/GINS4/MCM10/WDHD1/PRIM1/PCNA/TIMELESS/POLD1	12
CC	GO:0043292	contractile fiber	0.001791764	0.02216478	0.018441544	SORBS2/PGM5/KAT2B/ATP2B4/SYNE1/KCTD6/SCN8A/CORO1C/FLNA/MYOT/SCO2/PPP1R12B/SLC2A1/MYZAP/TIMP4/IGFN1/CDK5R1/GJA1/DES/NPNT/SYNPO2/PARVB/S100A1/TNNI2/SMPX/ANK2/NEBL/TNNI3/MYH13/TTN/ACTA2/NOS1AP/TMOD1/ANK1/MYOZ1/IGSF22/MYH11/TNNT3/MYH8/NEB/MYOM3/TNNT1	42
CC	GO:0009897	external side of plasma membrane	0.00192099	0.023331295	0.019412108	F10/GFRA1/TNFRSF9/CD200R1/RTN4R/LEPR/CD276/KIT/SSC5D/CD34/CXCL12/GPIHBP1/SCNN1B/TF/AMOT/CD274/CD24/PCSK9/CEACAM5/ITGA3/TNFRSF14/ICAM1/ITGAV/TFRC/ENPP3/OSMR/FOLR1/TNFRSF4/ADA/DMBT1/SEMA7A/ITGA6/STAB2/TNFRSF11A/CLEC12B/CNTFR/ABCA1/AZGP1/ITGA5/LIFR/FOLR2/CX3CR1/CA4/CXCR1/TNF/CTLA4/TGFBR3/ITGB6/CRLF1/NLGN1/MCAM/IL27RA/CXCL10/LAG3/EFNA5/CXCR2/CCR2/IL12RB2/CD1C/ICOS/SELP/F3/SERPINA5/FCGR3A	64
CC	GO:0031256	leading edge membrane	0.002783103	0.033198445	0.027621776	FAM107A/HPCA/FERMT1/CORO1C/EPS8L1/SPRY4/WWC1/SLC39A6/PDXP/AIF1L/EPS8L2/PDPN/KCNB1/ITGAV/ATP2B1/PLEK2/ITGA5/CSPG4/SPRY2/EPB41L3/SHISA6/TESC/BMX/DDX58/MAPT/CNTNAP2/SH3YL1/ANK1/SGCE/RASGRP2/ADORA1/DPP4	32
CC	GO:0001527	microfibril	0.002901031	0.033411876	0.027799355	MFAP2/MFAP4/FBN2/LTBP1/FBN1	5
CC	GO:0070938	contractile ring	0.002901031	0.033411876	0.027799355	RTKN/ANLN/PRC1/PDXP/KIF20B	5
CC	GO:0000922	spindle pole	0.003003103	0.034001237	0.028289715	CDC6/TPX2/MAD2L1/HAUS8/SPAG5/CDC20/NEK2/WDR62/NDE1/CDC25B/PRC1/AURKB/PLK1/DLGAP5/AURKA/CKAP2L/KNTC1/CENPF/CKAP2/TACC3/KIF11/POC1A/ASPM/KIF20B/BEX4/DYNC1I1/CCNB1/LRMP/MAD1L1/KATNAL2/FRY	31
CC	GO:0001726	ruffle	0.003358689	0.037393405	0.031112067	FGD6/FAM107A/FSCN1/KIF18A/FERMT1/MYO10/SNX5/CORO1C/EPS8L1/SPRY4/WWC1/TNFRSF12A/PDXP/ASAP3/AIF1L/COBL/MYO5A/AMOT/EPS8L2/PDPN/GSN/ITGAV/S100B/CDK6/ITGA5/SPRY2/PTK6/TESC/BMX/DDX58/SH3YL1/RASGRP2	32
CC	GO:0044449	contractile fiber part	0.003464336	0.037468203	0.031174301	SORBS2/PGM5/KAT2B/ATP2B4/SYNE1/KCTD6/SCN8A/CORO1C/FLNA/MYOT/PPP1R12B/SLC2A1/MYZAP/TIMP4/IGFN1/DES/NPNT/SYNPO2/PARVB/S100A1/TNNI2/SMPX/ANK2/NEBL/TNNI3/MYH13/TTN/ACTA2/NOS1AP/TMOD1/ANK1/MYOZ1/IGSF22/MYH11/TNNT3/MYH8/NEB/MYOM3/TNNT1	39
CC	GO:0009925	basal plasma membrane	0.003521478	0.037468203	0.031174301	AQP5/CD34/AQP1/TF/ERBB4/CEACAM1/MYO1A/MUC20/ITGA6/EGFR	10
CC	GO:0031362	anchored component of external side of plasma membrane	0.003533678	0.037468203	0.031174301	RTN4R/GPIHBP1/CD24/FOLR1/FOLR2/CA4/EFNA5	7
CC	GO:0032155	cell division site part	0.003956844	0.04129956	0.034362067	ECT2/RTKN/MASTL/CEP55/ANLN/NDE1/PLK4/PDXP/KIF20A/SPIRE1/FSD1/RHOB/RACGAP1/MYH10/HMCN1	15
CC	GO:1902495	transmembrane transporter complex	0.004059605	0.041720245	0.034712086	SCN7A/DLG2/ATP1A2/FXYD1/TTYH1/KCNMB3/CACNB4/TTYH3/SCN8A/CHRNA5/GABRP/SCNN1B/GABRQ/TTYH2/CHRNA6/CLCN2/OLFM2/KCNB1/CFTR/SCN3A/LRRC8E/KCNJ16/SCNN1A/KCNE3/CPT1C/KCNS3/LRRC8C/ATP1B3/CATSPER1/PLN/KCNQ1/ATP12A/STX1A/SCN2B/SHISA6/CHRNA7/KCNAB1/CLIC6/NLGN1/BEST2/CLIC5/PKD2L1/TRPC1/CHRNA3/UNC80/NOS1AP/CNTNAP2/SCN2A/ANO1/HTR3B/KCNN4/GLRB/LRRC38	53
CC	GO:0072562	blood microparticle	0.004151351	0.042016702	0.034958744	CFHR3/CFH/PZP/POTEE/TGFB1/TF/F13A1/CPN2/SLC2A1/A2M/GSN/CLU/MSN/TFRC/ORM1/C3/ACSM1/ACTG2/CP/SERPING1/HP/KRT1/HRG/APOL1/HPR/APOE/HBE1/AGT	28
CC	GO:0031594	neuromuscular junction	0.004473442	0.044600884	0.037108835	DLG2/TUBA1A/PDZRN3/LAMA2/COL4A5/SYNGR1/CDK5R1/DES/MYH10/NRG1/PTN/MUSK/ACHE/PPP1R9A/NEFL/POSTN/CDH15	17
CC	GO:0005583	fibrillar collagen trimer	0.004823726	0.04638039	0.03858942	COL1A1/COL11A1/COL5A2/LUM/COL5A1	5
CC	GO:0098643	banded collagen fibril	0.004823726	0.04638039	0.03858942	COL1A1/COL11A1/COL5A2/LUM/COL5A1	5
CC	GO:0098978	glutamatergic synapse	0.00486022	0.04638039	0.03858942	DLG2/HPCA/SPARCL1/ATP2B4/RTN4R/KPNA2/SYT1/LRFN4/FLNA/NRP2/LGI1/LRRK2/NTRK3/ERBB4/MYO5A/FBXO45/OLFM2/EFNB2/PRKAR1B/ATP2B1/SLITRK4/CTTNBP2/CPT1C/NCS1/MYH10/LRRC4C/NRG1/PFN2/EPHB2/PPP1R1B/RGS7BP/STX1A/SHISA6/ABLIM3/NLGN1/ACAN/IL1RAP/PPP1R9A/WNT7A/NOS1AP/PLCB4/SLC30A3/ERC2/ARC/ARHGAP22/WNT3A/ADAM23/PRKAR2B/EPHB1/SCN2A/GRID1/NDRG1/APOE/PAK3/CADPS2/CHRM3	56
CC	GO:0030057	desmosome	0.005000178	0.04704393	0.039141499	DSC1/DSG2/CDSN/EVPL/JAM3/PPL/PKP1/DSG1	8
MF	GO:0005201	extracellular matrix structural constituent	1.52E-17	1.64E-14	1.41E-14	COL14A1/LAMC2/CILP/TNXB/LAMB3/MFAP2/SRPX2/OGN/COL7A1/STATH/SRPX/COL4A6/LAMA3/ABI3BP/MMRN1/PODN/AGRN/MFAP4/CTHRC1/FBLN5/CHADL/LAMA2/COL10A1/COL4A1/PRELP/COL4A5/SPON1/FBN2/COL1A1/ZP3/COL11A1/MGP/ELN/COL13A1/NPNT/COL4A2/DPT/MUC4/COL12A1/LAMB4/COL24A1/MATN1/TGFBI/HMCN1/ACAN/EFEMP1/TNC/COL8A1/MUC5AC/LTBP1/COL17A1/FBN1/ECM1/COL5A2/COL4A3/FMOD/PRG4/LUM/COL4A4/LAMA1/POSTN/COL5A1	62
MF	GO:0048018	receptor ligand activity	4.03E-11	2.17E-08	1.87E-08	GREM2/FGF10/CSF2/XCL1/BMP8A/FAM3D/XCL2/GDF10/NRG2/IL17D/IGF1/SPP1/TYMP/OGN/IL33/CCL23/IL36G/CCL14/PTHLH/CXCL5/BTC/CXCL12/FGF14/EDN3/SFRP2/SEMA4F/TGFB1/TFF1/FGF7/IL24/IL27/FAM3B/BMP1/IL11/GAST/INHBA/STC2/TNFSF9/GAL/TNFSF12/CCL3/CCL7/DEFB103B/GPNMB/NMB/SLURP1/IL1B/WNT7B/JAG2/CCL11/ZP3/SCGB3A1/SEMA3E/CCL28/BMP3/PGF/MACC1/SEMA7A/MIA/DEFB4A/KL/OSM/CCL21/NRG1/PTN/IL20/CMTM8/TGFA/IL32/TNF/CDNF/CSF3/IL12…	109
MF	GO:0005125	cytokine activity	6.52E-10	2.26E-07	1.94E-07	GREM2/CSF2/XCL1/BMP8A/FAM3D/XCL2/GDF10/IL17D/SPP1/IL33/CCL23/IL36G/CCL14/CXCL5/CXCL12/TGFB1/IL24/IL27/FAM3B/BMP1/IL11/INHBA/TNFSF9/TNFSF12/CCL3/CCL7/SLURP1/IL1B/CCL11/SCGB3A1/CCL28/BMP3/OSM/CCL21/NRG1/IL20/CMTM8/IL32/TNF/CSF3/IL12A/CD70/IL1A/CRLF1/IL16/CXCL11/IFNG/CXCL10/BMP2/IL36RN/WNT7A/CCL27/IL36A/TNFSF11/CCL19/TNFSF4/CCL8/CXCL6/PPBP/CCL20	60
MF	GO:0008201	heparin binding	8.39E-10	2.26E-07	1.94E-07	CLEC3B/GREM2/FGF10/LAMC2/TNXB/RSPO1/SOD3/SOST/NDNF/RTN4R/CFH/CCL23/NRP2/RSPO3/SLIT3/ABI3BP/ADAMTS5/ANG/FGF7/LXN/LIPG/PRELP/CCL7/NELL2/GPNMB/CCDC80/COL11A1/PGF/CTSG/LIPH/COL13A1/PTN/SLIT2/SMOC2/TGFBR3/SFRP1/CXCL11/CXCL10/LTF/FGF1/FBN1/HRG/SELP/APOE/CCL8/CXCL6/PCOLCE2/SERPINA5/POSTN/COL5A1	50
MF	GO:0005539	glycosaminoglycan binding	1.29E-09	2.79E-07	2.40E-07	CLEC3B/GREM2/FGF10/LAMC2/TNXB/RSPO1/SOD3/TREM2/LYVE1/SOST/NDNF/RTN4R/CFH/VIT/CCL23/NRP2/RSPO3/SLIT3/HMMR/HAPLN3/ABI3BP/ADAMTS5/ANG/FGF7/AGRN/LXN/LIPG/PRELP/CCL7/NELL2/GPNMB/CCDC80/COL11A1/PGF/TNFAIP6/CTSG/LIPH/COL13A1/STAB2/PTN/SLIT2/SMOC2/TLR2/TGFBR3/SFRP1/CXCL11/ACAN/CXCL10/LTF/FGF1/FBN1/HRG/SELP/APOE/CCL8/PGLYRP4/CXCL6/PCOLCE2/SERPINA5/POSTN/COL5A1	61
MF	GO:0030414	peptidase inhibitor activity	1.01E-07	1.68E-05	1.44E-05	BIRC5/SERPINE1/CAST/COL7A1/PZP/BST2/PI16/WFDC12/SERPINB1/LXN/TIMP2/A2M/SERPINB6/PTTG1/SERPINB11/SPINK5/TIMP4/TIMP3/TFPI/SERPINH1/WFDC5/SERPINI2/TFAP2B/NLRP7/SPINK7/C3/CST5/SERPINB7/SMR3B/SLPI/WFDC2/A2ML1/RARRES1/LTF/SERPING1/SERPINF1/PI15/SNCA/SERPINB13/HRG/SERPINB3/COL4A3/CARD18/SERPINB4/SPINK1/SERPINA5/SMR3A/AGT	48
MF	GO:0004857	enzyme inhibitor activity	1.09E-07	1.68E-05	1.44E-05	PPP1R14C/RTKN/KAT2B/ATP2B4/BIRC5/SERPINE1/CAST/COL7A1/SOCS1/PZP/BST2/LRRK2/PI16/WFDC12/SERPINB1/PHACTR2/LXN/TIMP2/PPP1R12B/A2M/SERPINB6/APOC2/PTTG1/GCHFR/SERPINB11/SCGB1A1/SPINK5/TIMP4/TIMP3/PPP1R36/PRKAR1B/APOC1/TFPI/SERPINH1/PPP1R1C/TRIB3/WFDC5/SERPINI2/TFAP2B/NLRP7/SPINK7/C3/PTN/CST5/PLN/SLIT2/SERPINB7/PPP1R1B/SPRY2/SMR3B/CDKN1A/SLPI/PPP1R1A/PKIB/TESC/WFDC2/SCG5/A2ML1/IQGAP2/RARRES1/LTF/SERPIN…	81
MF	GO:0016712	oxidoreductase activity, acting on paired donors, with incorporation or reduction of molecular oxygen, reduced flavin or flavoprotein as one donor, and incorporation of one atom of oxygen	1.75E-07	2.18E-05	1.87E-05	CYP2B6/CYP2J2/CYP4B1/CYP4Z1/CYP4X1/CYP3A7/CYP3A4/CYP2F1/CYP2C9/CYP3A5/CYP2C19/CYP1B1/CYP2C18/CYP2E1/CYP2S1/CYP1A1	16
MF	GO:0061134	peptidase regulator activity	1.86E-07	2.18E-05	1.87E-05	BIRC5/SERPINE1/CAST/PSME4/COL7A1/PZP/BST2/SFRP2/PI16/WFDC12/SERPINB1/LXN/TIMP2/A2M/SERPINB6/PTTG1/SERPINB11/SPINK5/TIMP4/TIMP3/MAL/TFPI/SERPINH1/NKX3-1/WFDC5/SERPINI2/TFAP2B/NLRP7/CAV1/SPINK7/C3/CST5/SERPINB7/SMR3B/SLPI/WFDC2/A2ML1/RARRES1/LTF/SERPING1/SERPINF1/PI15/SNCA/SERPINB13/HRG/SERPINB3/COL4A3/CARD18/SERPINB4/SPINK1/PCOLCE2/SERPINA5/SMR3A/AGT	54
MF	GO:0004866	endopeptidase inhibitor activity	2.06E-07	2.18E-05	1.87E-05	BIRC5/SERPINE1/CAST/COL7A1/PZP/BST2/WFDC12/SERPINB1/LXN/TIMP2/A2M/SERPINB6/PTTG1/SERPINB11/SPINK5/TIMP4/TIMP3/TFPI/SERPINH1/WFDC5/SERPINI2/TFAP2B/NLRP7/SPINK7/C3/CST5/SERPINB7/SMR3B/SLPI/WFDC2/A2ML1/RARRES1/LTF/SERPING1/SERPINF1/SNCA/SERPINB13/HRG/SERPINB3/COL4A3/CARD18/SERPINB4/SPINK1/SERPINA5/SMR3A/AGT	46
MF	GO:0003779	actin binding	2.22E-07	2.18E-05	1.87E-05	FAM107A/FSCN1/HPCA/MYRIP/KIF18A/ANLN/SYNE1/FERMT1/ENAH/MYO10/MYO1B/CORO1C/FLNA/PIP/EPS8L1/KLHL3/SNTG2/SCIN/MYO5C/PACRG/LRRK2/DAAM2/ANG/MLPH/DIAPH3/PANX1/AIF1L/COBL/MYO5A/CEACAM1/FHOD1/SORBS1/SPIRE1/ARPC1B/PHACTR2/MYOT/ABLIM1/ABL2/EPS8L2/PSTPIP2/GSN/FMN1/MSN/TMSB15A/MYO1A/SHROOM3/GAS7/CDK5R1/VILL/SMTN/MYO7B/EGFR/SLC6A2/GBP1/SYNPO2/CLMN/MYH10/LIMCH1/PFN2/PARVB/MICAL2/TNNI2/MYO5B/EPB41L3/ABLIM3/NEBL…	89
MF	GO:1901681	sulfur compound binding	2.63E-07	2.22E-05	1.91E-05	CLEC3B/GREM2/FGF10/LAMC2/TNXB/RSPO1/ACOT7/PNPLA3/SOD3/SOST/NDNF/RTN4R/CFH/PCCA/ALDH6A1/CCL23/NRP2/CD34/RSPO3/SLIT3/ABI3BP/ADAMTS5/ACADL/ANG/FGF7/AGRN/LXN/LOC344967/LIPG/PRELP/CCL7/NELL2/GPNMB/CCDC80/COL11A1/PGF/CTSG/LIPH/COL13A1/PTN/OGDHL/SLIT2/SMOC2/TGFBR3/SFRP1/CXCL11/CXCL10/LTF/FGF1/FBN1/HRG/SELP/APOE/CCL8/CXCL6/PCOLCE2/SERPINA5/POSTN/COL5A1	59
MF	GO:0061135	endopeptidase regulator activity	2.69E-07	2.22E-05	1.91E-05	BIRC5/SERPINE1/CAST/COL7A1/PZP/BST2/SFRP2/WFDC12/SERPINB1/LXN/TIMP2/A2M/SERPINB6/PTTG1/SERPINB11/SPINK5/TIMP4/TIMP3/TFPI/SERPINH1/WFDC5/SERPINI2/TFAP2B/NLRP7/SPINK7/C3/CST5/SERPINB7/SMR3B/SLPI/WFDC2/A2ML1/RARRES1/LTF/SERPING1/SERPINF1/SNCA/SERPINB13/HRG/SERPINB3/COL4A3/CARD18/SERPINB4/SPINK1/SERPINA5/SMR3A/AGT	47
MF	GO:0005126	cytokine receptor binding	2.89E-07	2.22E-05	1.91E-05	CSF2/XCL1/BMP8A/XCL2/RASL11B/GDF10/CCL23/IL36G/CCL14/STAT1/CXCL5/CXCL12/TGFB1/IL27/IL11/PIK3R1/INHBA/TNFSF9/TNFSF12/CCL3/CCL7/DEFB103B/IL1B/CCL11/CCL28/BID/BMP3/PGF/LRG1/CNTFR/FEM1B/DEFB4A/OSM/CCL21/ITGA5/LIFR/IL20/FADD/TLR5/TNF/CSF3/TGFBR3/IL12A/CD70/IL1A/CRLF1/CXCL11/IFNG/CXCL10/IL1RAP/BMP2/IL36RN/CCL27/EFNA5/DEFB1/CCR2/IL36A/ECM1/TNFSF11/CCL19/TNFSF4/CCL8/CXCL6/PPBP/CCL20	65
MF	GO:0042379	chemokine receptor binding	3.19E-07	2.30E-05	1.97E-05	XCL1/XCL2/CCL23/CCL14/STAT1/CXCL5/CXCL12/CCL3/CCL7/DEFB103B/CCL11/CCL28/DEFB4A/CCL21/CXCL11/CXCL10/CCL27/DEFB1/CCR2/CCL19/CCL8/CXCL6/PPBP/CCL20	24
MF	GO:0030020	extracellular matrix structural constituent conferring tensile strength	3.63E-07	2.44E-05	2.10E-05	COL14A1/COL7A1/COL4A6/COL10A1/COL4A1/COL4A5/COL1A1/COL11A1/COL13A1/COL4A2/COL12A1/COL24A1/COL8A1/COL17A1/COL5A2/COL4A3/COL4A4/COL5A1	18
MF	GO:0003774	motor activity	4.39E-07	2.65E-05	2.27E-05	KIF23/KIF14/KIF2C/KIF18A/KIF26B/KIF3C/CGNL1/DNAH17/KIF22/MYO10/MYO1B/KIF4A/KIF13B/CENPE/MYO5C/KIFC1/KIF11/KIF18B/MYO5A/KIF20A/KIF20B/DYNC1I1/KIF15/KIF7/MYO1A/DNALI1/MYO7B/KIF24/DYNLRB2/MYH10/MYO5B/MYH13/MYH11/CGN/DNAH7/DNAH14/MYH8/DNAH12	38
MF	GO:0017116	single-stranded DNA-dependent ATP-dependent DNA helicase activity	4.66E-07	2.65E-05	2.27E-05	MCM2/DSCC1/RAD51/CHTF18/RFC4/DNA2/MCM7/MCM5/POLQ/MCM6/RFC2/RFC5	12
MF	GO:0043142	single-stranded DNA-dependent ATPase activity	4.66E-07	2.65E-05	2.27E-05	MCM2/DSCC1/RAD51/CHTF18/RFC4/DNA2/MCM7/MCM5/POLQ/MCM6/RFC2/RFC5	12
MF	GO:0004003	ATP-dependent DNA helicase activity	9.67E-07	4.74E-05	4.08E-05	MCM2/DSCC1/RAD51/CHTF18/RFC4/DNA2/MCM7/MCM5/POLQ/MCM6/RFC2/RFC5	12
MF	GO:0008026	ATP-dependent helicase activity	9.67E-07	4.74E-05	4.08E-05	MCM2/DSCC1/RAD51/CHTF18/RFC4/DNA2/MCM7/MCM5/POLQ/MCM6/RFC2/RFC5	12
MF	GO:0070035	purine NTP-dependent helicase activity	9.67E-07	4.74E-05	4.08E-05	MCM2/DSCC1/RAD51/CHTF18/RFC4/DNA2/MCM7/MCM5/POLQ/MCM6/RFC2/RFC5	12
MF	GO:0005178	integrin binding	1.64E-06	7.70E-05	6.62E-05	ISG15/TNXB/IGF1/SPP1/CXCL12/LAMA3/SFRP2/ADAMTS5/ICAM5/ITGB4/FBLN5/TIMP2/ITGA3/GPNMB/TSPAN8/ICAM1/ITGAV/IL1B/SEMA7A/EGFR/NPNT/JAM3/ITGA5/NRG1/CD177/PTN/EGFL6/TNN/ITGB6/TGFBI/CDH26/FGF1/FBN1/ADAM23/COL4A3/COL5A1	36
MF	GO:0008009	chemokine activity	1.74E-06	7.82E-05	6.72E-05	XCL1/XCL2/CCL23/CCL14/CXCL5/CXCL12/CCL3/CCL7/CCL11/CCL28/CCL21/CXCL11/CXCL10/CCL27/CCL19/CCL8/CXCL6/PPBP/CCL20	19
MF	GO:0002020	protease binding	2.13E-06	9.21E-05	7.91E-05	SERPINE1/CAST/BRCA2/KIT/PZP/PANX1/TNFAIP3/DVL3/TIMP2/A2M/ITGA3/SERPINB6/ITGAV/TIMP4/TIMP3/COL1A1/CDK5R1/BCL2/NLRP7/CD177/LCN2/FADD/TNF/CHL1/CD70/TTN/SERPINB13/ECM1/SERPINB3/CARD18/BCL2L10/SERPINB4/F3/SERPINA5/DPP4	35
MF	GO:0048020	CCR chemokine receptor binding	4.44E-06	0.000184458	0.000158536	XCL1/XCL2/CCL23/CCL14/STAT1/CCL3/CCL7/DEFB103B/CCL11/DEFB4A/CCL21/CCL27/DEFB1/CCR2/CCL19/CCL8/CCL20	17
MF	GO:0004745	retinol dehydrogenase activity	4.63E-06	0.00018506	0.000159054	HSD17B6/ADH4/RDH16/DHRS3/ADH1B/DHRS9/ADH1A/ADH7/ADH1C/BMP2/SDR9C7	11
MF	GO:1901618	organic hydroxy compound transmembrane transporter activity	6.43E-06	0.000247825	0.000212998	SLCO1A2/SLC16A1/AQP1/AQP3/CEACAM1/SLC10A4/SLC16A7/SLC5A3/SLC6A2/AQP7/AQP9/SLCO2B1/SLC5A8/SLC22A1/SLC6A4/RBP4/SLCO1B1	17
MF	GO:0020037	heme binding	7.86E-06	0.000292378	0.00025129	CYP2B6/CYP2J2/CYP27B1/CYP4B1/FLVCR1/CYP4Z1/CYP4X1/CYP3A7/STC2/CYP3A4/TDO2/CYP2F1/PTGIS/LPO/CYP2C9/FA2H/CYP3A5/NOX4/PTGS2/CYP26B1/FLVCR2/CYP2C19/CYP1B1/DUOX1/STEAP4/CYP2C18/HRG/CYP2E1/HBE1/CYB5A/CYP2S1/CYP1A1/CYP26A1/TPO/CYP4F3	35
MF	GO:0016887	ATPase activity	8.57E-06	0.000308197	0.000264886	MCM2/ATAD2/ABCA6/DSCC1/KIF23/ATP1A2/RAD51/KIF14/ATP6V0A4/KIF2C/CHTF18/KIF18A/ABCA9/RFC4/RAD54L/DNA2/KIF3C/ATP2B4/MCM7/ABCA8/DNAH17/KIF22/TOP2A/MCM5/MYO10/MYO1B/XRCC2/ATP6V1C1/KIF4A/ATAD5/ATP13A3/KIF13B/ABCD1/POLQ/CENPE/KIFC1/CLPB/MCM6/ERCC6L/KIF11/KIF18B/ABCA5/RFC2/RFC5/DDX39A/KIF20A/DMC1/KIF20B/ABCA10/DYNC1I1/KIF15/TAP1/KIF7/ATP2B1/CFTR/ATP7B/ABCC4/SMARCA2/KIF24/ABCA1/MYH10/ATP1B3/ATP12A/PFN2/AT…	76
MF	GO:0004497	monooxygenase activity	1.08E-05	0.00037563	0.000322843	CYP2B6/FMO2/CYP2J2/CYP27B1/CYP4B1/SQLE/CYP4Z1/CYP4X1/CYP3A7/CYP3A4/CH25H/CYP2F1/PTGIS/CYP2C9/CYP3A5/MICAL2/CYP26B1/TPH2/CYP2C19/CYP1B1/CYP2C18/FMO5/MOXD1/CYP2E1/CYP2S1/CYP1A1/CYP26A1/CYP4F3	28
MF	GO:0004867	serine-type endopeptidase inhibitor activity	1.13E-05	0.000380483	0.000327014	SERPINE1/COL7A1/PZP/WFDC12/SERPINB1/A2M/SERPINB6/SERPINB11/SPINK5/TFPI/SERPINH1/WFDC5/SERPINI2/SPINK7/SERPINB7/SLPI/WFDC2/A2ML1/SERPING1/SERPINF1/SERPINB13/HRG/SERPINB3/SERPINB4/SPINK1/SERPINA5/AGT	27
MF	GO:0001664	G protein-coupled receptor binding	1.25E-05	0.000407242	0.000350012	XCL1/GNA14/MYOC/RSPO1/GNA12/XCL2/BICD1/SNX5/CCL23/CCL14/STAT1/FLNA/CXCL5/RSPO3/CXCL12/HOMER3/PACRG/EDN3/DVL3/ITGB4/CNRIP1/CTHRC1/GAL/NPW/CCL3/CCL7/DEFB103B/NMB/WNT7B/CCL11/CCL28/ADRA2A/GPRC5B/DEFB4A/CCL21/C3/TAC4/PPP1R1B/SFRP1/CLIC6/CXCL11/CXCL10/WNT7A/CCL27/DEFB1/WNT10A/WNT5B/CCR2/WNT3A/WNT3/ADORA1/CCL19/ROR2/CCL8/CXCL6/PPBP/CCL20/PENK/AGT	59
MF	GO:0046906	tetrapyrrole binding	1.66E-05	0.000527425	0.000453306	CYP2B6/CYP2J2/CYP27B1/CYP4B1/FLVCR1/CYP4Z1/CYP4X1/CYP3A7/STC2/TCN1/CYP3A4/TDO2/CYP2F1/PTGIS/LPO/CYP2C9/FA2H/CYP3A5/NOX4/PTGS2/CYP26B1/FLVCR2/CYP2C19/CYP1B1/DUOX1/STEAP4/CYP2C18/HRG/CYP2E1/HBE1/CYB5A/CYP2S1/CYP1A1/CYP26A1/TPO/CYP4F3	36
MF	GO:0003777	microtubule motor activity	3.74E-05	0.001154387	0.000992161	KIF23/KIF14/KIF2C/KIF18A/KIF26B/KIF3C/DNAH17/KIF22/KIF4A/KIF13B/CENPE/KIFC1/KIF11/KIF18B/KIF20A/KIF20B/DYNC1I1/KIF15/KIF7/KIF24/DYNLRB2/DNAH7/DNAH14/DNAH12	24
MF	GO:0019825	oxygen binding	3.85E-05	0.001155354	0.000992993	CYP4B1/CYP3A7/CYP3A4/TDO2/CYP2F1/CYP3A5/NOX4/CYP2C19/CYP1B1/CYP2C18/CYP2E1/HBE1/CYP1A1/CYP26A1	14
MF	GO:0051015	actin filament binding	4.07E-05	0.001185811	0.00101917	FSCN1/SYNE1/FERMT1/MYO10/MYO1B/CORO1C/FLNA/SCIN/MYO5C/PANX1/AIF1L/MYO5A/ARPC1B/ABLIM1/ABL2/PSTPIP2/GSN/MYO1A/SHROOM3/GAS7/CDK5R1/VILL/MYO7B/EGFR/CLMN/MYH10/MYO5B/ABLIM3/NEBL/TNNI3/MYH13/TTN/IQGAP2/PPP1R9A/TMOD1/ZNF185/PLS1/IGSF22/MYH11/ESPNL/MYH8/NEB/MYOM3/SLC6A4	44
MF	GO:0005506	iron ion binding	4.91E-05	0.00139544	0.001199339	AOX1/CYP2B6/CYP2J2/CYP27B1/CYP4B1/TF/CYP4Z1/CYP4X1/CYP3A7/TET3/CYP3A4/ALOX12B/PLOD1/CH25H/CYP2F1/PTGIS/CDO1/CYP2C9/FA2H/CYP3A5/SCD/LCN2/TET1/ALOX15/CYP26B1/TPH2/LTF/CYP2C19/CYP1B1/SNCA/CYP2C18/CYP2E1/CYP2S1/CYP1A1/CYP26A1/CYP4F3	36
MF	GO:0008391	arachidonic acid monooxygenase activity	5.29E-05	0.001463379	0.001257731	CYP2B6/CYP2J2/CYP2F1/CYP2C9/CYP2C19/CYP2C18/CYP2E1/CYP2S1/CYP1A1	9
MF	GO:0005200	structural constituent of cytoskeleton	5.58E-05	0.00150513	0.001293614	SORBS2/KRT16/TUBA1A/TUBA1C/BICD1/KRT17/KRT14/AGRN/TUBB3/ARPC1B/GFAP/MSN/EPB41L4B/VILL/DES/KRT6B/PPL/EPB41L3/ANK2/KRT9/NEFL/LOR/KRT15/ANK1/KRT6A/PLS1/TUBAL3	27
MF	GO:0042623	ATPase activity, coupled	7.35E-05	0.001934147	0.001662342	MCM2/ABCA6/DSCC1/ATP1A2/RAD51/KIF14/ATP6V0A4/CHTF18/KIF18A/ABCA9/RFC4/RAD54L/DNA2/ATP2B4/MCM7/ABCA8/DNAH17/TOP2A/MCM5/MYO10/MYO1B/XRCC2/ATP6V1C1/ATAD5/ABCD1/POLQ/MCM6/ERCC6L/KIF11/KIF18B/ABCA5/RFC2/RFC5/DMC1/KIF20B/ABCA10/DYNC1I1/TAP1/ATP2B1/CFTR/ATP7B/ABCC4/SMARCA2/ABCA1/MYH10/ATP1B3/ATP12A/ATP2A3/ABCB1/ABCA12/ABCC2/FIGN/KATNAL2/DNAH7/TNNT3/DNAH14/TNNT1	57
MF	GO:0008395	steroid hydroxylase activity	7.77E-05	0.001995179	0.001714797	CYP2B6/CYP2J2/CYP3A7/CYP3A4/CH25H/CYP2F1/CYP2C9/CYP3A5/CYP2C19/CYP1B1/CYP2C18/CYP2E1/CYP2S1/CYP1A1	14
MF	GO:0008083	growth factor activity	0.000101197	0.002539336	0.002182484	FGF10/CSF2/BMP8A/GDF10/NRG2/IGF1/TYMP/OGN/BTC/CXCL12/FGF14/TGFB1/TFF1/FGF7/BMP1/IL11/INHBA/JAG2/BMP3/PGF/MACC1/MIA/OSM/NRG1/PTN/TGFA/CDNF/CSF3/IL12A/PDGFD/EFEMP1/BMP2/FGF1/BDNF/ENDOU/PPBP/AGT	37
MF	GO:0043178	alcohol binding	0.000134832	0.003306455	0.0028418	PMP2/STARD4/ADH4/XPR1/APOD/GRAMD1C/GRAMD1A/ITPR2/LRAT/ABCA1/CAV1/GRAMD1B/OSBP2/NPC1/RBP1/ADH7/RBP7/PROM1/TRPC1/STAR/SULT2B1/APOE/RBP4	23
MF	GO:0008392	arachidonic acid epoxygenase activity	0.000235365	0.005643537	0.004850452	CYP2B6/CYP2J2/CYP2F1/CYP2C9/CYP2C19/CYP2C18/CYP2E1/CYP2S1	8
MF	GO:0003688	DNA replication origin binding	0.000255885	0.005971673	0.005132475	CDC6/MCM2/CDC45/ORC1/MCM4/MCM7/MCM10/MCM5/MCM8/MCM6	10
MF	GO:0043138	3'-5' DNA helicase activity	0.000260119	0.005971673	0.005132475	MCM2/CDC45/GINS2/GINS1/GINS4/MCM7/MCM5/MCM6/RECQL4	9
MF	GO:0015108	chloride transmembrane transporter activity	0.000274732	0.006175738	0.005307863	FXYD1/TTYH1/CLCA4/TTYH3/SLC26A2/GABRP/GABRQ/TTYH2/CLCN2/SLC1A4/CLCN5/CFTR/SLC6A2/SLC1A1/ANO8/CLIC6/BEST2/CLIC5/SLC22A1/SLC12A2/APOL1/ANO5/ANO1/GLRB/SLC6A4	25
MF	GO:0050840	extracellular matrix binding	0.00028048	0.006176274	0.005308324	NTN4/SPARCL1/SPP1/SSC5D/ADAMTS5/LRRC15/AGRN/ITGA3/ITGAV/COL11A1/ELN/ITGA6/SLIT2/TGFBI/OLFML2A/ACHE/ECM1	17
MF	GO:0016705	oxidoreductase activity, acting on paired donors, with incorporation or reduction of molecular oxygen	0.000288438	0.006224499	0.005349772	CYP2B6/FMO2/CYP2J2/CYP27B1/CYP4B1/FADS1/SQLE/CYP4Z1/DEGS1/CYP4X1/CYP3A7/TET3/CYP3A4/PLOD1/CH25H/CYP2F1/PTGIS/CYP2C9/CYP3A5/SCD/MICAL2/PTGS2/TET1/CYP26B1/TPH2/CYP2C19/CYP1B1/CYP2C18/FMO5/MOXD1/CYP2E1/CYP2S1/CYP1A1/CYP26A1/CYP4F3	35
MF	GO:0008509	anion transmembrane transporter activity	0.000348471	0.007372555	0.006336491	SLC7A6/FXYD1/SLC2A6/TTYH1/SLC19A1/SLC3A2/CLCA4/SLCO1A2/TTYH3/SLC37A1/XPR1/SLC26A2/SLC16A1/ABCD1/GABRP/GABRQ/TTYH2/CEACAM1/CLCN2/SLC10A4/SLC1A4/SLC2A1/SLC35A3/CLCN5/SLC16A7/SLC4A4/CFTR/LRRC8E/SLC7A5/SLC6A2/LRRC8C/ABCA1/SFXN1/SLC1A1/ANO8/SLC16A6/AQP9/SLC7A4/CLIC6/SLCO2B1/SLC5A8/BEST2/CLIC5/SLC22A1/ABCC2/SLC12A2/SLC7A11/SLC13A4/SLC44A4/SLC6A9/APOL1/SLC34A2/ANO5/ANO1/SLC16A9/SLC13A5/ATP8A2/GLRB/SLC6A…	61
MF	GO:0022803	passive transmembrane transporter activity	0.000388568	0.008062782	0.006929722	GJB7/SCN7A/PDE2A/FXYD1/TTYH1/AQP5/TMC7/TPCN1/TRPM2/CLCA4/KCNMB3/CACNB4/KCNK15/TTYH3/SCN8A/AQP1/CHRNA5/AQP3/GABRP/SCNN1B/GABRQ/TTYH2/PANX1/CHRNA6/TMEM38B/CLCN2/GJA3/SLC1A4/CLCN5/GJC1/KCNB1/ITGAV/TMEM63A/CFTR/SCN3A/ITPR2/LRRC8E/KCNJ16/SCNN1A/GJA1/KCNK13/TRPV3/KCNE3/KCNS3/GJB1/NCS1/LRRC8C/BCL2/CATSPER1/KCNQ1/AQP7/ANO8/SCN2B/CHRNA7/TPCN2/TMC4/KCNAB1/AQP9/CLIC6/SLC5A8/TMC5/BEST2/CLIC5/PKD2L1/TRPC1/AQP…	80
MF	GO:0005109	frizzled binding	0.000437671	0.008910323	0.007658157	MYOC/RSPO1/RSPO3/DVL3/CTHRC1/WNT7B/SFRP1/WNT7A/WNT10A/WNT5B/WNT3A/WNT3/ROR2	13
MF	GO:0003678	DNA helicase activity	0.000487997	0.00975091	0.008380618	MCM2/DSCC1/CDC45/RAD51/MCM4/CHTF18/GINS2/RFC4/GINS1/DNA2/GINS4/MCM7/MCM5/MCM8/POLQ/BRIP1/MCM6/ERCC6L/RFC2/RFC5/RECQL4	21
MF	GO:0015103	inorganic anion transmembrane transporter activity	0.000555948	0.010906683	0.00937397	FXYD1/TTYH1/CLCA4/TTYH3/SLC37A1/XPR1/SLC26A2/GABRP/GABRQ/TTYH2/CLCN2/SLC1A4/CLCN5/SLC4A4/CFTR/LRRC8E/SLC6A2/LRRC8C/SLC1A1/ANO8/CLIC6/BEST2/CLIC5/SLC22A1/SLC12A2/SLC13A4/APOL1/SLC34A2/ANO5/ANO1/GLRB/SLC6A4	32
MF	GO:0015267	channel activity	0.000580603	0.011186978	0.009614875	GJB7/SCN7A/PDE2A/FXYD1/TTYH1/AQP5/TMC7/TPCN1/TRPM2/CLCA4/KCNMB3/CACNB4/KCNK15/TTYH3/SCN8A/AQP1/CHRNA5/AQP3/GABRP/SCNN1B/GABRQ/TTYH2/PANX1/CHRNA6/TMEM38B/CLCN2/GJA3/SLC1A4/CLCN5/GJC1/KCNB1/ITGAV/TMEM63A/CFTR/SCN3A/ITPR2/LRRC8E/KCNJ16/SCNN1A/GJA1/KCNK13/TRPV3/KCNE3/KCNS3/GJB1/NCS1/LRRC8C/BCL2/CATSPER1/KCNQ1/AQP7/ANO8/SCN2B/CHRNA7/TPCN2/TMC4/KCNAB1/AQP9/CLIC6/TMC5/BEST2/CLIC5/PKD2L1/TRPC1/AQP11/GJB4…	79
MF	GO:0030021	extracellular matrix structural constituent conferring compression resistance	0.000614652	0.011635251	0.010000153	OGN/STATH/PODN/CHADL/PRELP/ACAN/FMOD/PRG4/LUM	9
MF	GO:0004714	transmembrane receptor protein tyrosine kinase activity	0.000824291	0.015334648	0.013179674	KIT/NRP2/NTRK3/ERBB4/EPHB4/DDR2/EGFR/PDGFRL/EPHB2/EPHA10/MUSK/EFEMP1/EPHB1/ROR2/EPHA3/FLT3/RET	17
MF	GO:0140097	catalytic activity, acting on DNA	0.000891017	0.01629504	0.014005102	MCM2/FEN1/DSCC1/CDC45/EXO1/RAD51/POLE/DNMT1/MCM4/CHTF18/GINS2/RFC4/RAD54L/GINS1/RAG1/DNA2/EME1/POLA2/DNMT3B/GINS4/MCM7/TOP2A/MCM5/NEIL1/MCM8/POLQ/HMGA2/BRIP1/MCM6/ERCC6L/PCNA/RFC2/RFC5/DMC1/UNG/POLE2/NEIL3/TREX2/RECQL4/PGBD5/POLD1/DNASE1L3	42
MF	GO:0019199	transmembrane receptor protein kinase activity	0.000911194	0.016386309	0.014083546	KIT/NRP2/NTRK3/ERBB4/EPHB4/ACVR1C/DDR2/EGFR/PDGFRL/EPHB2/EPHA10/MUSK/TGFBR3/EFEMP1/LTBP1/EPHB1/ROR2/EPHA3/FLT3/RET	20
MF	GO:0038024	cargo receptor activity	0.000966707	0.017099617	0.014696612	SCARA5/TMPRSS5/SSC5D/TMPRSS2/LOXL2/LRP12/FPR2/LRP8/TFRC/ENPP3/COLEC12/FOLR1/ASGR2/AGER/DMBT1/STAB2/ABCA1/CFI/FOLR2/PRG4/ENDOU	21
MF	GO:0005243	gap junction channel activity	0.000992	0.017263995	0.01483789	GJB7/PANX1/GJA3/GJC1/GJA1/GJB1/GJB4	7
MF	GO:0008094	DNA-dependent ATPase activity	0.00111067	0.019022433	0.016349215	MCM2/DSCC1/RAD51/CHTF18/RFC4/RAD54L/DNA2/MCM7/TOP2A/MCM5/XRCC2/POLQ/MCM6/ERCC6L/RFC2/RFC5/DMC1/SMARCA2	18
MF	GO:0005254	chloride channel activity	0.001200318	0.020236607	0.017392762	FXYD1/TTYH1/CLCA4/TTYH3/GABRP/GABRQ/TTYH2/CLCN2/SLC1A4/CLCN5/CFTR/ANO8/CLIC6/BEST2/CLIC5/APOL1/ANO5/ANO1/GLRB	19
MF	GO:0019955	cytokine binding	0.001231467	0.020442351	0.017569593	GREM2/LEPR/KIT/NRP2/A2M/TNFRSF14/PDPN/ITGAV/OSMR/TNFRSF11A/CNTFR/GBP1/NLRP7/VASN/LIFR/CX3CR1/CXCR1/TGFBR3/IL12A/IL20RA/IL1R2/CRLF1/IL27RA/IL36RN/LTBP1/CXCR2/CCR2/IL12RB2	28
MF	GO:0015485	cholesterol binding	0.00150383	0.024019043	0.020643653	PMP2/STARD4/APOD/GRAMD1C/GRAMD1A/ABCA1/CAV1/GRAMD1B/OSBP2/NPC1/PROM1/STAR/SULT2B1/APOE	14
MF	GO:0016538	cyclin-dependent protein serine/threonine kinase regulator activity	0.00150383	0.024019043	0.020643653	CKS1B/KAT2B/CDK4/CCNF/CCNE1/CKS2/CCNA2/CNTD2/CCNB2/CCNB1/CDK5R1/CCNE2/CCNJL/CDKN1A	14
MF	GO:0005149	interleukin-1 receptor binding	0.001580493	0.024019043	0.020643653	IL36G/IL1B/TLR5/IL1A/IL1RAP/IL36RN/IL36A	7
MF	GO:0005229	intracellular calcium activated chloride channel activity	0.001580493	0.024019043	0.020643653	TTYH1/CLCA4/TTYH3/TTYH2/ANO8/ANO5/ANO1	7
MF	GO:0008191	metalloendopeptidase inhibitor activity	0.001580493	0.024019043	0.020643653	BST2/LXN/TIMP2/TIMP4/TIMP3/RARRES1/COL4A3	7
MF	GO:0061778	intracellular chloride channel activity	0.001580493	0.024019043	0.020643653	TTYH1/CLCA4/TTYH3/TTYH2/ANO8/ANO5/ANO1	7
MF	GO:0019838	growth factor binding	0.001741077	0.026091975	0.022425277	SRPX2/NRP2/NTRK3/ACVR1C/ITGB4/COL4A1/A2M/SORT1/ITGAV/COL1A1/FSTL4/OSMR/IGFBP5/ITGA6/EGFR/KL/NLRP7/VASN/LIFR/PTN/TGFBR3/IL1R2/IL36RN/LTBP1/IGFBP3/HTRA4/KLB/KAZALD1/COL5A1	29
MF	GO:0005253	anion channel activity	0.001803521	0.026657519	0.022911345	FXYD1/TTYH1/CLCA4/TTYH3/GABRP/GABRQ/TTYH2/CLCN2/SLC1A4/CLCN5/CFTR/LRRC8E/LRRC8C/ANO8/CLIC6/BEST2/CLIC5/APOL1/ANO5/ANO1/GLRB	21
MF	GO:0015631	tubulin binding	0.001968264	0.02869942	0.024666299	KIF23/KIF14/KIF2C/SPAG5/KIF18A/KIF26B/KIF3C/BIRC5/NDE1/KIF22/PRC1/PLK1/BRCA2/NUSAP1/KIF4A/SKA1/KIF13B/CENPE/MAPRE3/KIFC1/FCHO2/PACRG/LRRK2/KIF11/KIF18B/KIF20A/CCT5/KIF20B/BRCA1/BEX4/TPPP2/DYNC1I1/KIF15/KIF7/FMN1/FSD1/PPARGC1A/FCHO1/CDK5R1/GJA1/RACGAP1/SGIP1/FEZ1/SLC6A2/KIF24/SPAG8/SYBU/MX1/MAP6/MX2/HSPH1/MAPT/KATNAL2/CAPN6/SNCA/NDN/NDRG1/C9orf24/PPP1R42	59
MF	GO:0005501	retinoid binding	0.002049598	0.02948689	0.025343105	ADH4/NR2F2/PTGDS/LRAT/RBP1/ADH7/RBP7/CYP26B1/SERPINA5/CYP26A1/RBP4	11
MF	GO:0032934	sterol binding	0.002109271	0.0299461	0.025737783	PMP2/STARD4/RORC/APOD/GRAMD1C/GRAMD1A/ABCA1/CAV1/GRAMD1B/OSBP2/NPC1/PROM1/STAR/SULT2B1/APOE	15
MF	GO:0022838	substrate-specific channel activity	0.002203735	0.030880911	0.026541225	SCN7A/PDE2A/FXYD1/TTYH1/AQP5/TMC7/TPCN1/TRPM2/CLCA4/KCNMB3/CACNB4/KCNK15/TTYH3/SCN8A/AQP1/CHRNA5/AQP3/GABRP/SCNN1B/GABRQ/TTYH2/PANX1/CHRNA6/TMEM38B/CLCN2/SLC1A4/CLCN5/GJC1/KCNB1/ITGAV/TMEM63A/CFTR/SCN3A/ITPR2/LRRC8E/KCNJ16/SCNN1A/KCNK13/TRPV3/KCNE3/KCNS3/NCS1/LRRC8C/CATSPER1/KCNQ1/AQP7/ANO8/SCN2B/CHRNA7/TPCN2/TMC4/KCNAB1/AQP9/CLIC6/TMC5/BEST2/CLIC5/PKD2L1/TRPC1/CHRNA3/UNC80/TRPV6/SCN2A/APOL1/ANO5…	72
MF	GO:0050839	cell adhesion molecule binding	0.002247778	0.031094265	0.026724596	FSCN1/ISG15/ASAP1/TNXB/CLINT1/SLC3A2/ANLN/CAST/IGF1/SPP1/MYO1B/SNX5/CDH19/STAT1/FLNA/EPS8L1/MB21D2/CDH3/CXCL12/HCFC1/LAMA3/SFRP2/ADAMTS5/RANGAP1/CDH24/DIAPH3/ICAM5/ITGB4/FBLN5/S100P/TIMP2/CCNB2/ITGA3/GPNMB/EPS8L2/TSPAN8/ICAM1/ITGAV/MSN/IL1B/DSG2/MICALL1/PHLDB2/CDH22/CDK5R1/SEMA7A/ITGA6/EGFR/EVPL/NPNT/CPE/LRRC4C/JAM3/VASN/ITGA5/NRG1/CD177/PTN/EGFL6/PPL/MPP7/ARHGAP18/CTNND2/TNN/ITGB6/NLGN1/TGFBI/HM…	82
MF	GO:0035173	histone kinase activity	0.002408544	0.032798145	0.028189031	CDK2/CHEK1/CDK1/AURKB/AURKA/CCNB1/PRKAA2	7
MF	GO:0008417	fucosyltransferase activity	0.002492537	0.032798145	0.028189031	FUT6/FUT5/FUT3/POFUT1/FUT2/FUT7	6
MF	GO:0016725	oxidoreductase activity, acting on CH or CH2 groups	0.002492537	0.032798145	0.028189031	ACOX2/AOX1/CYP3A7/CYP3A4/CYP2C9/CYP3A5	6
MF	GO:0017017	MAP kinase tyrosine/serine/threonine phosphatase activity	0.002492537	0.032798145	0.028189031	DUSP14/DUSP9/DUSP10/DUSP7/DUSP2/DUSP5	6
MF	GO:0019840	isoprenoid binding	0.002633724	0.034238411	0.029426897	ADH4/NR2F2/PTGDS/LRAT/RBP1/ADH7/RBP7/CYP26B1/SERPINA5/CYP26A1/RBP4	11
MF	GO:0001786	phosphatidylserine binding	0.003060227	0.039309339	0.033785208	ASAP1/MARK1/SYT1/SCIN/FCHO2/SYT12/GRAMD1B/GSDMA/SYT8/SYTL2/GAP43/PLEKHN1/ANXA9/SYT13/ANXA13	15
MF	GO:0015081	sodium ion transmembrane transporter activity	0.003269438	0.041451549	0.035626374	SCN7A/ATP1A2/SLC3A2/TPCN1/TRPM2/SCN8A/SCNN1B/SLC10A4/SLC5A3/SLC4A4/SCN3A/SCNN1A/SLC6A2/ATP1B3/SLC1A1/ATP12A/SCN2B/SLC5A8/SLC22A1/PKD2L1/SLC12A2/SLC5A1/SLC13A4/SLC6A9/SCN2A/SLC34A2/SLC13A5/SLC6A4/SLC13A3/SLC5A4	30
MF	GO:0001968	fibronectin binding	0.003303831	0.041451549	0.035626374	MYOC/SSC5D/SFRP2/LRRC15/ITGA3/ITGAV/CCDC80/IGFBP5/IGFBP3	9
MF	GO:0015144	carbohydrate transmembrane transporter activity	0.003345061	0.041486445	0.035656366	SLC2A6/AQP1/AQP3/SLC2A1/SLC5A3/AQP7/AQP9/SLC5A1/SLC2A3/PPBP/SLC5A4	11
MF	GO:0005319	lipid transporter activity	0.00364258	0.044663	0.038386521	ABCA6/ABCA9/STARD4/ABCA8/SLCO1A2/SPNS2/ABCD1/APOD/ABCA5/CEACAM1/SLC10A4/ABCA10/GRAMD1C/GRAMD1A/SLC27A6/ABCA1/GRAMD1B/OSBP2/NPC1/ABCB1/ABCA12/SLCO2B1/SLC5A8/APOE/ATP8A2/RBP4/SLCO1B1	27
MF	GO:0070330	aromatase activity	0.003919072	0.047507241	0.040831061	CYP4B1/CYP4Z1/CYP4X1/CYP2F1/CYP3A5/CYP2C18	6
MF	GO:0016903	oxidoreductase activity, acting on the aldehyde or oxo group of donors	0.003962606	0.047507241	0.040831061	AOX1/BCKDHB/ADH4/ALDH9A1/ALDH6A1/ALDH3B1/OGDHL/ALDH1L1/ADH7/ALDH7A1/ALDH1A1/ALDH3A1	12
MF	GO:0005496	steroid binding	0.004161948	0.049041292	0.042149532	PMP2/ATP1A2/AR/NR3C2/STARD4/RORC/APOD/ESRRG/CYP3A4/GRAMD1C/GRAMD1A/ABCA1/KL/CAV1/GRAMD1B/OSBP2/NPC1/PROM1/STAR/SULT2B1/APOE	21
MF	GO:0072341	modified amino acid binding	0.004181463	0.049041292	0.042149532	ASAP1/SLC19A1/MARK1/SYT1/SCIN/FCHO2/TYMS/FOLR1/SYT12/GRAMD1B/FOLR2/GSDMA/NOX4/SYT8/SYTL2/GAP43/PLEKHN1/ANXA9/SYT13/ANXA13	20
