# Supplementary material for: Prediction of the mechanism of miRNAs in laryngeal squamous cell carcinoma based on the miRNA-mRNA regulatory network
Source: PeerJ. 2021 Aug 24;9:e12075. doi: 10.7717/peerj.12075 (PMC8395572; doi:10.7717/peerj.12075)
Supplement: Supplemental Information 6 [file peerj-09-12075-s006.zip › The whole result of GO and KEGG pathway analysis/KEGG.txt]

ID	Description	pvalue	p.adjust	qvalue	geneID	Count
hsa04060	Cytokine-cytokine receptor interaction	4.96E-10	1.59E-07	1.41E-07	CSF2/XCL1/BMP8A/XCL2/TNFRSF9/GDF10/IL17D/TNFRSF10B/LEPR/IL33/CCL23/IL36G/CCL14/CXCL5/TNFRSF12A/CXCL12/TGFB1/IL24/IL27/IL11/INHBA/ACVR1C/CXCL17/TNFSF9/TNFSF12/CCL3/CCL7/TNFRSF14/IL1B/CCL11/CCL28/OSMR/TNFRSF4/BMP3/TNFRSF11A/TNFRSF18/CNTFR/OSM/CCL21/LIFR/TNFRSF10C/CX3CR1/IL20/CXCR1/IL32/TNF/CSF3/IL12A/CD70/IL20RA/IL1A/IL1R2/IL16/IL27RA/CXCL11/IFNG/CXCL10/IL1RAP/BMP2/IL36RN/CCL27/TNFRSF6B/TNFRSF8/CXC…	77
hsa03030	DNA replication	8.60E-08	1.38E-05	1.22E-05	MCM2/FEN1/POLE/MCM4/PRIM2/RFC4/DNA2/POLA2/RNASEH2A/MCM7/MCM5/PRIM1/MCM6/PCNA/RFC2/RFC5/POLE2/POLD1	18
hsa04110	Cell cycle	1.75E-07	1.86E-05	1.65E-05	CDC6/RBL1/MCM2/E2F1/CDC45/CDK2/ORC1/CHEK1/MAD2L1/PKMYT1/MCM4/BUB1/CDK1/SKP2/CDK4/MAD2L2/CDC20/CDC25A/MCM7/CDC25B/CDC25C/PLK1/MCM5/BUB1B/TTK/CCNE1/MCM6/CCNA2/TGFB1/PCNA/CCNB2/PTTG2/PTTG1/CCNB1/MAD1L1/CDK6/CCNE2/CDKN1A	38
hsa04512	ECM-receptor interaction	9.49E-07	7.59E-05	6.74E-05	LAMC2/TNXB/LAMB3/SPP1/RELN/COL4A6/HMMR/LAMA3/AGRN/ITGB4/LAMA2/COL4A1/ITGA3/COL4A5/FREM1/ITGAV/COL1A1/ITGA6/NPNT/COL4A2/ITGA5/LAMB4/TNN/ITGB6/TNC/SV2B/COL4A3/COL4A4/LAMA1	29
hsa05222	Small cell lung cancer	2.65E-06	0.000169403	0.000150457	CKS1B/E2F1/CDK2/LAMC2/LAMB3/SKP2/CDK4/COL4A6/CCNE1/CKS2/LAMA3/PIK3R1/LAMA2/COL4A1/ITGA3/COL4A5/ITGAV/ITGA6/CDK6/BCL2/COL4A2/LAMB4/PTGS2/CCNE2/CDKN1A/RARB/COL4A3/COL4A4/LAMA1	29
hsa04061	Viral protein interaction with cytokine and cytokine receptor	5.56E-06	0.000296401	0.000263251	XCL1/XCL2/TNFRSF10B/CCL23/CCL14/CXCL5/CXCL12/IL24/CCL3/CCL7/TNFRSF14/CCL11/CCL28/CCL21/TNFRSF10C/CX3CR1/IL20/CXCR1/TNF/IL20RA/CXCL11/CXCL10/CCL27/CXCR2/CCR2/CCL19/CCL8/CXCL6/PPBP/CCL20	30
hsa00830	Retinol metabolism	7.66E-06	0.000345556	0.000306908	HSD17B6/AOX1/CYP2B6/ADH4/RDH16/CYP3A7/CYP3A4/DHRS3/ADH1B/DHRS9/LRAT/CYP2C9/ADH1A/CYP3A5/UGT2B7/ADH7/ADH1C/CYP26B1/CYP2C18/ALDH1A1/CYP2S1/CYP1A1/CYP26A1	23
hsa05146	Amoebiasis	8.64E-06	0.000345556	0.000306908	CSF2/LAMC2/GNA14/LAMB3/COL4A6/LAMA3/TGFB1/PIK3R1/LAMA2/COL4A1/SERPINB6/COL4A5/IL1B/COL1A1/CTSG/COL4A2/LAMB4/TLR2/TNF/IL12A/IL1R2/IFNG/PLCB4/SERPINB13/CD1C/SERPINB3/COL4A3/SERPINB4/COL4A4/LAMA1	30
hsa00982	Drug metabolism - cytochrome P450	2.22E-05	0.000790352	0.000701957	AOX1/CYP2B6/FMO2/ADH4/MGST2/CYP3A4/ALDH3B1/ADH1B/CYP2C9/ADH1A/CYP3A5/UGT2B7/ADH7/ADH1C/GSTA1/CYP2C19/GSTA5/GSTA3/GSTA2/GSTM5/FMO5/CYP2E1/ALDH3A1	23
hsa00980	Metabolism of xenobiotics by cytochrome P450	2.99E-05	0.000893144	0.000793253	CYP2B6/ADH4/MGST2/CBR3/CYP3A4/ALDH3B1/CYP2F1/ADH1B/CYP2C9/ADH1A/CYP3A5/UGT2B7/ADH7/ADH1C/GSTA1/CYP1B1/GSTA5/GSTA3/GSTA2/GSTM5/CYP2E1/CYP2S1/CYP1A1/ALDH3A1	24
hsa05204	Chemical carcinogenesis	3.07E-05	0.000893144	0.000793253	ADH4/MGST2/CYP3A7/CYP3A4/ALDH3B1/ADH1B/CYP2C9/ADH1A/CYP3A5/PTGS2/UGT2B7/ADH7/ADH1C/CHRNA7/GSTA1/CYP2C19/CYP1B1/CYP2C18/GSTA5/GSTA3/GSTA2/GSTM5/CYP2E1/CYP1A1/ALDH3A1	25
hsa04657	IL-17 signaling pathway	3.84E-05	0.00102471	0.000910105	CSF2/MMP3/S100A7A/MMP1/IL17D/MMP9/CXCL5/MAPK12/S100A7/TNFAIP3/CCL7/MUC5B/IL1B/CCL11/FOSL1/MMP13/DEFB4A/LCN2/FADD/PTGS2/TNF/CSF3/IFNG/CXCL10/MUC5AC/CXCL6/CCL20	27
hsa04970	Salivary secretion	8.78E-05	0.002162268	0.001920435	ATP1A2/AQP5/ATP2B4/STATH/ADCY6/PRH2/AMY1C/PRB1/MUC5B/ADCY4/ATP2B1/PRB2/LYZ/ITPR2/DMBT1/MUC7/LPO/ATP1B3/CST5/BEST2/SLC12A2/ADCY2/TRPV6/PLCB4/KCNN4/CHRM3	26
hsa04974	Protein digestion and absorption	0.000211789	0.004840897	0.004299481	COL14A1/ATP1A2/SLC3A2/COL7A1/COL4A6/COL10A1/COL4A1/COL4A5/COL1A1/COL11A1/ELN/KCNE3/COL13A1/COL4A2/ATP1B3/COL12A1/KCNQ1/SLC1A1/COL24A1/COL8A1/COL17A1/COL5A2/COL4A3/COL4A4/KCNN4/DPP4/COL5A1	27
hsa04914	Progesterone-mediated oocyte maturation	0.000317069	0.006764138	0.006007623	CDK2/MAD2L1/PKMYT1/BUB1/CDK1/MAD2L2/CDC25A/CDC25B/KIF22/CDC25C/CPEB3/IGF1/PLK1/AURKA/ADCY6/CCNA2/MAPK12/RPS6KA2/PIK3R1/CCNB2/CCNB1/ADCY4/CPEB1/MAD1L1/RPS6KA6/ADCY2	26
hsa04115	p53 signaling pathway	0.000740086	0.014801725	0.013146269	CDK2/CHEK1/CDK1/CDK4/SERPINE1/IGF1/TNFRSF10B/GTSE1/CCNE1/TP53I3/CCNB2/CCNB1/BID/CDK6/BCL2/TP73/CCNE2/CDKN1A/PMAIP1/IGFBP3	20
hsa04610	Complement and coagulation cascades	0.000954216	0.017345429	0.01540548	F10/C7/SERPINE1/CFHR3/CFH/CFD/PROCR/PLAU/PLAUR/F13A1/A2M/CLU/TFPI/VSIG4/CFI/C3/C6/SERPING1/F5/F2RL2/F3/SERPINA5	22
hsa05150	Staphylococcus aureus infection	0.00097568	0.017345429	0.01540548	KRT16/KRT17/CFH/CFD/KRT14/KRT33A/FPR2/DEFB103B/ICAM1/DEFB4A/KRT32/CFI/KRT13/C3/FCAR/FCGR3B/KRT9/KRT15/DEFB1/SELP/DSG1/FCGR3A/KRT34/KRT23	24
hsa02010	ABC transporters	0.001187254	0.019995864	0.017759485	ABCA6/ABCA9/ABCA8/ABCD1/ABCA5/ABCA10/TAP1/CFTR/ABCC4/ABCA1/ABCB1/ABCA12/ABCC2/DEFB1	14
hsa04933	AGE-RAGE signaling pathway in diabetic complications	0.001787686	0.028602979	0.025403962	CDK4/SERPINE1/STAT1/COL4A6/TGFB1/MAPK12/PIK3R1/COL4A1/COL4A5/ICAM1/IL1B/COL1A1/AGER/BCL2/COL4A2/NOX4/TNF/IL1A/PIM1/PLCB4/COL4A3/F3/COL4A4/AGT	24
hsa04510	Focal adhesion	0.001892451	0.02883735	0.02561212	LAMC2/TNXB/LAMB3/IGF1/SPP1/RELN/FLNA/COL4A6/LAMA3/PIK3R1/ITGB4/LAMA2/PPP1R12B/COL4A1/ITGA3/COL4A5/ITGAV/COL1A1/ELK1/PGF/ITGA6/EGFR/BCL2/SHC2/COL4A2/SHC4/CAV1/ITGA5/LAMB4/PARVB/CAV2/TNN/ITGB6/PDGFD/TNC/VAV3/PIP5K1B/COL4A3/COL4A4/PAK3/LAMA1	41
hsa04062	Chemokine signaling pathway	0.002609057	0.03794992	0.033705521	XCL1/GNB5/GNG11/XCL2/CCL23/CCL14/STAT1/GNGT1/CXCL5/CXCL12/ADCY6/PIK3R1/GNG7/CCL3/CCL7/ADCY4/CCL11/GNG4/CCL28/SHC2/SHC4/CCL21/CX3CR1/CXCR1/CXCL11/HCK/CXCL10/VAV3/ADCY2/PLCB4/CCL27/CXCR2/CCR2/RASGRP2/CCL19/CCL8/CXCL6/PPBP/CCL20	39
hsa00410	beta-Alanine metabolism	0.003353759	0.046660998	0.041442334	ACOX3/ALDH9A1/ALDH6A1/AOC3/ALDH3B1/GAD1/DPYS/ALDH7A1/ALDH3A1/ABAT	10
